# Supplementary material for: The proteome of frozen-thawed pig spermatozoa is dependent on the ejaculate fraction source
Source: Sci Rep. 2019 Jan 24;9:705. doi: 10.1038/s41598-018-36624-5 (PMC6345957; doi:10.1038/s41598-018-36624-5)
Supplement: Supplementary file 1 — Dataset 1 [file 41598_2018_36624_MOESM1_ESM.xlsx]

## Sheet: Information
TITLE:The proteome of frozen-thawed pig spermatozoa is dependent on the ejaculate fraction source
AUTHORS:Cristina Pérez-Patiño, Junwei Li, Isabel Barranco, Emilio A. Martínez, Heriberto Rodriguez-Martínez, Jordi Roca, Inmaculada Parrilla

## Sheet: Table S1
N	Unused Score	Total	%Cov	%Cov(50)	%Cov(95)	Accession	Name	Species	Peptides(95%)
1	301.69	301.69	69.08	67.61	66.26	tr|A0A286ZY95|A0A286ZY95_PIG	Fibronectin 1 OS=Sus scrofa OX=9823 GN=FN1 PE=1 SV=1	PIG	535
2	215.15	215.15	98.71	95.32	95.32	tr|A0A286ZWH7|A0A286ZWH7_PIG	A-kinase anchoring protein 4 OS=Sus scrofa OX=9823 GN=AKAP4 PE=4 SV=1	PIG	618
3	202.15	202.15	66.67	65.86	64.24	tr|F1RR82|F1RR82_PIG	Uncharacterized protein OS=Sus scrofa OX=9823 GN=ODF2 PE=4 SV=3	PIG	465
4	170.88	170.88	55.77	53.25	51.9	tr|A0A287BCE6|A0A287BCE6_PIG	Uncharacterized protein OS=Sus scrofa OX=9823 GN=FCGBP PE=1 SV=1	PIG	184
5	151.76	151.75	45.23	42.65	39.14	tr|F1RMX7|F1RMX7_PIG	Zonadhesin OS=Sus scrofa OX=9823 GN=ZAN PE=4 SV=3	PIG	201
6	134.59	134.59	78.8	78.8	76.24	tr|I3LJA4|I3LJA4_PIG	Uncharacterized protein OS=Sus scrofa OX=9823 PE=3 SV=2	PIG	132
7	129.87	129.87	80.93	80.93	77.36	tr|H6VRG1|H6VRG1_HUMAN	Keratin 1 OS=Homo sapiens OX=9606 GN=KRT1 PE=3 SV=1	HUMAN	252
8	126.62	126.62	40.32	38.62	37.46	tr|A0A287AD85|A0A287AD85_PIG	Polycystin family receptor for egg jelly OS=Sus scrofa OX=9823 GN=PKDREJ PE=4 SV=1	PIG	121
9	125.86	125.93	79.63	76.47	71.74	tr|F1STE2|F1STE2_PIG	Testis specific 10 OS=Sus scrofa OX=9823 GN=TSGA10 PE=4 SV=3	PIG	105
10	123.84	123.84	80.28	78.62	76.44	tr|A0A0B8RTA5|A0A0B8RTA5_PIG	Aconitate hydratase, mitochondrial OS=Sus scrofa domesticus OX=9825 GN=ACO2 PE=3 SV=1	PIG	135
11	116.39	116.39	77.4	75.43	74.62	tr|A0A286ZQX0|A0A286ZQX0_PIG	Uncharacterized protein OS=Sus scrofa OX=9823 GN=AKAP3 PE=4 SV=1	PIG	122
12	113.17	113.17	75.64	75.64	74.01	tr|B2CZF8|B2CZF8_PIG	Milk fat globule-EGF factor 8 protein OS=Sus scrofa OX=9823 PE=2 SV=1	PIG	216
13	109.74	109.73	22.87	18.76	15.31	tr|F1RVR2|F1RVR2_PIG	Dynein axonemal heavy chain 8 OS=Sus scrofa OX=9823 GN=DNAH8 PE=4 SV=2	PIG	55
14	107.22	107.22	70.21	70.21	70.21	sp|P13645|K1C10_HUMAN	Keratin, type I cytoskeletal 10 OS=Homo sapiens OX=9606 GN=KRT10 PE=1 SV=6	HUMAN	173
15	106.18	106.29	81.55	81.31	81.31	tr|I3LD62|I3LD62_PIG	Acrosin OS=Sus scrofa OX=9823 GN=ACR PE=3 SV=2	PIG	234
16	102.45	102.45	15.19	13.56	12.03	tr|F1RYK8|F1RYK8_PIG	Fibrous sheath interacting protein 2 OS=Sus scrofa OX=9823 GN=FSIP2 PE=4 SV=3	PIG	55
17	100.41	114.57	85.92	84.82	83.88	sp|P35908|K22E_HUMAN	Keratin, type II cytoskeletal 2 epidermal OS=Homo sapiens OX=9606 GN=KRT2 PE=1 SV=2	HUMAN	120
18	98.71	99.02	95.67	95.67	95.67	tr|H2QCZ6|H2QCZ6_PANTR	Uncharacterized protein OS=Pan troglodytes OX=9598 GN=KRT9 PE=3 SV=2	PANTR	184
19	97.97	98.01	85.88	82.31	80.78	tr|F1ST87|F1ST87_PIG	Calicin OS=Sus scrofa OX=9823 GN=CCIN PE=4 SV=1	PIG	90
20	97.6	97.64	47.01	43.76	42.48	tr|F1SS26|F1SS26_PIG	Uncharacterized protein OS=Sus scrofa OX=9823 GN=THBS1 PE=1 SV=2	PIG	93
21	97.39	97.52	76.36	76.36	75.09	tr|A0A287AGU2|A0A287AGU2_PIG	ATP synthase subunit alpha OS=Sus scrofa OX=9823 GN=ATP5A1 PE=1 SV=1	PIG	147
22	94.81	94.81	89.01	84.29	82.72	tr|F1SMZ7|F1SMZ7_PIG	Uncharacterized protein OS=Sus scrofa OX=9823 GN=HSPD1 PE=1 SV=3	PIG	106
23	94.46	94.48	61.88	59.53	57.38	tr|K9IVI1|K9IVI1_PIG	2-oxoglutarate dehydrogenase, mitochondrial OS=Sus scrofa OX=9823 GN=OGDH PE=1 SV=1	PIG	63
24	92.4	92.4	39.72	35.98	35.45	tr|F1RRW5|F1RRW5_PIG	Angiotensin-converting enzyme OS=Sus scrofa OX=9823 GN=ACE PE=1 SV=3	PIG	195
25	91.48	95.05	21.48	19.08	17	tr|A0A287AFU3|A0A287AFU3_PIG	Dynein axonemal heavy chain 17 OS=Sus scrofa OX=9823 GN=DNAH17 PE=4 SV=1	PIG	57
26	89.07	89.07	70.51	70.51	70.51	tr|B2ZF49|B2ZF49_PIG	Hydroxyacyl-coenzyme A dehydrogenase/3-ketoacyl-coenzyme A thiolase/enoyl-coenzyme A hydratase alpha subunit OS=Sus scrofa OX=9823 GN=HADHA PE=2 SV=1	PIG	89
27	87.85	87.86	67.39	65.21	64.9	sp|A5A8V7|HS71L_PIG	Heat shock 70 kDa protein 1-like OS=Sus scrofa OX=9823 GN=HSPA1L PE=2 SV=1	PIG	79
28	84.78	84.78	72.9	69.33	67.26	tr|M3TYQ8|M3TYQ8_PIG	Glycerol-3-phosphate dehydrogenase OS=Sus scrofa OX=9823 GN=GPD2 PE=2 SV=1	PIG	63
29	83.07	83.07	81.75	81.75	80.7	tr|K7GLT8|K7GLT8_PIG	ATP synthase subunit beta OS=Sus scrofa OX=9823 GN=ATP5B PE=1 SV=2	PIG	178
30	82.61	82.64	69.6	69.6	69.6	tr|Q6YT39|Q6YT39_PIG	Lactotransferrin OS=Sus scrofa OX=9823 GN=LTF PE=1 SV=1	PIG	56
31	82.43	82.51	59.69	57.4	51.56	tr|I3L7T4|I3L7T4_PIG	Lon protease homolog, mitochondrial OS=Sus scrofa OX=9823 GN=LONP1 PE=1 SV=2	PIG	54
32	82.26	82.4	86.71	84.91	84.91	tr|G1MD73|G1MD73_AILME	Tubulin beta chain OS=Ailuropoda melanoleuca OX=9646 GN=TUBB4B PE=3 SV=1	AILME	155
33	82.2	82.42	53.66	49.73	48.09	tr|A0A287A1G6|A0A287A1G6_PIG	Uncharacterized protein OS=Sus scrofa OX=9823 GN=HK1 PE=1 SV=1	PIG	57
34	82.03	82.39	71.43	68.65	67.35	tr|F1SL45|F1SL45_PIG	Acrosin-binding protein OS=Sus scrofa OX=9823 GN=ACRBP PE=4 SV=1	PIG	249
35	78.8	78.78	83.19	81.28	80.24	tr|F1RHU4|F1RHU4_PIG	Amine oxidase OS=Sus scrofa OX=9823 GN=IL4I1 PE=1 SV=3	PIG	85
36	77.16	77.16	81.29	76.2	74.83	tr|A0A287BLV7|A0A287BLV7_PIG	NADH:ubiquinone oxidoreductase core subunit S1 OS=Sus scrofa OX=9823 GN=NDUFS1 PE=1 SV=1	PIG	67
37	74.72	74.72	62.89	62.09	54.63	tr|F1SJ68|F1SJ68_PIG	Mannosidase alpha class 2C member 1 OS=Sus scrofa OX=9823 GN=MAN2C1 PE=1 SV=3	PIG	48
38	73.66	73.69	84.9	83.47	80	tr|F1RL08|F1RL08_PIG	Tektin 5 OS=Sus scrofa OX=9823 GN=TEKT5 PE=4 SV=2	PIG	83
39	73.01	73.04	95.11	95.11	94.67	tr|F1S605|F1S605_PIG	Glutathione S-transferase OS=Sus scrofa OX=9823 GN=GSTM3 PE=1 SV=2	PIG	117
40	70.52	70.51	63.3	61.26	59.35	tr|M3VVG3|M3VVG3_FELCA	Heat shock protein 90 alpha family class A member 1 OS=Felis catus OX=9685 GN=HSP90AA1 PE=3 SV=2	FELCA	41
41	69.68	69.68	86.12	82.24	79.8	tr|F1SDE8|F1SDE8_PIG	Tektin 3 OS=Sus scrofa OX=9823 GN=TEKT3 PE=4 SV=2	PIG	79
42	67.39	67.39	56.53	53.51	51.72	tr|S9W7X2|S9W7X2_CAMFR	Tubulin alpha-3 chain-like protein (Fragment) OS=Camelus ferus OX=419612 GN=CB1_000835001 PE=3 SV=1	CAMFR	122
43	65.59	65.59	16.24	15.33	14.3	tr|A0A287BF64|A0A287BF64_PIG	Mucin 5B, oligomeric mucus/gel-forming OS=Sus scrofa OX=9823 GN=MUC5B PE=4 SV=1	PIG	38
44	65.39	65.39	61.04	58.64	57.05	tr|I3LC15|I3LC15_PIG	Angiotensin-converting enzyme OS=Sus scrofa OX=9823 PE=3 SV=2	PIG	45
45	65.16	65.2	62.76	61.54	56.64	tr|F1SCU0|F1SCU0_PIG	Uncharacterized protein OS=Sus scrofa OX=9823 GN=LOC100516797 PE=4 SV=2	PIG	95
46	64.67	64.73	94.46	94.46	88.31	tr|F1RM74|F1RM74_PIG	Glyceraldehyde-3-phosphate dehydrogenase OS=Sus scrofa OX=9823 GN=GAPDHS PE=1 SV=2	PIG	144
47	63.92	64.12	85.46	84.56	71.81	tr|A0A287A3S5|A0A287A3S5_PIG	Uncharacterized protein OS=Sus scrofa OX=9823 GN=LOC110259951 PE=4 SV=1	PIG	50
48	63.55	63.61	57.2	57.2	57.2	tr|Q8MI02|Q8MI02_PIG	Hyaluronidase OS=Sus scrofa OX=9823 GN=SPAM-1 PE=1 SV=1	PIG	97
49	63.45	63.56	28.23	28.23	28.23	tr|F1RRQ6|F1RRQ6_PIG	Uncharacterized protein OS=Sus scrofa OX=9823 PE=4 SV=3	PIG	95
50	63.04	63.16	36.42	35.15	28.24	tr|I3LBP3|I3LBP3_PIG	Maestro heat like repeat family member 2B OS=Sus scrofa OX=9823 GN=MROH2B PE=4 SV=2	PIG	32
51	62.88	62.99	42.33	42.33	39.22	tr|F1SMN4|F1SMN4_PIG	Coiled-coil domain containing 136 OS=Sus scrofa OX=9823 GN=CCDC136 PE=1 SV=2	PIG	45
52	62.56	71.05	79.07	77.59	74.21	sp|P08779|K1C16_HUMAN	Keratin, type I cytoskeletal 16 OS=Homo sapiens OX=9606 GN=KRT16 PE=1 SV=4	HUMAN	67
53	62.33	62.53	79.07	76.98	71.4	tr|F1SV60|F1SV60_PIG	Tektin 2 OS=Sus scrofa OX=9823 GN=TEKT2 PE=4 SV=1	PIG	45
54	62.17	62.21	72.32	71.94	70.43	tr|F1SHL9|F1SHL9_PIG	Pyruvate kinase OS=Sus scrofa OX=9823 GN=PKM PE=1 SV=3	PIG	43
55	61.5	61.55	96.14	95.79	95.44	tr|A0A288CFT0|A0A288CFT0_PIG	Triosephosphate isomerase OS=Sus scrofa OX=9823 GN=TPI1 PE=1 SV=1	PIG	93
56	60.84	85.16	68.79	68.79	59.4	tr|G3QK06|G3QK06_GORGO	Uncharacterized protein OS=Gorilla gorilla gorilla OX=9595 PE=3 SV=2	GORGO	64
57	59.39	59.39	67.08	67.08	66.46	tr|K9IW70|K9IW70_PIG	Acetyltransferase component of pyruvate dehydrogenase complex OS=Sus scrofa OX=9823 GN=DLAT PE=2 SV=1	PIG	63
58	59.31	59.34	63.42	60.84	54.8	tr|W5PRJ4|W5PRJ4_SHEEP	Valosin containing protein OS=Ovis aries OX=9940 GN=VCP PE=3 SV=1	SHEEP	38
59	57.47	57.47	57.98	55.24	54.32	tr|A0A287AI93|A0A287AI93_PIG	Uncharacterized protein OS=Sus scrofa OX=9823 PE=4 SV=1	PIG	41
60	57.32	57.33	87.02	84.28	84.28	tr|F1SP29|F1SP29_PIG	Actin like 7A OS=Sus scrofa OX=9823 GN=ACTL7A PE=1 SV=1	PIG	46
61	56.94	56.95	78.84	77.22	75.95	tr|F1RVC1|F1RVC1_PIG	Glycerol kinase 2 OS=Sus scrofa OX=9823 GN=GK2 PE=3 SV=2	PIG	41
62	55.86	55.87	70.95	70.95	68.21	tr|F1SDN2|F1SDN2_PIG	Uncharacterized protein OS=Sus scrofa OX=9823 GN=HADHB PE=1 SV=2	PIG	44
63	54.11	54.11	70.26	70.26	70.26	tr|F1RVN1|F1RVN1_PIG	NADH dehydrogenase [ubiquinone] flavoprotein 1, mitochondrial OS=Sus scrofa OX=9823 GN=NDUFV1 PE=1 SV=1	PIG	31
64	53.75	53.79	73.85	73.85	69.74	tr|I3LCI2|I3LCI2_PIG	Pyruvate dehydrogenase E1 component subunit alpha OS=Sus scrofa OX=9823 GN=PDHA1 PE=1 SV=1	PIG	40
65	53.69	53.73	87.29	85.13	84.89	tr|X4ZHK0|X4ZHK0_PIG	Phosphoglycerate kinase OS=Sus scrofa OX=9823 GN=PGK2 PE=2 SV=1	PIG	44
66	53.52	53.71	76.89	73.56	70.44	tr|F1SN58|F1SN58_PIG	Uncharacterized protein OS=Sus scrofa OX=9823 GN=SQOR PE=1 SV=3	PIG	34
67	53.44	53.45	66.57	58.89	57.98	tr|A0A0B8RT86|A0A0B8RT86_PIG	Succinate dehydrogenase [ubiquinone] flavoprotein subunit, mitochondrial OS=Sus scrofa domesticus OX=9825 GN=SDHA PE=3 SV=1	PIG	35
68	51.96	51.96	78.74	73.75	73.75	tr|G3T5L5|G3T5L5_LOXAF	Capping actin protein of muscle Z-line beta subunit OS=Loxodonta africana OX=9785 GN=CAPZB PE=4 SV=1	LOXAF	45
69	51.87	51.87	75.38	68.19	61.44	tr|F1SKM0|F1SKM0_PIG	Ubiquinol-cytochrome c reductase core protein I OS=Sus scrofa OX=9823 GN=UQCRC1 PE=1 SV=2	PIG	54
70	51.64	51.66	69.41	67.8	66.01	tr|F1SB63|F1SB63_PIG	Uncharacterized protein OS=Sus scrofa OX=9823 GN=TCP1 PE=1 SV=2	PIG	33
71	51.23	53.29	58.69	56.89	56.89	tr|F1RGJ3|F1RGJ3_PIG	Uncharacterized protein OS=Sus scrofa OX=9823 GN=HSPA9 PE=3 SV=3	PIG	45
72	50.81	50.85	89.89	85.64	80.59	tr|A0A1S3AH31|A0A1S3AH31_ERIEU	actin, cytoplasmic 2 isoform X2 OS=Erinaceus europaeus OX=9365 GN=ACTG1 PE=3 SV=1	ERIEU	55
73	49.74	49.76	61.5	61.5	52.76	tr|F1ST43|F1ST43_PIG	Acyl-CoA dehydrogenase, very long chain OS=Sus scrofa OX=9823 GN=ACADVL PE=1 SV=3	PIG	36
74	49.71	49.74	77.45	77.45	72.94	tr|F1RJB0|F1RJB0_PIG	Actin related protein T2 OS=Sus scrofa OX=9823 GN=ACTRT2 PE=1 SV=1	PIG	43
75	49.27	49.31	84.67	84.67	84.67	tr|I7HJH6|I7HJH6_PIG	Seminal plasma sperm motility inhibitor OS=Sus scrofa OX=9823 GN=AQN-3 PE=2 SV=1	PIG	129
76	47.18	47.18	79.23	78.93	72.4	tr|M3XSW6|M3XSW6_MUSPF	Serine/threonine-protein phosphatase OS=Mustela putorius furo OX=9669 GN=PPP1CC PE=3 SV=1	MUSPF	36
77	46.58	46.58	61.85	61.85	60.5	tr|I3LD43|I3LD43_PIG	Cytosol aminopeptidase OS=Sus scrofa OX=9823 GN=LAP3 PE=1 SV=2	PIG	35
78	46.47	46.49	38.71	37.62	31.78	tr|A0A0B8RZH9|A0A0B8RZH9_PIG	Huntingtin interacting protein 1 OS=Sus scrofa domesticus OX=9825 GN=HIP1 PE=4 SV=1	PIG	24
79	46.24	46.26	73.19	73.19	73.19	tr|F1S8P1|F1S8P1_PIG	Uncharacterized protein OS=Sus scrofa OX=9823 GN=SCCPDH PE=1 SV=3	PIG	37
80	46.19	46.23	87.58	87.58	79.87	tr|F1SQZ1|F1SQZ1_PIG	Capping actin protein of muscle Z-line alpha subunit 3 OS=Sus scrofa OX=9823 GN=CAPZA3 PE=3 SV=1	PIG	26
81	46.06	46.11	59.93	59.06	50.35	tr|F1RQD7|F1RQD7_PIG	Family with sequence similarity 71 member B OS=Sus scrofa OX=9823 GN=FAM71B PE=4 SV=2	PIG	62
82	45.43	45.48	53.65	51.83	48.5	tr|K7GM53|K7GM53_PIG	Serine/threonine-protein phosphatase OS=Sus scrofa OX=9823 GN=PPEF1 PE=3 SV=2	PIG	24
83	45.4	45.41	61.12	61.12	60.56	tr|D0G0C8|D0G0C8_PIG	Chaperonin containing TCP1, subunit 2 (Beta) OS=Sus scrofa OX=9823 GN=CCT2 PE=1 SV=1	PIG	28
84	45.3	45.38	62.5	60.99	57.11	tr|A0A0B8S099|A0A0B8S099_PIG	Citrate synthase OS=Sus scrofa domesticus OX=9825 GN=CS PE=3 SV=1	PIG	32
85	45.28	45.32	35.13	35.13	31.37	tr|A0A287AQA6|A0A287AQA6_PIG	Uncharacterized protein OS=Sus scrofa OX=9823 PE=4 SV=1	PIG	24
86	45.17	45.33	62.86	61.43	61.43	tr|F1SF28|F1SF28_PIG	Zona pellucida-binding protein 1 OS=Sus scrofa OX=9823 GN=ZPBP PE=4 SV=2	PIG	69
87	44.93	45	88.63	85.95	85.95	tr|F1SEB3|F1SEB3_PIG	Chromosome 9 open reading frame 24 OS=Sus scrofa OX=9823 GN=C9orf24 PE=4 SV=2	PIG	34
88	44.67	78.5	60.34	55.08	53.73	sp|P13647|K2C5_HUMAN	Keratin, type II cytoskeletal 5 OS=Homo sapiens OX=9606 GN=KRT5 PE=1 SV=3	HUMAN	53
89	44.53	44.6	69.98	66.23	66.23	tr|F1RPD2|F1RPD2_PIG	Ubiquinol-cytochrome c reductase core protein II OS=Sus scrofa OX=9823 GN=UQCRC2 PE=1 SV=3	PIG	49
90	44	44.01	71.94	71.94	69.17	tr|F1SGH5|F1SGH5_PIG	Uncharacterized protein OS=Sus scrofa OX=9823 GN=PDHB PE=1 SV=1	PIG	51
91	43.94	44.03	73.8	73.8	70.19	tr|A0A287B8F3|A0A287B8F3_PIG	Fructose-bisphosphate aldolase OS=Sus scrofa OX=9823 GN=ALDOA PE=1 SV=1	PIG	34
92	43.94	44.01	72.91	61.01	57.97	tr|I3LP41|I3LP41_PIG	Malate dehydrogenase OS=Sus scrofa OX=9823 GN=MDH2 PE=3 SV=2	PIG	39
93	43.17	43.19	55.2	53.53	52.42	tr|D0G6X8|D0G6X8_PIG	Beta-hexosaminidase OS=Sus scrofa OX=9823 GN=HEXB PE=1 SV=1	PIG	28
94	42.88	42.91	58.74	55.21	55.21	tr|F1SAF0|F1SAF0_PIG	Dihydrolipoyl dehydrogenase OS=Sus scrofa OX=9823 GN=DLD PE=1 SV=1	PIG	37
95	42.69	42.77	38.64	35.57	32.21	tr|F1S9K1|F1S9K1_PIG	Isoleucyl-tRNA synthetase 2, mitochondrial OS=Sus scrofa OX=9823 GN=IARS2 PE=1 SV=3	PIG	22
96	42.62	42.65	52.59	52.35	49.14	tr|K7GQS2|K7GQS2_PIG	Uncharacterized protein OS=Sus scrofa OX=9823 GN=LOC100736569 PE=1 SV=7	PIG	45
97	42.51	42.52	48.33	44.58	43.47	tr|F1S9F3|F1S9F3_PIG	Uncharacterized protein OS=Sus scrofa OX=9823 GN=LETM1 PE=1 SV=3	PIG	25
98	42.27	42.31	92.59	90.74	87.5	tr|F1S8J6|F1S8J6_PIG	RAB2B, member RAS oncogene family OS=Sus scrofa OX=9823 GN=RAB2B PE=1 SV=1	PIG	58
99	42.05	42.11	76.35	76.05	69.16	tr|A0A287BT68|A0A287BT68_PIG	Uncharacterized protein OS=Sus scrofa OX=9823 GN=LUZP2 PE=1 SV=1	PIG	62
100	41.89	41.95	62.96	60.44	58.75	tr|F1SH89|F1SH89_PIG	Choline dehydrogenase OS=Sus scrofa OX=9823 GN=CHDH PE=1 SV=1	PIG	26
101	41.58	41.63	67.51	67.51	63.48	tr|Q8WNW8|Q8WNW8_PIG	Nexin-1 OS=Sus scrofa OX=9823 GN=PN-1 PE=2 SV=2	PIG	30
102	41.41	41.46	58.67	57.48	55.11	sp|P41367|ACADM_PIG	Medium-chain specific acyl-CoA dehydrogenase, mitochondrial OS=Sus scrofa OX=9823 GN=ACADM PE=1 SV=3	PIG	25
103	41.33	41.42	88.35	88.35	71.2	tr|F1RPW8|F1RPW8_PIG	Asparaginase like 1 OS=Sus scrofa OX=9823 GN=ASRGL1 PE=1 SV=3	PIG	47
104	40.9	40.97	48.1	46.98	43.65	tr|G9KHC5|G9KHC5_MUSPF	Plastin 3 (Fragment) OS=Mustela putorius furo OX=9669 PE=2 SV=1	MUSPF	23
105	39.55	39.55	20.97	19.81	18.29	tr|F1SEF3|F1SEF3_PIG	Chromosome 2 open reading frame 16 OS=Sus scrofa OX=9823 GN=C2orf16 PE=4 SV=2	PIG	25
106	39.04	39.05	53.39	49.36	44.95	tr|A0A287AMZ2|A0A287AMZ2_PIG	T-complex protein 1 subunit gamma OS=Sus scrofa OX=9823 GN=CCT3 PE=1 SV=1	PIG	21
107	38.23	38.24	73.95	63.95	62.09	sp|P00506|AATM_PIG	Aspartate aminotransferase, mitochondrial OS=Sus scrofa OX=9823 GN=GOT2 PE=1 SV=2	PIG	24
108	37.58	37.58	78.57	78.57	76.62	tr|Q4R0H8|Q4R0H8_PIG	Spermadhesin AWN OS=Sus scrofa OX=9823 GN=AWN PE=2 SV=1	PIG	109
109	37.44	37.45	74.91	74.91	71.73	tr|F1SE27|F1SE27_PIG	Voltage-dependent anion-selective channel protein 3 OS=Sus scrofa OX=9823 GN=VDAC3 PE=1 SV=3	PIG	50
110	37.32	37.41	82.96	82.96	82.96	tr|F1RLA2|F1RLA2_PIG	Epididymal sperm-binding protein 1 OS=Sus scrofa OX=9823 GN=ELSPBP1 PE=4 SV=2	PIG	37
111	37.31	37.37	76.87	76.87	76.87	tr|F1S2F6|F1S2F6_PIG	Voltage-dependent anion-selective channel protein 2 OS=Sus scrofa OX=9823 GN=VDAC2 PE=4 SV=3	PIG	43
112	37.22	56.79	79.2	66.37	62.03	tr|A0A287BD08|A0A287BD08_PIG	Uncharacterized protein OS=Sus scrofa OX=9823 GN=GK PE=3 SV=1	PIG	37
113	37.17	37.25	44.25	44.25	44.25	tr|A0A287BPI1|A0A287BPI1_PIG	Electron transfer flavoprotein-ubiquinone oxidoreductase, mitochondrial OS=Sus scrofa OX=9823 GN=ETFDH PE=1 SV=1	PIG	21
114	37.13	37.3	21.2	20.55	18.99	tr|A0A287BJP9|A0A287BJP9_PIG	Uncharacterized protein OS=Sus scrofa OX=9823 GN=SPATA31D1 PE=4 SV=1	PIG	20
115	37	37.27	56.46	52.87	46.89	tr|F1RGN9|F1RGN9_PIG	Tektin 1 OS=Sus scrofa OX=9823 GN=TEKT1 PE=4 SV=3	PIG	19
116	36.87	36.92	81.85	78.66	78.66	tr|Q6UAQ9|Q6UAQ9_PIG	Electron transfer flavoprotein alpha subunit (Fragment) OS=Sus scrofa OX=9823 GN=ETFA PE=2 SV=1	PIG	23
117	36.72	36.91	54.16	54.16	51.02	tr|I3LR32|I3LR32_PIG	Uncharacterized protein OS=Sus scrofa OX=9823 GN=CCT5 PE=1 SV=2	PIG	24
118	36.51	36.57	73.41	71.75	71.75	tr|A0A287B2H7|A0A287B2H7_PIG	L-lactate dehydrogenase OS=Sus scrofa OX=9823 GN=LDHA PE=1 SV=1	PIG	21
119	36.5	36.6	42.22	32.78	32.78	tr|I3LK18|I3LK18_PIG	Polycystin 2 like 2, transient receptor potential cation channel OS=Sus scrofa OX=9823 GN=PKD2L2 PE=4 SV=2	PIG	34
120	36.33	36.46	50.46	49	47.54	tr|I3LCA2|I3LCA2_PIG	Chaperonin containing TCP1 subunit 8 OS=Sus scrofa OX=9823 GN=CCT8 PE=1 SV=2	PIG	22
121	36.06	36.17	49.86	49.86	44.41	tr|F1SSA1|F1SSA1_PIG	Chromosome 1 open reading frame 56 OS=Sus scrofa OX=9823 GN=C1orf56 PE=1 SV=2	PIG	35
122	36	36.08	69.12	69.12	67.28	tr|I3LK59|I3LK59_PIG	Uncharacterized protein OS=Sus scrofa OX=9823 GN=ENO1 PE=1 SV=2	PIG	22
123	35.52	35.58	62.03	60.68	56.61	sp|D5K8A9|SACA1_PIG	Sperm acrosome membrane-associated protein 1 OS=Sus scrofa OX=9823 GN=SPACA1 PE=1 SV=1	PIG	72
124	35.18	35.19	57.86	57.61	57.36	tr|C1PIG4|C1PIG4_PIG	cAMP-dependent protein kinase regulatory subunit type II alpha OS=Sus scrofa OX=9823 GN=PRKAR2A PE=1 SV=1	PIG	21
125	35.16	35.22	57.59	57.59	57.59	tr|I6R469|I6R469_PIG	Calcium binding tyrosine-(Y)-phosphorylation regulated transcript variant 3 OS=Sus scrofa OX=9823 GN=CABYR PE=2 SV=1	PIG	29
126	35.1	64.98	78.18	75	71.4	sp|P02533|K1C14_HUMAN	Keratin, type I cytoskeletal 14 OS=Homo sapiens OX=9606 GN=KRT14 PE=1 SV=4	HUMAN	56
127	35.04	35.05	40.04	40.04	36.84	tr|F1RPA7|F1RPA7_PIG	Glycoprotein 2 OS=Sus scrofa OX=9823 GN=GP2 PE=1 SV=3	PIG	42
128	35.02	35.05	27.14	27.04	27.04	tr|I3LHM6|I3LHM6_PIG	Alpha-mannosidase OS=Sus scrofa OX=9823 GN=MAN2B2 PE=3 SV=2	PIG	22
129	34.87	35.01	79.19	77.16	77.16	sp|P36968|GPX4_PIG	Phospholipid hydroperoxide glutathione peroxidase OS=Sus scrofa OX=9823 GN=GPX4 PE=1 SV=3	PIG	57
130	34.71	34.81	47.45	44.62	41.94	tr|M3YHH7|M3YHH7_MUSPF	Junction plakoglobin OS=Mustela putorius furo OX=9669 GN=JUP PE=4 SV=1	MUSPF	20
131	34.45	34.6	35.66	31.56	26.78	tr|S7N7R0|S7N7R0_MYOBR	Casein kinase II subunit alpha OS=Myotis brandtii OX=109478 GN=D623_10009955 PE=4 SV=1	MYOBR	18
132	34.17	34.29	58.81	58.81	58.81	tr|D5K893|D5K893_PIG	Sperm equatorial segment protein 1 OS=Sus scrofa OX=9823 GN=SPESP1 PE=2 SV=1	PIG	39
133	34.07	34.22	49.19	43.53	42.39	tr|M3XMI4|M3XMI4_MUSPF	ATPase H+ transporting V1 subunit A OS=Mustela putorius furo OX=9669 GN=ATP6V1A PE=3 SV=1	MUSPF	21
134	34.06	34.12	56.12	50.28	45.01	tr|I3L9J4|I3L9J4_PIG	Uncharacterized protein OS=Sus scrofa OX=9823 GN=CCT6A PE=1 SV=2	PIG	21
135	33.95	34.1	20.44	19.61	14.6	tr|W5PUT6|W5PUT6_SHEEP	Clathrin heavy chain OS=Ovis aries OX=9940 GN=CLTC PE=3 SV=1	SHEEP	20
136	33.86	33.93	90.36	90.36	89.76	tr|A0A0A8IK66|A0A0A8IK66_PIG	Heparin-binding protein WGA16 OS=Sus scrofa OX=9823 GN=wga16 PE=2 SV=1	PIG	73
137	33.81	33.89	56.69	55.91	55.91	tr|F6Q109|F6Q109_PIG	Glutamine synthetase OS=Sus scrofa OX=9823 GN=GLUL PE=3 SV=1	PIG	21
138	33.69	36.03	58.63	56.96	55.66	tr|F1SQN1|F1SQN1_PIG	T-complex protein 1 subunit delta OS=Sus scrofa OX=9823 GN=CCT4 PE=1 SV=1	PIG	27
139	33.63	33.86	15.63	14.34	11.23	tr|G3RBN0|G3RBN0_GORGO	Desmoplakin OS=Gorilla gorilla gorilla OX=9595 GN=DSP PE=4 SV=1	GORGO	23
140	33.33	33.38	63.03	56.58	54.62	tr|A0A287BF29|A0A287BF29_PIG	Glycerol-3-phosphate dehydrogenase [NAD(+)] OS=Sus scrofa OX=9823 PE=1 SV=1	NAD(+)	17
141	33.15	33.22	40.72	40.72	37.26	tr|F1SQZ0|F1SQZ0_PIG	Phosphoinositide phospholipase C OS=Sus scrofa OX=9823 GN=PLCZ1 PE=4 SV=1	PIG	18
142	33.13	33.19	45.17	43.97	40.48	tr|A0A287AMM6|A0A287AMM6_PIG	MICOS complex subunit MIC60 OS=Sus scrofa OX=9823 GN=IMMT PE=1 SV=1	PIG	21
143	32.81	34.92	70.18	68.37	68.37	tr|F1SFX0|F1SFX0_PIG	L-lactate dehydrogenase OS=Sus scrofa OX=9823 GN=LDHC PE=2 SV=2	PIG	23
144	32.69	32.72	73.56	71.15	63.7	tr|F1SA46|F1SA46_PIG	Actin like 9 OS=Sus scrofa OX=9823 GN=ACTL9 PE=3 SV=1	PIG	21
145	32.62	32.67	58.75	53.04	47.33	tr|M3Y8B3|M3Y8B3_MUSPF	Uncharacterized protein OS=Mustela putorius furo OX=9669 PE=3 SV=1	MUSPF	21
146	32.4	32.43	24.47	22.11	17.89	tr|W5NVQ4|W5NVQ4_SHEEP	Cullin associated and neddylation dissociated 1 OS=Ovis aries OX=9940 GN=CAND1 PE=4 SV=1	SHEEP	17
147	32.29	32.34	57.51	57.51	53.76	tr|I3LP02|I3LP02_PIG	Acetyl-CoA acetyltransferase 1 OS=Sus scrofa OX=9823 GN=ACAT1 PE=1 SV=2	PIG	21
148	32.25	32.26	78.4	78.4	78.4	tr|F1RQP0|F1RQP0_PIG	Uncharacterized protein OS=Sus scrofa OX=9823 GN=PRDX5 PE=1 SV=2	PIG	29
149	32.06	32.09	49.35	49.35	42.81	tr|F1SBT8|F1SBT8_PIG	Uncharacterized protein OS=Sus scrofa OX=9823 PE=1 SV=2	PIG	19
150	32.05	36.56	41.62	40.09	38.87	tr|W5PTR5|W5PTR5_SHEEP	Heat shock protein family A (Hsp70) member 5 OS=Ovis aries OX=9940 GN=HSPA5 PE=3 SV=1	SHEEP	23
151	32.03	32.08	56.76	56.76	56.76	tr|F1SL07|F1SL07_PIG	Uncharacterized protein OS=Sus scrofa OX=9823 GN=NDUFA9 PE=1 SV=2	PIG	20
152	31.75	31.77	40.57	40.57	40.57	tr|I3LNB4|I3LNB4_PIG	Uncharacterized protein OS=Sus scrofa OX=9823 GN=ALDH4A1 PE=1 SV=2	PIG	19
153	31.14	31.21	55.38	54.75	52.53	tr|I3LND4|I3LND4_PIG	Fibronectin type III domain containing 8 OS=Sus scrofa OX=9823 GN=FNDC8 PE=4 SV=2	PIG	31
154	31.11	31.13	38.9	38.9	36.48	tr|K9IW73|K9IW73_PIG	Dihydrolipoyllysine-residue succinyltransferase OS=Sus scrofa OX=9823 GN=DLST-tv1 PE=2 SV=1	PIG	25
155	31.08	31.13	82.82	76.72	76.72	tr|A0A286ZJB1|A0A286ZJB1_PIG	Uncharacterized protein OS=Sus scrofa OX=9823 PE=4 SV=1	PIG	27
156	30.57	30.58	17.51	17.36	17.36	tr|F1S1R1|F1S1R1_PIG	Cylicin 1 OS=Sus scrofa OX=9823 GN=CYLC1 PE=4 SV=2	PIG	18
157	30.49	30.53	31.42	27.61	19.29	tr|F1S0N2|F1S0N2_PIG	ATP-citrate synthase OS=Sus scrofa OX=9823 GN=ACLY PE=1 SV=3	PIG	18
158	30.29	36.62	36.32	35.06	33.18	tr|W5NSB0|W5NSB0_SHEEP	Heat shock protein family A (Hsp70) member 2 OS=Ovis aries OX=9940 GN=HSPA2 PE=3 SV=1	SHEEP	27
159	29.87	32	66.4	60.89	58.01	tr|A0A0K0KW08|A0A0K0KW08_PIG	L-lactate dehydrogenase OS=Sus scrofa OX=9823 GN=LDHAL6B PE=2 SV=1	PIG	22
160	29.79	29.81	34.74	33.56	32.21	tr|F1SCI9|F1SCI9_PIG	Syntaxin-binding protein 2 OS=Sus scrofa OX=9823 GN=STXBP2 PE=1 SV=3	PIG	16
161	29.49	29.51	59	55.56	54.79	tr|K9IR91|K9IR91_DESRO	Putative multifunctional chaperone 14-3-3 family (Fragment) OS=Desmodus rotundus OX=9430 PE=2 SV=1	DESRO	17
162	29.31	29.36	75.94	73.12	68.12	tr|F1RVX7|F1RVX7_PIG	Family with sequence similarity 166 member A OS=Sus scrofa OX=9823 GN=FAM166A PE=4 SV=1	PIG	16
163	28.79	28.81	39.38	38.18	36.3	tr|F1SR82|F1SR82_PIG	Galactosidase beta 1 like OS=Sus scrofa OX=9823 GN=GLB1L PE=3 SV=2	PIG	22
164	28.77	28.78	78.5	75.77	75.43	tr|K7GP28|K7GP28_PIG	Hydroxysteroid 17-beta dehydrogenase 10 OS=Sus scrofa OX=9823 GN=HSD17B10 PE=1 SV=1	PIG	20
165	28.76	28.77	92.55	92.55	90.06	tr|A0A287B4I0|A0A287B4I0_PIG	ATP synthase subunit d, mitochondrial OS=Sus scrofa OX=9823 GN=ATP5H PE=1 SV=1	PIG	24
166	28.72	28.74	69.35	69.35	65.77	tr|F1SHU0|F1SHU0_PIG	3-hydroxyisobutyrate dehydrogenase OS=Sus scrofa OX=9823 GN=HIBADH PE=1 SV=3	PIG	26
167	28.16	28.18	77.93	67.24	66.55	tr|A0A287AA21|A0A287AA21_PIG	Uncharacterized protein OS=Sus scrofa OX=9823 GN=ECHS1 PE=1 SV=1	PIG	19
168	28.09	28.11	52.73	50.55	48.09	tr|A0A286ZQY6|A0A286ZQY6_PIG	Isocitrate dehydrogenase [NAD] subunit, mitochondrial OS=Sus scrofa OX=9823 GN=IDH3A PE=1 SV=1	NAD	18
169	28.05	28.09	40.8	31.34	27.99	sp|Q29092|ENPL_PIG	Endoplasmin OS=Sus scrofa OX=9823 GN=HSP90B1 PE=2 SV=3	PIG	19
170	28.03	28.06	65.38	61.05	61.05	tr|B0LY44|B0LY44_PIG	Mitochondrial ornithine aminotransferase OS=Sus scrofa OX=9823 PE=2 SV=1	PIG	17
171	28.02	28.04	37.39	29.28	28.01	tr|F1RT97|F1RT97_PIG	Uncharacterized protein OS=Sus scrofa OX=9823 GN=SPATA20 PE=1 SV=1	PIG	15
172	27.95	27.98	34.32	32.35	31.2	sp|P02768|ALBU_HUMAN	Serum albumin OS=Homo sapiens OX=9606 GN=ALB PE=1 SV=2	HUMAN	14
173	27.79	27.82	65.05	63.11	56.31	tr|A0A287BPA2|A0A287BPA2_PIG	Uncharacterized protein OS=Sus scrofa OX=9823 GN=TOMM34 PE=1 SV=1	PIG	17
174	27.77	27.85	55.29	54.21	52.05	tr|A0A287AR48|A0A287AR48_PIG	Succinate--CoA ligase [ADP-forming] subunit beta, mitochondrial OS=Sus scrofa OX=9823 GN=SUCLA2 PE=1 SV=1	ADP-forming	18
175	27.68	27.72	40.78	36.25	34.22	tr|F1S7E5|F1S7E5_PIG	EF-hand domain containing 1 OS=Sus scrofa OX=9823 GN=EFHC1 PE=4 SV=1	PIG	16
176	27.64	27.68	39.66	36.62	35.1	tr|F1RX00|F1RX00_PIG	Amine oxidase OS=Sus scrofa OX=9823 GN=MAOA PE=1 SV=2	PIG	17
177	27.58	27.65	38.05	36.11	36.11	tr|F1SE68|F1SE68_PIG	Mitochondria-eating protein OS=Sus scrofa OX=9823 GN=SPATA18 PE=4 SV=3	PIG	17
178	27.19	31.59	4.613	4.393	3.408	tr|A0A287B6S4|A0A287B6S4_PIG	Uncharacterized protein OS=Sus scrofa OX=9823 GN=LOC100626097 PE=4 SV=1	PIG	16
179	27.13	27.16	21.77	21.51	21.51	tr|A0A2C9F3H7|A0A2C9F3H7_PIG	Dipeptidyl peptidase 4 OS=Sus scrofa OX=9823 GN=DPP4 PE=1 SV=1	PIG	16
180	26.8	26.83	46.18	44.98	44.98	tr|Q2I373|Q2I373_PIG	Fascin OS=Sus scrofa OX=9823 GN=FSCN3 PE=2 SV=1	PIG	19
181	26.77	26.78	44.72	38.2	38	tr|B2ZF47|B2ZF47_PIG	Mitochondrial aldehyde dehydrogenase 2 OS=Sus scrofa OX=9823 GN=ALDH2 PE=2 SV=1	PIG	15
182	26.69	26.72	46.86	46.86	44.44	tr|F1S8I7|F1S8I7_PIG	IZUMO family member 4 OS=Sus scrofa OX=9823 GN=IZUMO4 PE=4 SV=3	PIG	63
183	26.5	26.51	42.53	42.53	40.72	tr|U6DIF0|U6DIF0_NEOVI	Cysteine desulfurase, mitochondrial (Fragment) OS=Neovison vison OX=452646 GN=NFS1 PE=2 SV=1	NEOVI	16
184	26.02	26.08	25.03	24.22	23.13	tr|A0A287BJG7|A0A287BJG7_PIG	Uncharacterized protein OS=Sus scrofa OX=9823 PE=4 SV=1	PIG	18
185	26.02	26.05	31.12	31.12	31.12	tr|F1RVJ6|F1RVJ6_PIG	Threonine synthase like 1 OS=Sus scrofa OX=9823 GN=THNSL1 PE=1 SV=3	PIG	15
186	26.02	26.02	91.98	91.98	86.79	tr|I3LT05|I3LT05_PIG	Uncharacterized protein OS=Sus scrofa OX=9823 GN=ROPN1 PE=4 SV=2	PIG	29
187	25.93	26	46.94	46.94	43.59	tr|Q8WNR3|Q8WNR3_PIG	Arylsulfatase A OS=Sus scrofa OX=9823 GN=AS-A PE=2 SV=2	PIG	20
188	25.82	25.89	65.55	59.87	59.87	tr|I3LQN4|I3LQN4_PIG	Uncharacterized protein OS=Sus scrofa OX=9823 GN=PHB2 PE=1 SV=1	PIG	18
189	25.81	25.84	54.46	54.46	54.13	tr|A0A286ZU97|A0A286ZU97_PIG	Uncharacterized protein OS=Sus scrofa OX=9823 GN=MTCH2 PE=1 SV=1	PIG	20
190	25.77	25.85	37.99	29.55	26.65	tr|F1RRD6|F1RRD6_PIG	Programmed cell death 6 interacting protein OS=Sus scrofa OX=9823 GN=PDCD6IP PE=1 SV=3	PIG	16
191	25.75	25.86	83.79	83.79	81.03	tr|B5KJG2|B5KJG2_PIG	Phosphoglycerate mutase OS=Sus scrofa OX=9823 GN=PGAM2 PE=1 SV=1	PIG	22
192	25.72	25.83	56.44	48.51	45.54	tr|F1RRA6|F1RRA6_PIG	Solute carrier family 25 member 31 OS=Sus scrofa OX=9823 GN=SLC25A31 PE=3 SV=2	PIG	15
193	25.6	25.66	35.6	32.96	28.95	tr|A0A287BLC7|A0A287BLC7_PIG	Uncharacterized protein OS=Sus scrofa OX=9823 GN=ACSL6 PE=1 SV=1	PIG	17
194	25.49	25.58	36.49	32.05	30.89	tr|I3L8L8|I3L8L8_PIG	Uncharacterized protein OS=Sus scrofa OX=9823 PE=1 SV=2	PIG	14
195	25.43	25.53	64.34	64.34	62.5	tr|D3K5J6|D3K5J6_PIG	Acrosomal vesicle protein 1 OS=Sus scrofa OX=9823 GN=ACRV1 PE=1 SV=1	PIG	146
196	25.23	25.4	45.65	45.65	41.7	tr|F1SFT7|F1SFT7_PIG	Uncharacterized protein OS=Sus scrofa OX=9823 PE=4 SV=2	PIG	21
197	25.18	25.27	12.25	10.56	9.556	tr|A0A286ZQW4|A0A286ZQW4_PIG	Nucleoporin 210 like OS=Sus scrofa OX=9823 GN=NUP210L PE=4 SV=1	PIG	14
198	24.92	24.94	49.64	48.2	48.2	tr|F1SP30|F1SP30_PIG	Actin like 7B OS=Sus scrofa OX=9823 GN=ACTL7B PE=3 SV=1	PIG	13
199	24.7	24.78	72.83	65.22	61.96	tr|F1RRH7|F1RRH7_PIG	Radial spoke head 9 homolog OS=Sus scrofa OX=9823 GN=RSPH9 PE=4 SV=1	PIG	14
200	24.6	24.65	42.17	39.35	37.17	tr|F1RUT4|F1RUT4_PIG	Cathepsin F OS=Sus scrofa OX=9823 GN=CTSF PE=1 SV=1	PIG	17
201	24.42	24.55	26.74	23.93	19.39	tr|K7GSU4|K7GSU4_PIG	EF-hand domain containing 2 OS=Sus scrofa OX=9823 GN=EFHC2 PE=4 SV=2	PIG	14
202	24.4	24.61	41.71	36.24	27.52	tr|F1SB42|F1SB42_PIG	Ezrin OS=Sus scrofa OX=9823 GN=EZR PE=1 SV=2	PIG	15
203	24.39	24.47	55.97	54.09	51.26	tr|A0A286ZMB2|A0A286ZMB2_PIG	Gamma-glutamyl hydrolase OS=Sus scrofa OX=9823 GN=GGH PE=1 SV=1	PIG	17
204	24.14	24.21	35.34	30.8	28.34	tr|F1RH80|F1RH80_PIG	Hormone-sensitive lipase OS=Sus scrofa OX=9823 GN=LIPE PE=4 SV=2	PIG	16
205	24.09	24.09	20.64	20.3	20.3	tr|A0A287AE08|A0A287AE08_PIG	Uncharacterized protein OS=Sus scrofa OX=9823 PE=1 SV=1	PIG	19
206	24.05	24.05	35.03	35.03	33.07	tr|F1S574|F1S574_PIG	Alpha-amylase OS=Sus scrofa OX=9823 GN=AMY2 PE=3 SV=3	PIG	12
207	24	24.15	95.5	95.5	95.5	sp|P26322|AQN1_PIG	Carbohydrate-binding protein AQN-1 OS=Sus scrofa OX=9823 PE=1 SV=1	PIG	103
208	23.85	23.97	24.07	23.07	20.62	tr|U3F933|U3F933_CALJA	Ubiquitin carboxyl-terminal hydrolase 7 OS=Callithrix jacchus OX=9483 GN=USP7 PE=2 SV=1	CALJA	13
209	23.83	23.96	66.67	66.67	58.33	tr|A0A286ZNN4|A0A286ZNN4_PIG	Uncharacterized protein OS=Sus scrofa OX=9823 GN=NDUFS3 PE=1 SV=1	PIG	17
210	23.78	23.85	72.43	65.07	62.87	tr|W5P7Q3|W5P7Q3_SHEEP	Prohibitin OS=Ovis aries OX=9940 GN=PHB PE=4 SV=1	SHEEP	13
211	23.77	50.91	59.26	57.12	55.28	tr|A0A287BPZ5|A0A287BPZ5_PIG	Uncharacterized protein OS=Sus scrofa OX=9823 PE=4 SV=1	PIG	37
212	23.62	30.02	64.86	64.86	54.65	sp|P00355|G3P_PIG	Glyceraldehyde-3-phosphate dehydrogenase OS=Sus scrofa OX=9823 GN=GAPDH PE=1 SV=4	PIG	25
213	23.6	36.6	54.5	47.16	47.16	tr|F1S0K1|F1S0K1_PIG	Keratin 13 OS=Sus scrofa OX=9823 GN=KRT13 PE=1 SV=2	PIG	27
214	23.45	23.58	49.61	42.72	37.8	tr|G9F6X8|G9F6X8_PIG	Protein disulfide-isomerase OS=Sus scrofa OX=9823 GN=P4HB PE=2 SV=1	PIG	14
215	23.21	23.31	24.12	24.12	24.12	tr|F1SIP5|F1SIP5_PIG	Fibrous sheath CABYR binding protein OS=Sus scrofa OX=9823 GN=FSCB PE=4 SV=1	PIG	14
216	23.12	23.2	52.96	46.51	46.51	tr|A0A287BMQ2|A0A287BMQ2_PIG	Actin related protein T3 OS=Sus scrofa OX=9823 GN=ACTRT3 PE=1 SV=1	PIG	17
217	23.09	23.19	19.1	17.6	15.93	tr|F1SN95|F1SN95_PIG	Nucleoporin 155 OS=Sus scrofa OX=9823 GN=NUP155 PE=1 SV=3	PIG	13
218	23.02	23.08	47.62	47.28	47.28	tr|A0A287BBB5|A0A287BBB5_PIG	VAMP associated protein A OS=Sus scrofa OX=9823 GN=VAPA PE=1 SV=1	PIG	19
219	22.98	23.14	35.12	30.56	26.01	tr|W5QGT1|W5QGT1_SHEEP	Cullin 3 OS=Ovis aries OX=9940 GN=CUL3 PE=3 SV=1	SHEEP	14
220	22.94	22.99	74.65	69.95	64.79	tr|A0A2C9F3A3|A0A2C9F3A3_PIG	ATP synthase subunit O, mitochondrial OS=Sus scrofa OX=9823 GN=ATP5O PE=3 SV=1	PIG	24
221	22.88	23.02	60.53	60.53	57.24	tr|A0A2C9F357|A0A2C9F357_PIG	Seminal plasma protein pB1 OS=Sus scrofa OX=9823 PE=4 SV=1	PIG	37
222	22.85	22.9	66.78	62.75	62.75	tr|A0A287A9I8|A0A287A9I8_PIG	ATP synthase subunit gamma OS=Sus scrofa OX=9823 GN=ATP5C1 PE=3 SV=1	PIG	19
223	22.58	22.7	35.53	30.97	28.14	tr|I3LVS2|I3LVS2_PIG	Uncharacterized protein OS=Sus scrofa OX=9823 GN=VPS26B PE=3 SV=2	PIG	13
224	22.56	22.57	69.33	64.86	62.3	tr|A0A287AAP0|A0A287AAP0_PIG	Uncharacterized protein OS=Sus scrofa OX=9823 GN=LOC100522130 PE=1 SV=1	PIG	15
225	22.45	22.51	34.32	30.95	29.26	tr|F1SGT3|F1SGT3_PIG	Dihydrolipoamide acetyltransferase component of pyruvate dehydrogenase complex OS=Sus scrofa OX=9823 GN=PDHX PE=1 SV=2	PIG	13
226	22.4	22.49	49.47	42.78	38.24	tr|W5Q086|W5Q086_SHEEP	cAMp-dependent protein kinase type I-alpha regulatory subunit OS=Ovis aries OX=9940 GN=PRKAR1A PE=4 SV=1	SHEEP	11
227	22.36	22.38	27.7	24.3	24.3	tr|A0A287A6Q0|A0A287A6Q0_PIG	Protein S (alpha) OS=Sus scrofa OX=9823 GN=PROS1 PE=1 SV=1	PIG	14
228	22.29	22.33	81.08	73.87	69.37	tr|C4TP28|C4TP28_PIG	Phosphatidylethanolamine-binding protein 4 OS=Sus scrofa OX=9823 GN=pebp4 PE=1 SV=1	PIG	26
229	22.17	22.22	78.1	77.37	76.64	tr|K4IWU4|K4IWU4_PIG	Profilin OS=Sus scrofa OX=9823 PE=2 SV=1	PIG	15
230	22.16	22.17	54.22	54.22	50.2	tr|F1SLR1|F1SLR1_PIG	Uncharacterized protein OS=Sus scrofa OX=9823 PE=1 SV=3	PIG	14
231	22.08	22.12	57.4	57.4	57.4	tr|I3LER5|I3LER5_PIG	Cytochrome c oxidase subunit 4 isoform 1, mitochondrial OS=Sus scrofa OX=9823 GN=COX4I1 PE=1 SV=2	PIG	17
232	22	22	20.35	20.35	20.11	sp|Q86YZ3|HORN_HUMAN	Hornerin OS=Homo sapiens OX=9606 GN=HRNR PE=1 SV=2	HUMAN	16
233	21.75	21.79	34.16	33.91	33.91	tr|E7FM66|E7FM66_PIG	Disintegrin and metalloprotease domain-containing protein 5 (Fragment) OS=Sus scrofa OX=9823 GN=ADAM5 PE=2 SV=1	PIG	14
234	21.63	21.7	49.12	46.95	46.95	tr|C1JEX7|C1JEX7_PIG	Sperm associated antigen 6 OS=Sus scrofa OX=9823 GN=SPAG6 PE=2 SV=1	PIG	17
235	21.48	21.61	26.09	26.09	23.19	tr|F1SAS2|F1SAS2_PIG	Acyl-CoA synthetase short chain family member 1 OS=Sus scrofa OX=9823 GN=ACSS1 PE=1 SV=3	PIG	11
236	21.48	21.58	20.51	16.85	14.3	tr|F1RUV5|F1RUV5_PIG	Pyruvate carboxylase OS=Sus scrofa OX=9823 GN=PC PE=1 SV=3	PIG	11
237	21.47	21.49	100	100	86.49	tr|W5P5I7|W5P5I7_SHEEP	Uncharacterized protein OS=Ovis aries OX=9940 PE=4 SV=1	SHEEP	39
238	21.42	21.49	41.57	41.57	39.72	tr|F1RSL2|F1RSL2_PIG	Spermatogenesis and centriole associated 1 OS=Sus scrofa OX=9823 GN=SPATC1 PE=1 SV=3	PIG	13
239	21.28	21.34	51.84	51.84	47.24	tr|C8C4M8|C8C4M8_PIG	Zona pellucida binding protein 2 transcript variant 1 OS=Sus scrofa OX=9823 GN=ZPBP2 PE=1 SV=1	PIG	13
240	21.18	21.29	34.23	34.23	31.54	tr|K7GND8|K7GND8_PIG	Clusterin OS=Sus scrofa OX=9823 GN=CLU PE=1 SV=2	PIG	18
241	21.17	21.22	53.33	49.41	46.67	sp|Q6UAQ8|ETFB_PIG	Electron transfer flavoprotein subunit beta OS=Sus scrofa OX=9823 GN=ETFB PE=1 SV=3	PIG	12
242	21.12	24.14	43.91	43.91	41.92	tr|I3LRS5|I3LRS5_PIG	Aldehyde dehydrogenase 1 family member A1 OS=Sus scrofa OX=9823 GN=ALDH1A1 PE=1 SV=2	PIG	16
243	20.95	21.04	48.63	44.61	38.27	tr|F1S1A8|F1S1A8_PIG	NADH:ubiquinone oxidoreductase core subunit S2 OS=Sus scrofa OX=9823 GN=NDUFS2 PE=1 SV=2	PIG	15
244	20.94	21.02	39.6	36.04	32.67	tr|E1CAJ5|E1CAJ5_PIG	Protein disulfide-isomerase OS=Sus scrofa OX=9823 GN=grp-58 PE=2 SV=1	PIG	14
245	20.85	20.9	87.07	87.07	87.07	tr|F1RII7|F1RII7_PIG	Hemoglobin subunit beta OS=Sus scrofa OX=9823 GN=HBB PE=3 SV=1	PIG	12
246	20.68	20.69	72.09	65.12	59.69	sp|Q5S3G4|COX5B_PIG	Cytochrome c oxidase subunit 5B, mitochondrial OS=Sus scrofa OX=9823 GN=COX5B PE=2 SV=1	PIG	17
247	20.66	20.67	25.93	24.3	19.63	tr|I3LC61|I3LC61_PIG	Cylicin 2 OS=Sus scrofa OX=9823 GN=CYLC2 PE=4 SV=2	PIG	12
248	20.44	22.96	35.75	35.75	28.99	tr|I3LUR5|I3LUR5_PIG	Acyl-CoA dehydrogenase family member 9 OS=Sus scrofa OX=9823 GN=ACAD9 PE=1 SV=2	PIG	17
249	20.43	20.48	29.24	29.24	22.18	tr|I3LN22|I3LN22_PIG	Patched domain containing 3 OS=Sus scrofa OX=9823 GN=PTCHD3 PE=4 SV=2	PIG	16
250	20.42	20.47	43.42	39.5	32.77	tr|F1SIS9|F1SIS9_PIG	NADH dehydrogenase [ubiquinone] 1 alpha subcomplex subunit 10, mitochondrial OS=Sus scrofa OX=9823 GN=NDUFA10 PE=1 SV=1	PIG	11
251	20.34	20.39	57.68	51.75	45.55	tr|F1SED0|F1SED0_PIG	Acyl-CoA dehydrogenase, short/branched chain OS=Sus scrofa OX=9823 GN=ACADSB PE=1 SV=3	PIG	13
252	20.2	20.23	73.87	70.72	70.72	tr|A0A287A4Z2|A0A287A4Z2_PIG	Superoxide dismutase OS=Sus scrofa OX=9823 GN=SOD2 PE=1 SV=1	PIG	14
253	20.19	30.61	38.2	38.2	34.17	tr|I3LQN8|I3LQN8_PIG	Keratin 4 OS=Sus scrofa OX=9823 GN=KRT4 PE=1 SV=2	PIG	17
254	20.14	20.2	62.86	56.79	46.07	tr|I3LDC1|I3LDC1_PIG	Succinate dehydrogenase [ubiquinone] iron-sulfur subunit, mitochondrial OS=Sus scrofa OX=9823 GN=SDHB PE=1 SV=1	PIG	17
255	20.06	20.1	44.67	44.67	41.8	tr|F1S5N4|F1S5N4_PIG	Glutathione S-transferase omega 2 OS=Sus scrofa OX=9823 GN=GSTO2 PE=4 SV=1	PIG	12
256	20.05	20.06	56.87	56.87	50.24	tr|A0A286ZQ79|A0A286ZQ79_PIG	Adenylate kinase isoenzyme 1 OS=Sus scrofa OX=9823 GN=AK1 PE=1 SV=1	PIG	12
257	20.03	20.03	59.55	59.55	59.55	sp|P00348|HCDH_PIG	Hydroxyacyl-coenzyme A dehydrogenase, mitochondrial OS=Sus scrofa OX=9823 GN=HADH PE=1 SV=2	PIG	13
258	20.02	38.24	94.81	92.92	92.92	tr|I1W1N0|I1W1N0_CAPHI	Ras-related protein Rab-2A OS=Capra hircus OX=9925 GN=RAB2A PE=2 SV=1	CAPHI	74
259	20.01	20.05	14.02	12.49	11.61	tr|I3L912|I3L912_PIG	Family with sequence similarity 205 member A OS=Sus scrofa OX=9823 GN=FAM205A PE=4 SV=2	PIG	14
260	19.95	20.02	75.12	72.25	61.72	tr|F1S7R5|F1S7R5_PIG	Chromosome 19 open reading frame 71 OS=Sus scrofa OX=9823 GN=C19orf71 PE=4 SV=3	PIG	11
261	19.74	19.77	21.24	21.24	21.24	tr|F1S498|F1S498_PIG	Uncharacterized protein OS=Sus scrofa OX=9823 GN=LOC100525589 PE=4 SV=3	PIG	11
262	19.68	19.76	34.73	33.19	30.97	tr|F1SK00|F1SK00_PIG	Isocitrate dehydrogenase [NADP] OS=Sus scrofa OX=9823 GN=IDH2 PE=3 SV=3	NADP	11
263	19.66	19.68	71.27	71.27	71.27	tr|A0A287ARR1|A0A287ARR1_PIG	Ferritin OS=Sus scrofa OX=9823 GN=FTH1 PE=1 SV=1	PIG	14
264	19.59	19.69	43.12	43.12	39.22	tr|Q1G1L0|Q1G1L0_PIG	Isocitrate dehydrogenase [NAD] subunit, mitochondrial OS=Sus scrofa OX=9823 GN=IDH3B PE=3 SV=1	NAD	13
265	19.42	20.73	15.2	15.2	15.2	tr|A0A287AJR1|A0A287AJR1_PIG	Uncharacterized protein OS=Sus scrofa OX=9823 PE=4 SV=1	PIG	13
266	19.28	19.34	92.13	92.13	92.13	tr|A0A0D9SC74|A0A0D9SC74_CHLSB	Uncharacterized protein OS=Chlorocebus sabaeus OX=60711 PE=4 SV=1	CHLSB	19
267	19.2	19.27	57.03	57.03	57.03	tr|A0A287BG40|A0A287BG40_PIG	Uncharacterized protein OS=Sus scrofa OX=9823 GN=NDUFV2 PE=1 SV=1	PIG	15
268	19.05	51.25	33.53	32.36	31.54	tr|I3L8Z8|I3L8Z8_PIG	Uncharacterized protein OS=Sus scrofa OX=9823 GN=LOC100514982 PE=1 SV=2	PIG	70
269	18.87	18.88	46.75	46.75	44.48	tr|A0A287BHE0|A0A287BHE0_PIG	Radial spoke head 1 homolog OS=Sus scrofa OX=9823 GN=RSPH1 PE=4 SV=1	PIG	12
270	18.77	18.8	69.94	69.94	69.94	tr|D5K889|D5K889_PIG	Sperm acrosome associated 3 OS=Sus scrofa OX=9823 GN=SPACA3 PE=2 SV=1	PIG	21
271	18.74	18.8	24.89	22.25	15.68	tr|I3LNH3|I3LNH3_PIG	Neutral alpha-glucosidase AB OS=Sus scrofa OX=9823 GN=GANAB PE=1 SV=1	PIG	9
272	18.66	42.02	62.27	53.94	52.55	tr|H2QCZ8|H2QCZ8_PANTR	Uncharacterized protein OS=Pan troglodytes OX=9598 GN=LOC454470 PE=3 SV=1	PANTR	29
273	18.58	18.64	75.84	71.81	67.79	tr|D3KVS6|D3KVS6_PIG	16kDa secretory protein OS=Sus scrofa domesticus OX=9825 GN=NPC2 PE=4 SV=1	PIG	15
274	18.57	18.6	43.45	36.9	36.9	tr|F1RID8|F1RID8_PIG	Uncharacterized protein OS=Sus scrofa OX=9823 GN=CFAP161 PE=4 SV=2	PIG	10
275	18.5	18.53	50.14	50.14	47.84	tr|I3LS60|I3LS60_PIG	ATP-dependent (S)-NAD(P)H-hydrate dehydratase OS=Sus scrofa OX=9823 GN=CARKD PE=1 SV=2	PIG	11
276	18.37	18.38	66.21	66.21	61.38	tr|F1SRG9|F1SRG9_PIG	Lysozyme like 4 OS=Sus scrofa OX=9823 GN=LYZL4 PE=3 SV=2	PIG	16
277	18.36	18.37	44.36	44.36	44	tr|A0A287AGG3|A0A287AGG3_PIG	Proteasome subunit beta type OS=Sus scrofa OX=9823 GN=PSMB5 PE=1 SV=1	PIG	10
278	18.27	18.3	87.6	87.6	87.6	tr|W5NXT8|W5NXT8_SHEEP	Cytochrome c oxidase subunit 5A OS=Ovis aries OX=9940 GN=COX5A PE=1 SV=1	SHEEP	16
279	18.25	18.28	47.21	40.32	40.32	tr|A0A287AHH1|A0A287AHH1_PIG	NME/NM23 family member 7 OS=Sus scrofa OX=9823 GN=NME7 PE=3 SV=1	PIG	11
280	18.21	18.25	21.95	21.66	16.98	tr|H2QEE3|H2QEE3_PANTR	Uncharacterized protein OS=Pan troglodytes OX=9598 GN=DSG1 PE=4 SV=2	PANTR	11
281	18.15	18.18	52.19	52.19	51.9	tr|F1SJQ2|F1SJQ2_PIG	Septin 3 OS=Sus scrofa OX=9823 GN=SEPT3 PE=4 SV=2	PIG	13
282	18.07	18.07	24.8	24.8	24.8	tr|F1RJB2|F1RJB2_PIG	Ubiquilin like OS=Sus scrofa OX=9823 GN=UBQLNL PE=4 SV=1	PIG	11
283	17.89	17.93	54.13	54.13	38.43	tr|F1RLC5|F1RLC5_PIG	Ferritin OS=Sus scrofa OX=9823 GN=FTMT PE=3 SV=2	PIG	15
284	17.89	17.92	30.59	22.86	20.72	tr|W5Q8N2|W5Q8N2_SHEEP	Kelch like family member 10 OS=Ovis aries OX=9940 GN=KLHL10 PE=4 SV=1	SHEEP	10
285	17.79	17.8	23.79	18.3	16.73	tr|F1SRY6|F1SRY6_PIG	Phosphoinositide phospholipase C OS=Sus scrofa OX=9823 GN=PLCD4 PE=1 SV=3	PIG	9
286	17.59	17.66	54.74	50.73	50.73	tr|A0A287ANM8|A0A287ANM8_PIG	Uncharacterized protein OS=Sus scrofa OX=9823 GN=C13H21orf33 PE=1 SV=1	PIG	10
287	17.55	19.69	29.9	28.71	27.52	tr|S9X8R9|S9X8R9_CAMFR	Casein kinase II subunit alpha-like protein OS=Camelus ferus OX=419612 GN=CB1_000445004 PE=4 SV=1	CAMFR	13
288	17.55	17.57	35.8	35.8	35.8	tr|A0A2C9F3F5|A0A2C9F3F5_PIG	Sperm-associated acrosin inhibitor OS=Sus scrofa OX=9823 PE=4 SV=1	PIG	32
289	17.53	17.56	16.67	13.94	13.33	tr|I3LH70|I3LH70_PIG	Collagen type XVIII alpha 1 chain OS=Sus scrofa OX=9823 GN=COL18A1 PE=1 SV=2	PIG	12
290	17.53	17.56	54.07	45.53	42.68	sp|Q5D144|TFAM_PIG	Transcription factor A, mitochondrial OS=Sus scrofa OX=9823 GN=TFAM PE=2 SV=1	PIG	12
291	17.47	20.78	32.94	31.93	27.56	tr|F1S2W0|F1S2W0_PIG	Family with sequence similarity 71 member A OS=Sus scrofa OX=9823 GN=FAM71A PE=4 SV=2	PIG	20
292	17.4	17.47	62.16	62.16	55.86	tr|A0A286ZPR8|A0A286ZPR8_PIG	Cytochrome b-c1 complex subunit 7 OS=Sus scrofa OX=9823 GN=UQCRB PE=1 SV=1	PIG	14
293	17.29	17.33	59.66	51.07	44.64	tr|I3LPP1|I3LPP1_PIG	Fumarate hydratase, mitochondrial OS=Sus scrofa OX=9823 GN=FH PE=1 SV=2	PIG	13
294	17.28	17.35	51.73	51.73	47.98	tr|A0A287BA50|A0A287BA50_PIG	Succinate--CoA ligase [ADP/GDP-forming] subunit alpha, mitochondrial OS=Sus scrofa OX=9823 GN=SUCLG1 PE=3 SV=1	ADP/GDP-forming	13
295	17	17.06	50.33	50.33	45.42	tr|A0A287AL53|A0A287AL53_PIG	Abhydrolase domain containing 10 OS=Sus scrofa OX=9823 GN=ABHD10 PE=1 SV=1	PIG	13
296	16.94	17.01	17.19	16.05	12.82	tr|A0A287BCS4|A0A287BCS4_PIG	Pitrilysin metallopeptidase 1 OS=Sus scrofa OX=9823 GN=PITRM1 PE=1 SV=1	PIG	8
297	16.9	16.91	61.88	61.88	61.88	tr|A0A287AC59|A0A287AC59_PIG	Uncharacterized protein OS=Sus scrofa OX=9823 GN=LCN5 PE=1 SV=1	PIG	13
298	16.81	16.88	44.26	44.26	44.26	tr|F1S4N2|F1S4N2_PIG	NADH-cytochrome b5 reductase OS=Sus scrofa OX=9823 GN=CYB5R1 PE=1 SV=2	PIG	11
299	16.78	16.82	13.48	13.48	13.48	tr|I3LHV1|I3LHV1_PIG	Uncharacterized protein OS=Sus scrofa OX=9823 GN=ADAM2 PE=4 SV=2	PIG	11
300	16.72	16.74	29.2	22.71	19.03	tr|M3XP29|M3XP29_MUSPF	Solute carrier family 25 member 12 OS=Mustela putorius furo OX=9669 GN=SLC25A12 PE=3 SV=1	MUSPF	9
301	16.66	16.68	92.77	91.57	91.57	tr|F1SN46|F1SN46_PIG	Chromosome 15 open reading frame 48 OS=Sus scrofa OX=9823 GN=C15orf48 PE=1 SV=1	PIG	11
302	16.66	16.67	17.2	17.2	17.2	tr|F1SE42|F1SE42_PIG	Uncharacterized protein OS=Sus scrofa OX=9823 GN=ADAM3A PE=4 SV=2	PIG	10
303	16.65	16.67	57.31	57.31	53.8	tr|I3LPE2|I3LPE2_PIG	Tubulin polymerization promoting protein family member 2 OS=Sus scrofa OX=9823 GN=TPPP2 PE=1 SV=2	PIG	10
304	16.63	16.7	61.47	61.47	56.88	tr|I3LDE6|I3LDE6_PIG	Rhophilin associated tail protein 1 like OS=Sus scrofa OX=9823 GN=ROPN1L PE=4 SV=1	PIG	11
305	16.48	16.53	54.2	54.2	53.82	tr|F2Y3N8|F2Y3N8_PIG	Outer dense fiber protein OS=Sus scrofa OX=9823 GN=ODFP PE=4 SV=1	PIG	12
306	16.44	16.46	77.78	77.78	77.12	tr|D9D839|D9D839_PIG	Superoxide dismutase [Cu-Zn] OS=Sus scrofa OX=9823 GN=SOD1 PE=2 SV=1	Cu-Zn	9
307	16.33	16.39	18.99	17.22	16.27	tr|I3LD34|I3LD34_PIG	Membrane spanning 4-domains A14 OS=Sus scrofa OX=9823 GN=MS4A14 PE=4 SV=2	PIG	11
308	16.29	16.34	65.45	61.38	61.38	tr|D3K5J4|D3K5J4_PIG	LY6/PLAUR domain containing 4 OS=Sus scrofa OX=9823 GN=LYPD4 PE=1 SV=1	PIG	16
309	16.22	16.86	26.52	24.38	17.63	tr|F1RUN2|F1RUN2_PIG	Serum albumin OS=Sus scrofa OX=9823 GN=ALB PE=1 SV=1	PIG	8
310	16.16	16.16	64.55	64.55	60.32	tr|Q0R678|Q0R678_PIG	DJ-1 protein OS=Sus scrofa OX=9823 GN=PARK7 PE=1 SV=1	PIG	8
311	16.13	16.18	46.4	44.09	34.87	tr|F1RYX9|F1RYX9_PIG	Uncharacterized protein OS=Sus scrofa OX=9823 PE=4 SV=2	PIG	11
312	16.07	16.07	61.74	61.74	59.73	tr|F1RT83|F1RT83_PIG	Uncharacterized protein OS=Sus scrofa OX=9823 GN=SDCBP PE=1 SV=3	PIG	12
313	16.05	16.08	34.85	34.09	34.09	tr|F1SA43|F1SA43_PIG	Family with sequence similarity 71 member D OS=Sus scrofa OX=9823 GN=FAM71D PE=4 SV=2	PIG	10
314	16.04	24.31	15.64	15.64	15.64	tr|L5JXX7|L5JXX7_PTEAL	Sodium/potassium-transporting ATPase subunit alpha-4 OS=Pteropus alecto OX=9402 GN=PAL_GLEAN10006996 PE=3 SV=1	PTEAL	15
315	16	16	32.48	32.48	32.48	tr|I3LRR4|I3LRR4_PIG	NADH:ubiquinone oxidoreductase subunit V3 OS=Sus scrofa OX=9823 GN=NDUFV3 PE=1 SV=2	PIG	8
316	16	16	21.07	21.07	21.07	tr|F1RJY0|F1RJY0_PIG	Nicastrin OS=Sus scrofa OX=9823 GN=NCSTN PE=1 SV=3	PIG	8
317	15.96	16.03	39.13	39.13	38.16	tr|A0A287AKN8|A0A287AKN8_PIG	CKLF like MARVEL transmembrane domain containing 2 OS=Sus scrofa OX=9823 GN=CMTM2 PE=4 SV=1	PIG	17
318	15.91	15.94	36.82	34.12	34.12	tr|Q9GJV4|Q9GJV4_PIG	Four and a half LIM domains 1 protein, isoform C OS=Sus scrofa OX=9823 GN=fhl1C PE=2 SV=1	PIG	9
319	15.86	15.9	16.13	13.84	12.59	tr|U3R8H0|U3R8H0_PIG	Aminopeptidase OS=Sus scrofa OX=9823 GN=APN PE=2 SV=1	PIG	9
320	15.85	15.92	38.08	38.08	38.08	tr|I3LN27|I3LN27_PIG	PDZ domain containing 9 OS=Sus scrofa OX=9823 GN=PDZD9 PE=4 SV=2	PIG	9
321	15.68	15.75	24.47	24.47	22.8	tr|F1S764|F1S764_PIG	Uncharacterized protein OS=Sus scrofa OX=9823 GN=CPT2 PE=1 SV=1	PIG	10
322	15.62	15.66	51.53	51.53	49.39	tr|A0A287AZF9|A0A287AZF9_PIG	Cytochrome c1 OS=Sus scrofa OX=9823 GN=CYC1 PE=1 SV=1	PIG	10
323	15.59	15.61	37.98	33.17	33.17	tr|A0A287BJ16|A0A287BJ16_PIG	Uncharacterized protein OS=Sus scrofa OX=9823 GN=VPS26B PE=1 SV=1	PIG	11
324	15.56	15.61	29.02	27.81	25.73	sp|Q5T749|KPRP_HUMAN	Keratinocyte proline-rich protein OS=Homo sapiens OX=9606 GN=KPRP PE=1 SV=1	HUMAN	10
325	15.42	15.48	41.41	36.72	33.59	tr|A0A286ZYM6|A0A286ZYM6_PIG	ATP synthase, H+ transporting, mitochondrial Fo complex subunit B1 OS=Sus scrofa OX=9823 GN=ATP5F1 PE=1 SV=1	PIG	9
326	15.4	16.44	35.18	35.18	27.95	tr|A0A287BA45|A0A287BA45_PIG	Succinate--CoA ligase [GDP-forming] subunit beta, mitochondrial OS=Sus scrofa OX=9823 GN=SUCLG2 PE=3 SV=1	GDP-forming	10
327	15.39	15.46	87.5	87.5	87.5	tr|A0A287AND7|A0A287AND7_PIG	Cytochrome c oxidase subunit OS=Sus scrofa OX=9823 GN=COX6B2 PE=3 SV=1	PIG	14
328	15.38	15.43	31.17	26.62	20.83	tr|A0A287AGL6|A0A287AGL6_PIG	Radial spoke head 6 homolog A OS=Sus scrofa OX=9823 GN=RSPH6A PE=4 SV=1	PIG	8
329	15.34	15.42	48.08	34.22	34.22	tr|K7GQ35|K7GQ35_PIG	Uncharacterized protein OS=Sus scrofa OX=9823 GN=IGBP1 PE=1 SV=1	PIG	11
330	15.18	15.21	51.7	51.7	48.3	tr|I3LDC3|I3LDC3_PIG	NADH:ubiquinone oxidoreductase subunit B10 OS=Sus scrofa OX=9823 GN=NDUFB10 PE=1 SV=1	PIG	10
331	15.16	15.22	20.56	20.56	20.56	tr|B2CZF5|B2CZF5_PIG	Monocarboxylic acid transporter 1 OS=Sus scrofa OX=9823 GN=SMCT1 PE=2 SV=1	PIG	8
332	15.13	15.19	29.61	26.26	24.02	tr|Q6VAH7|Q6VAH7_RAT	RCG36703 OS=Rattus norvegicus OX=10116 GN=Tssk2 PE=2 SV=1	RAT	10
333	15.03	15.08	80.88	80.88	80.88	tr|F1RI22|F1RI22_PIG	Uncharacterized protein OS=Sus scrofa OX=9823 GN=PSP-II PE=4 SV=3	PIG	19
334	14.8	14.86	32.41	24.09	22.39	tr|A0A287A9I6|A0A287A9I6_PIG	SAMM50 sorting and assembly machinery component OS=Sus scrofa OX=9823 GN=SAMM50 PE=1 SV=1	PIG	8
335	14.67	16.79	10.17	6.53	4.91	tr|A0A287AHL5|A0A287AHL5_PIG	Uncharacterized protein OS=Sus scrofa OX=9823 GN=DNAH7 PE=4 SV=1	PIG	13
336	14.62	14.63	68.42	65.41	54.89	tr|Q4R0H6|Q4R0H6_PIG	Spermadhesin PSP-I OS=Sus scrofa OX=9823 GN=PSP-I PE=2 SV=1	PIG	9
337	14.42	14.43	49.44	44.66	44.66	tr|A0A286ZSD7|A0A286ZSD7_PIG	Stomatin like 2 OS=Sus scrofa OX=9823 GN=STOML2 PE=1 SV=1	PIG	8
338	14.4	14.46	44.96	44.96	41.28	tr|E7D6R2|E7D6R2_PIG	Betaine homocysteine methyltransferase OS=Sus scrofa OX=9823 GN=bhmt PE=1 SV=1	PIG	11
339	14.4	14.41	22.02	20	18.38	tr|A0A287BDF8|A0A287BDF8_PIG	Inositol-3-phosphate synthase 1 OS=Sus scrofa OX=9823 GN=ISYNA1 PE=4 SV=1	PIG	7
340	14.27	14.33	38.21	35.98	26.42	tr|F1RV70|F1RV70_PIG	NADPH:adrenodoxin oxidoreductase, mitochondrial OS=Sus scrofa OX=9823 GN=FDXR PE=1 SV=1	PIG	8
341	14.27	14.28	62.41	62.41	58.16	tr|S9Y806|S9Y806_CAMFR	Peptidyl-tRNA hydrolase 2, mitochondrial-like protein OS=Camelus ferus OX=419612 GN=CB1_000552042 PE=4 SV=1	CAMFR	8
342	14.22	14.25	55.97	55.97	41.79	tr|F1SP87|F1SP87_PIG	Uncharacterized protein OS=Sus scrofa OX=9823 PE=1 SV=3	PIG	20
343	14.12	14.17	51.22	45.53	45.53	tr|C5IWV5|C5IWV5_PIG	Trypsinogen OS=Sus scrofa OX=9823 PE=2 SV=1	PIG	80
344	14.08	14.08	23.39	17.63	17.63	tr|I3LLI7|I3LLI7_PIG	Dynein axonemal intermediate chain 2 OS=Sus scrofa OX=9823 GN=DNAI2 PE=4 SV=2	PIG	7
345	14.04	14.04	41.14	35.44	30.7	tr|E2IUK7|E2IUK7_PIG	DNAJB13 OS=Sus scrofa OX=9823 GN=DNAJB13 PE=2 SV=1	PIG	7
346	14.01	14.16	77.45	73.53	73.53	tr|W5Q1T4|W5Q1T4_SHEEP	Uncharacterized protein OS=Ovis aries OX=9940 PE=3 SV=1	SHEEP	13
347	14.01	14.01	47.09	42.33	42.33	sp|Q864V5|FUND2_PIG	FUN14 domain-containing protein 2 OS=Sus scrofa OX=9823 GN=FUNDC2 PE=2 SV=1	PIG	11
348	14.01	14.01	16.08	12.84	12.84	tr|A0A0D9R339|A0A0D9R339_CHLSB	Proteasome 26S subunit, non-ATPase 1 OS=Chlorocebus sabaeus OX=60711 GN=PSMD1 PE=4 SV=1	CHLSB	7
349	14	14	47.22	46.76	39.81	tr|Q6IMG8|Q6IMG8_PIG	Tepp OS=Sus scrofa OX=9823 GN=Tepp PE=2 SV=1	PIG	8
350	14	14	30.77	30.77	30.77	tr|U6DTD5|U6DTD5_NEOVI	Cytosolic acyl coenzyme A thioester hydrolase (Fragment) OS=Neovison vison OX=452646 GN=BACH PE=2 SV=1	NEOVI	8
351	14	14	27.87	25.84	25.84	tr|K7GNL4|K7GNL4_PIG	Uncharacterized protein OS=Sus scrofa OX=9823 GN=HSDL2 PE=1 SV=2	PIG	7
352	14	14	40.47	36.95	36.95	tr|F1RP25|F1RP25_PIG	Citrate lyase beta like OS=Sus scrofa OX=9823 GN=CLYBL PE=1 SV=3	PIG	8
353	13.97	14.05	33.66	32.2	28.57	tr|A0A1B2TT55|A0A1B2TT55_PIG	Aspartate aminotransferase OS=Sus scrofa OX=9823 GN=GOT1 PE=2 SV=1	PIG	8
354	13.83	13.86	59.78	50.84	50.84	tr|K7GSE5|K7GSE5_PIG	NADH:ubiquinone oxidoreductase subunit B9 OS=Sus scrofa OX=9823 GN=NDUFB9 PE=1 SV=1	PIG	9
355	13.75	13.8	24.51	17.57	12.77	tr|W5QHD8|W5QHD8_SHEEP	Proteasome 26S subunit, non-ATPase 2 OS=Ovis aries OX=9940 GN=PSMD2 PE=4 SV=1	SHEEP	7
356	13.74	13.76	45.3	38.89	38.89	tr|W6FFJ6|W6FFJ6_PANTA	Proteasome subunit alpha type OS=Panthera tigris altaica OX=74533 GN=PSMA2 PE=2 SV=1	PANTA	7
357	13.69	13.79	41.22	41.22	37.55	tr|A0A2C9F352|A0A2C9F352_PIG	Dehydrogenase/reductase SDR family member 4 OS=Sus scrofa OX=9823 GN=DHRS4 PE=1 SV=1	PIG	7
358	13.64	13.68	43.57	43.57	40.66	tr|F1SB33|F1SB33_PIG	Uncharacterized protein OS=Sus scrofa OX=9823 GN=SYPL1 PE=1 SV=2	PIG	10
359	13.6	13.68	68.37	68.37	57.21	tr|W5P645|W5P645_SHEEP	RAB14, member RAS oncogene family OS=Ovis aries OX=9940 GN=RAB14 PE=4 SV=1	SHEEP	8
360	13.54	13.57	12.38	12.38	12.38	tr|Q9HB00|Q9HB00_HUMAN	Desmocollin 1, isoform CRA_b OS=Homo sapiens OX=9606 GN=DSC1 PE=4 SV=1	HUMAN	7
361	13.53	13.58	52.11	52.11	52.11	tr|A0A287B5J3|A0A287B5J3_PIG	Dynein axonemal light chain 1 OS=Sus scrofa OX=9823 GN=DNAL1 PE=4 SV=1	PIG	9
362	13.3	13.37	18.66	17.24	15.82	tr|F1STV0|F1STV0_PIG	Prolylcarboxypeptidase OS=Sus scrofa OX=9823 GN=PRCP PE=1 SV=2	PIG	7
363	13.29	13.43	21.03	17.44	15.21	tr|F1S4R7|F1S4R7_PIG	Uncharacterized protein OS=Sus scrofa OX=9823 GN=LOC100624062 PE=4 SV=3	PIG	8
364	13.29	13.32	16.65	15.4	13.79	tr|A0A287A1W9|A0A287A1W9_PIG	Uncharacterized protein OS=Sus scrofa OX=9823 PE=4 SV=1	PIG	9
365	13.23	13.26	31.85	24.42	24.42	tr|F1SR76|F1SR76_PIG	Uncharacterized protein OS=Sus scrofa OX=9823 GN=DNPEP PE=1 SV=3	PIG	7
366	13.21	20.65	46.31	40.94	40.94	tr|U3CNV1|U3CNV1_CALJA	ADP/ATP translocase 3 OS=Callithrix jacchus OX=9483 GN=SLC25A6 PE=2 SV=1	CALJA	12
367	13.11	13.22	50.72	42.41	34.1	tr|W5P925|W5P925_SHEEP	cAMP-dependent protein kinase catalytic subunit alpha OS=Ovis aries OX=9940 GN=PRKACA PE=3 SV=1	SHEEP	9
368	13.08	13.16	39.69	37.02	33.97	tr|M3YP44|M3YP44_MUSPF	Proteasome subunit alpha type OS=Mustela putorius furo OX=9669 GN=PSMA1 PE=3 SV=1	MUSPF	7
369	13.08	13.13	29.14	23.05	19.81	tr|W5PHA3|W5PHA3_SHEEP	Uncharacterized protein OS=Ovis aries OX=9940 GN=LOC101110773 PE=3 SV=1	SHEEP	11
370	13	13.05	31.43	25.14	21.33	tr|F1RKM1|F1RKM1_PIG	Aldehyde dehydrogenase 7 family member A1 OS=Sus scrofa OX=9823 GN=ALDH7A1 PE=1 SV=3	PIG	7
371	12.86	12.96	58.01	58.01	52.38	tr|F1SPF8|F1SPF8_PIG	DnaJ heat shock protein family (Hsp40) member B8 OS=Sus scrofa OX=9823 GN=DNAJB8 PE=4 SV=1	PIG	8
372	12.83	12.89	19.57	19.57	19.57	tr|M3V7X9|M3V7X9_PIG	Lectin, galactoside-binding, soluble, 3 binding protein OS=Sus scrofa OX=9823 GN=LGALS3BP PE=2 SV=1	PIG	7
373	12.81	12.85	68.1	68.1	68.1	tr|A0A287BAW0|A0A287BAW0_PIG	Uncharacterized protein OS=Sus scrofa OX=9823 GN=NDUFA5 PE=1 SV=1	PIG	9
374	12.79	12.86	39.46	39.46	26.98	tr|F1SK95|F1SK95_PIG	Uncharacterized protein OS=Sus scrofa OX=9823 GN=CPOX PE=1 SV=2	PIG	9
375	12.74	12.75	30.38	30.38	30.38	tr|A0A287AP64|A0A287AP64_PIG	Short-chain-specific acyl-CoA dehydrogenase, mitochondrial OS=Sus scrofa OX=9823 GN=ACADS PE=1 SV=1	PIG	11
376	12.68	12.75	66.67	59.11	43.56	tr|S9X428|S9X428_CAMFR	Casein kinase II subunit beta OS=Camelus ferus OX=419612 GN=CB1_000383024 PE=3 SV=1	CAMFR	11
377	12.57	12.58	29.74	29.74	25.65	tr|B0LY42|B0LY42_PIG	CD147 OS=Sus scrofa OX=9823 GN=BSG PE=1 SV=1	PIG	6
378	12.3	12.31	16.62	16.62	16.62	tr|F1SHY5|F1SHY5_PIG	Uncharacterized protein OS=Sus scrofa OX=9823 PE=3 SV=3	PIG	8
379	12.2	12.21	64.29	64.29	64.29	tr|A0A286ZYL7|A0A286ZYL7_PIG	ATP synthase subunit delta, mitochondrial OS=Sus scrofa OX=9823 GN=ATP5D PE=1 SV=1	PIG	25
380	12.15	13.55	32.89	32.1	29.97	tr|F1RTJ0|F1RTJ0_PIG	Actin related protein T1 OS=Sus scrofa OX=9823 GN=ACTRT1 PE=3 SV=1	PIG	8
381	12.08	12.12	60.32	60.32	59.52	tr|D5K890|D5K890_PIG	Sperm acrosome associated 4 OS=Sus scrofa OX=9823 GN=SPACA4 PE=2 SV=1	PIG	19
382	12.03	12.03	10.57	9.491	9.491	tr|W5Q334|W5Q334_SHEEP	Heat shock protein family A (Hsp70) member 4 like OS=Ovis aries OX=9940 GN=HSPA4L PE=3 SV=1	SHEEP	6
383	12	12	47.09	43.05	43.05	tr|F1S0S5|F1S0S5_PIG	Sperm acrosome associated 9 OS=Sus scrofa OX=9823 GN=SPACA9 PE=1 SV=2	PIG	6
384	12	12	85	85	67.5	tr|F1S0Q1|F1S0Q1_PIG	Heat shock protein family B (small) member 9 OS=Sus scrofa OX=9823 GN=HSPB9 PE=3 SV=2	PIG	14
385	12	12	21.19	21.19	17.53	tr|F1RX66|F1RX66_PIG	Glutathione-disulfide reductase OS=Sus scrofa OX=9823 GN=GSR PE=1 SV=3	PIG	8
386	12	12	56.25	56.25	56.25	tr|Q9GLE7|Q9GLE7_PIG	Ferritin (Fragment) OS=Sus scrofa OX=9823 PE=2 SV=1	PIG	6
387	12	12	37.2	37.2	37.2	tr|M3Y4Q4|M3Y4Q4_MUSPF	Proteasome subunit alpha type OS=Mustela putorius furo OX=9669 GN=PSMA8 PE=3 SV=1	MUSPF	6
388	12	12	18.93	18.93	18.93	tr|A0A287BCT2|A0A287BCT2_PIG	Acyl-CoA thioesterase 4 OS=Sus scrofa OX=9823 GN=ACOT4 PE=1 SV=1	PIG	6
389	12	12	62.09	62.09	62.09	tr|A0A287AY47|A0A287AY47_PIG	Uncharacterized protein OS=Sus scrofa OX=9823 GN=RANGRF PE=1 SV=1	PIG	6
390	11.98	12.02	22.08	22.08	15.29	tr|F1SK58|F1SK58_PIG	Heat shock protein family A (Hsp70) member 13 OS=Sus scrofa OX=9823 GN=HSPA13 PE=1 SV=1	PIG	8
391	11.89	11.96	53.3	53.3	49.53	tr|I3LN92|I3LN92_PIG	NME/NM23 family member 5 OS=Sus scrofa OX=9823 GN=NME5 PE=3 SV=1	PIG	7
392	11.89	11.94	34.55	34.55	34.55	tr|W5PC09|W5PC09_SHEEP	Proteasome subunit alpha type OS=Ovis aries OX=9940 GN=PSMA6 PE=3 SV=1	SHEEP	7
393	11.76	11.8	61.59	61.59	49.67	tr|F1SLD2|F1SLD2_PIG	Uncharacterized protein OS=Sus scrofa OX=9823 GN=FAM136A PE=1 SV=2	PIG	7
394	11.71	11.83	25.24	25.24	21.11	tr|A0A1S3GRR9|A0A1S3GRR9_DIPOR	uncharacterized protein LOC105999998 OS=Dipodomys ordii OX=10020 GN=LOC105999998 PE=3 SV=1	DIPOR	7
395	11.67	11.69	41.1	41.1	38.36	sp|O18994|GPX5_PIG	Epididymal secretory glutathione peroxidase OS=Sus scrofa OX=9823 GN=GPX5 PE=1 SV=1	PIG	8
396	11.65	11.67	41.99	41.99	41.99	tr|A0A0D5BWD2|A0A0D5BWD2_PIG	Mitochondrial complement component 1 Q subcomponent-binding protein OS=Sus scrofa OX=9823 GN=C1QBP PE=2 SV=1	PIG	8
397	11.62	11.64	39.56	39.56	39.56	tr|F1S2W6|F1S2W6_PIG	Uncharacterized protein OS=Sus scrofa OX=9823 GN=HINT3 PE=1 SV=2	PIG	8
398	11.45	11.51	65.93	65.93	65.19	tr|H2QWC3|H2QWC3_PANTR	Fatty acid binding protein 5 (Psoriasis-associated) OS=Pan troglodytes OX=9598 GN=LOC107971878 PE=2 SV=1	PANTR	8
399	11.43	11.52	10.24	10.24	10.24	tr|G1T661|G1T661_RABIT	Proteasome endopeptidase complex OS=Oryctolagus cuniculus OX=9986 GN=SORT1 PE=3 SV=2	RABIT	8
400	11.37	11.4	39.05	39.05	35.71	tr|S7P8R1|S7P8R1_MYOBR	NADH dehydrogenase [ubiquinone] iron-sulfur protein 8, mitochondrial OS=Myotis brandtii OX=109478 GN=D623_10030830 PE=3 SV=1	MYOBR	8
401	11.25	11.28	26.41	24.6	22.98	tr|F1RSP5|F1RSP5_PIG	Alanine aminotransferase 1 OS=Sus scrofa OX=9823 GN=GPT PE=1 SV=1	PIG	9
402	11.17	11.19	77.93	76.55	60	tr|F1SQP4|F1SQP4_PIG	NADH dehydrogenase [ubiquinone] 1 alpha subcomplex subunit 12 OS=Sus scrofa OX=9823 GN=NDUFA12 PE=1 SV=2	PIG	7
403	11.17	11.19	34.88	26.25	26.25	tr|F1SKK1|F1SKK1_PIG	Solute carrier family 25 member 20 OS=Sus scrofa OX=9823 GN=SLC25A20 PE=3 SV=1	PIG	6
404	11.13	11.15	45.08	45.08	40.16	tr|F1RPZ6|F1RPZ6_PIG	Cysteine-rich secretory protein 2 OS=Sus scrofa OX=9823 GN=CRISP2 PE=2 SV=2	PIG	7
405	11.05	11.07	49.35	49.35	49.35	tr|I3LDJ2|I3LDJ2_PIG	Uncharacterized protein OS=Sus scrofa OX=9823 GN=SPATA19 PE=4 SV=1	PIG	11
406	10.98	11	25.33	25.33	25.33	tr|F1SJQ5|F1SJQ5_PIG	NADH-cytochrome b5 reductase OS=Sus scrofa OX=9823 GN=CYB5R3 PE=1 SV=3	PIG	6
407	10.85	12.9	15.69	15.69	15.69	tr|F1RJL7|F1RJL7_PIG	Uncharacterized protein OS=Sus scrofa OX=9823 PE=4 SV=3	PIG	15
408	10.82	10.91	22.79	21.06	15.23	tr|A0A287BAZ8|A0A287BAZ8_PIG	Uncharacterized protein OS=Sus scrofa OX=9823 GN=AASS PE=1 SV=1	PIG	8
409	10.81	10.83	30.93	27.91	21.63	sp|P79274|ACADL_PIG	Long-chain specific acyl-CoA dehydrogenase, mitochondrial OS=Sus scrofa OX=9823 GN=ACADL PE=2 SV=1	PIG	7
410	10.78	10.83	38.82	34.71	27.06	tr|F1RLS7|F1RLS7_PIG	Radial spoke head 14 homolog OS=Sus scrofa OX=9823 GN=RSPH14 PE=4 SV=3	PIG	6
411	10.76	10.79	41.18	41.18	41.18	tr|I3LQG1|I3LQG1_PIG	GLI pathogenesis related 1 like 1 OS=Sus scrofa OX=9823 GN=GLIPR1L1 PE=1 SV=2	PIG	16
412	10.74	10.83	43.44	43.44	40.57	tr|F1RMW6|F1RMW6_PIG	Testis expressed 101 OS=Sus scrofa OX=9823 GN=TEX101 PE=1 SV=2	PIG	13
413	10.68	10.7	48.13	48.13	39.42	tr|H2QU28|H2QU28_PANTR	Proteasome subunit beta type OS=Pan troglodytes OX=9598 GN=PSMB1 PE=2 SV=1	PANTR	6
414	10.64	10.66	12.58	12.58	9.939	tr|K9IVW6|K9IVW6_PIG	GLUT3 OS=Sus scrofa OX=9823 GN=SLC2A3 PE=1 SV=1	PIG	8
415	10.61	10.66	35.94	31.01	28.99	tr|F1RR24|F1RR24_PIG	Spermatogenesis associated 32 OS=Sus scrofa OX=9823 GN=SPATA32 PE=4 SV=3	PIG	9
416	10.54	10.56	21.1	15.47	10.1	tr|I3L8W8|I3L8W8_PIG	Phospholipase A2 group VI OS=Sus scrofa OX=9823 GN=PLA2G6 PE=1 SV=2	PIG	5
417	10.5	178.7	47.88	45.62	44.15	tr|F7CN11|F7CN11_HORSE	Fibronectin OS=Equus caballus OX=9796 GN=FN1 PE=4 SV=1	HORSE	278
418	10.43	10.44	48.19	43.37	42.17	tr|K9J1H1|K9J1H1_DESRO	Putative ribosomal protein s27a (Fragment) OS=Desmodus rotundus OX=9430 PE=2 SV=1	DESRO	12
419	10.3	10.34	40.76	40.76	38.86	tr|A0A287BFY2|A0A287BFY2_PIG	Uncharacterized protein OS=Sus scrofa OX=9823 GN=LOC110261265 PE=1 SV=1	PIG	6
420	10.28	10.29	10.82	10.82	8.317	tr|K9IWD4|K9IWD4_PIG	Hypoxia up-regulated protein 1 OS=Sus scrofa OX=9823 GN=HYOU1_tv1 PE=2 SV=1	PIG	5
421	10.25	10.31	26.84	24.39	16.6	tr|D5K8A1|D5K8A1_PIG	Spermatogenesis associated 6 OS=Sus scrofa OX=9823 GN=SPATA6 PE=2 SV=1	PIG	6
422	10.24	10.25	30.1	30.1	27.42	tr|A0A287B620|A0A287B620_PIG	Uncharacterized protein OS=Sus scrofa OX=9823 PE=3 SV=1	PIG	6
423	10.19	10.24	33.94	33.94	26.36	tr|F1RIQ7|F1RIQ7_PIG	Izumo sperm-egg fusion 1 OS=Sus scrofa OX=9823 GN=IZUMO1 PE=4 SV=2	PIG	6
424	10.16	10.17	57.69	57.69	57.69	tr|M3V836|M3V836_PIG	Glutathione S-transferase pi 1 OS=Sus scrofa OX=9823 GN=GSTP1 PE=1 SV=1	PIG	7
425	10.16	10.16	18.68	17.08	12.46	tr|H0WN67|H0WN67_OTOGA	Uncharacterized protein OS=Otolemur garnettii OX=30611 GN=GLUD1 PE=3 SV=1	OTOGA	5
426	10.14	10.15	10.02	6.738	5.588	tr|F7E460|F7E460_HORSE	Uncharacterized protein OS=Equus caballus OX=9796 GN=KIAA1468 PE=4 SV=1	HORSE	5
427	10.07	10.08	29.21	22.02	17.08	tr|F1RUK8|F1RUK8_PIG	Rab GDP dissociation inhibitor OS=Sus scrofa OX=9823 GN=GDI2 PE=1 SV=1	PIG	5
428	10.06	10.1	13.91	12.87	11.39	tr|A0A287ABL1|A0A287ABL1_PIG	Solute carrier family 44 member 5 OS=Sus scrofa OX=9823 GN=SLC44A5 PE=3 SV=1	PIG	5
429	10.06	10.07	17.69	17.55	17.55	tr|Q866A8|Q866A8_PIG	Fertilin beta OS=Sus scrofa OX=9823 GN=FTNB PE=1 SV=1	PIG	14
430	10	10.05	12.85	9.735	9.735	tr|K7GRY0|K7GRY0_PIG	Ubiquitin like modifier activating enzyme 1 OS=Sus scrofa OX=9823 GN=UBA1 PE=1 SV=2	PIG	6
431	10	10	30.27	21.36	21.36	tr|F1RJP5|F1RJP5_PIG	Protease, serine 55 OS=Sus scrofa OX=9823 GN=PRSS55 PE=3 SV=2	PIG	6
432	10	10	50.31	50.31	50.31	tr|W5PQ45|W5PQ45_SHEEP	Histidine triad nucleotide binding protein 2 OS=Ovis aries OX=9940 GN=HINT2 PE=4 SV=1	SHEEP	5
433	10	10	25.68	25.68	25.68	tr|U6CTK6|U6CTK6_NEOVI	Parkin coregulated gene protein OS=Neovison vison OX=452646 GN=PACRG PE=2 SV=1	NEOVI	6
434	10	10	12.17	12.17	12.17	tr|A0A287BQ99|A0A287BQ99_PIG	Uncharacterized protein OS=Sus scrofa OX=9823 GN=LOC110258345 PE=4 SV=1	PIG	6
435	9.97	10.07	30.69	28.16	20.58	tr|I3LTC6|I3LTC6_PIG	Inositol-1-monophosphatase OS=Sus scrofa OX=9823 GN=IMPA1 PE=3 SV=2	PIG	5
436	9.96	22.36	39.92	36.91	35.4	tr|F1RIU3|F1RIU3_PIG	Chaperonin containing TCP1 subunit 6B OS=Sus scrofa OX=9823 GN=CCT6B PE=3 SV=2	PIG	15
437	9.96	10.04	15.86	15.86	15.86	tr|F1RH55|F1RH55_PIG	Vaccinia related kinase 3 OS=Sus scrofa OX=9823 GN=VRK3 PE=4 SV=2	PIG	6
438	9.9	9.95	14.2	11.2	11.2	tr|K9IVG2|K9IVG2_PIG	GLUT5 OS=Sus scrofa OX=9823 GN=SLC2A5 PE=2 SV=1	PIG	6
439	9.88	9.96	57.43	57.43	57.43	tr|F1RRQ9|F1RRQ9_PIG	Lysozyme OS=Sus scrofa OX=9823 GN=LYZL6 PE=3 SV=1	PIG	14
440	9.87	9.92	32.48	29.93	18.98	tr|F1RNZ1|F1RNZ1_PIG	Cytochrome b-c1 complex subunit Rieske, mitochondrial OS=Sus scrofa OX=9823 GN=LOC100522678 PE=1 SV=1	PIG	8
441	9.87	9.92	12.1	12.1	10.68	tr|F1RJC1|F1RJC1_PIG	Membrane metalloendopeptidase like 1 OS=Sus scrofa OX=9823 GN=MMEL1 PE=1 SV=3	PIG	6
442	9.83	9.97	41.77	41.77	39.56	tr|A0A287A5M7|A0A287A5M7_PIG	Aldose reductase OS=Sus scrofa OX=9823 GN=AKR1B1 PE=4 SV=1	PIG	10
443	9.81	9.86	41.3	41.3	37.83	tr|F1RSG9|F1RSG9_PIG	Uncharacterized protein OS=Sus scrofa OX=9823 GN=LYPLA1 PE=1 SV=3	PIG	6
444	9.73	9.82	18.47	18.47	18.47	tr|F1S7L6|F1S7L6_PIG	UBX domain protein 6 OS=Sus scrofa OX=9823 GN=UBXN6 PE=1 SV=2	PIG	5
445	9.72	9.78	40.76	40.76	40.76	tr|A0A287ALH7|A0A287ALH7_PIG	Lymphocyte antigen 6 family member K OS=Sus scrofa OX=9823 GN=LY6K PE=4 SV=1	PIG	8
446	9.68	11.26	21.92	20.19	17.69	sp|Q8N1N4|K2C78_HUMAN	Keratin, type II cytoskeletal 78 OS=Homo sapiens OX=9606 GN=KRT78 PE=1 SV=2	HUMAN	12
447	9.68	9.77	40.44	36	28.44	tr|W5P0V5|W5P0V5_SHEEP	RAB11B, member RAS oncogene family OS=Ovis aries OX=9940 GN=RAB11B PE=4 SV=1	SHEEP	5
448	9.65	9.9	4.023	3.732	2.595	tr|I3LVK9|I3LVK9_PIG	ALMS1, centrosome and basal body associated protein OS=Sus scrofa OX=9823 GN=ALMS1 PE=1 SV=2	PIG	6
449	9.65	9.76	10.99	10.99	9.513	tr|I3L5Z1|I3L5Z1_PIG	Uncharacterized protein OS=Sus scrofa OX=9823 GN=CDH1 PE=1 SV=2	PIG	7
450	9.5	9.69	31.51	22.6	16.78	tr|A0A287BI14|A0A287BI14_PIG	Chromosome 7 open reading frame 31 OS=Sus scrofa OX=9823 GN=C7orf31 PE=4 SV=1	PIG	6
451	9.39	9.42	47.24	47.24	47.24	tr|W5PS50|W5PS50_SHEEP	Mitochondrial pyruvate carrier OS=Ovis aries OX=9940 GN=MPC2 PE=3 SV=1	SHEEP	6
452	9.38	9.46	40.41	40.41	40.41	tr|Q8MI70|Q8MI70_PIG	Epididymal secretory protein E3 (Fragment) OS=Sus scrofa OX=9823 GN=E3 PE=1 SV=1	PIG	5
453	9.28	9.33	10.88	10.88	9.737	tr|F1SIK7|F1SIK7_PIG	Dpy-19 like 2 OS=Sus scrofa OX=9823 GN=DPY19L2 PE=4 SV=2	PIG	7
454	9.21	9.24	16.37	14.96	13.2	tr|J9JIM2|J9JIM2_PIG	Glutathione hydrolase 1 proenzyme OS=Sus scrofa OX=9823 GN=GGT1 PE=4 SV=1	PIG	5
455	9.2	9.24	45.52	45.52	45.52	tr|A0A286ZRQ7|A0A286ZRQ7_PIG	Uncharacterized protein OS=Sus scrofa OX=9823 PE=4 SV=1	PIG	12
456	9.19	9.23	54.05	54.05	54.05	tr|A0A287A6V6|A0A287A6V6_PIG	Uncharacterized protein OS=Sus scrofa OX=9823 GN=SSBP1 PE=1 SV=1	PIG	7
457	9.09	9.13	9.016	7.48	7.48	tr|I3LIF2|I3LIF2_PIG	Calsyntenin 1 OS=Sus scrofa OX=9823 GN=CLSTN1 PE=1 SV=2	PIG	6
458	9.03	9.1	38.89	33.33	30.56	tr|M3XNB8|M3XNB8_MUSPF	Peptidyl-prolyl cis-trans isomerase OS=Mustela putorius furo OX=9669 GN=PPIB PE=3 SV=1	MUSPF	6
459	9	9.06	26.61	26.61	21.72	tr|S7N8D0|S7N8D0_MYOBR	V-type proton ATPase subunit B, brain isoform OS=Myotis brandtii OX=109478 GN=D623_10018544 PE=3 SV=1	MYOBR	6
460	8.96	9.02	14.03	12.1	12.1	tr|F1SS88|F1SS88_PIG	Cilia and flagella associated protein 52 OS=Sus scrofa OX=9823 GN=CFAP52 PE=4 SV=3	PIG	5
461	8.93	8.96	47.57	47.57	47.57	tr|M3W189|M3W189_FELCA	Uncharacterized protein OS=Felis catus OX=9685 PE=4 SV=2	FELCA	7
462	8.93	8.95	23.27	18.56	18.56	tr|Q3THI5|Q3THI5_MOUSE	Uncharacterized protein OS=Mus musculus OX=10090 GN=Psmc3 PE=2 SV=1	MOUSE	6
463	8.92	8.96	33.33	33.33	29.89	tr|M3YHS5|M3YHS5_MUSPF	Proteasome subunit alpha type OS=Mustela putorius furo OX=9669 GN=PSMA4 PE=3 SV=1	MUSPF	5
464	8.78	8.8	24.65	22.85	22.85	tr|F1RZ12|F1RZ12_PIG	T-complex 11 OS=Sus scrofa OX=9823 GN=TCP11 PE=4 SV=3	PIG	5
465	8.7	8.72	66.2	66.2	66.2	sp|Q9MYT8|ATP5I_PIG	ATP synthase subunit e, mitochondrial OS=Sus scrofa OX=9823 GN=ATP5I PE=3 SV=4	PIG	5
466	8.68	8.7	23.08	22.22	19.66	tr|I3LTK6|I3LTK6_PIG	Uncharacterized protein OS=Sus scrofa OX=9823 GN=OAZ3 PE=4 SV=2	PIG	6
467	8.68	8.7	64.91	55.56	49.12	tr|G5B6J0|G5B6J0_HETGA	Cofilin-1 OS=Heterocephalus glaber OX=10181 GN=GW7_20612 PE=3 SV=1	HETGA	5
468	8.67	8.72	49.12	34.76	26.45	tr|D0G0B3|D0G0B3_PIG	Acetyl-Coenzyme A acyltransferase 2 OS=Sus scrofa OX=9823 GN=ACAA2 PE=1 SV=1	PIG	5
469	8.64	8.65	30.97	23.01	23.01	tr|F1S073|F1S073_PIG	Annexin OS=Sus scrofa OX=9823 GN=ANXA2 PE=1 SV=2	PIG	5
470	8.55	8.59	14.53	13.27	9.611	tr|K7GMV8|K7GMV8_PIG	Ectonucleotide pyrophosphatase/phosphodiesterase 3 OS=Sus scrofa OX=9823 GN=ENPP3 PE=1 SV=2	PIG	5
471	8.53	8.63	17.81	17.81	15.85	tr|F1SAE4|F1SAE4_PIG	NME/NM23 family member 8 OS=Sus scrofa OX=9823 GN=NME8 PE=4 SV=3	PIG	6
472	8.37	8.44	15.51	11.41	10.17	tr|M3XZF3|M3XZF3_MUSPF	AFG3 like matrix AAA peptidase subunit 2 OS=Mustela putorius furo OX=9669 GN=AFG3L2 PE=3 SV=1	MUSPF	7
473	8.36	8.37	41.22	31.08	26.35	tr|F7DXW1|F7DXW1_HORSE	Lysozyme OS=Equus caballus OX=9796 GN=LOC100055156 PE=3 SV=1	HORSE	10
474	8.33	8.35	36	32.57	32.57	tr|G8IFA6|G8IFA6_PIG	Mitochondrial NADH dehydrogenase Fe-S protein 4 OS=Sus scrofa OX=9823 PE=1 SV=1	PIG	5
475	8.3	8.31	33.58	29.43	21.13	tr|K7GM40|K7GM40_PIG	Apolipoprotein A-I OS=Sus scrofa OX=9823 GN=APOA1 PE=3 SV=2	PIG	4
476	8.28	8.29	52.53	52.53	48.99	tr|K7GPW3|K7GPW3_PIG	MICOS complex subunit OS=Sus scrofa OX=9823 GN=APOO PE=1 SV=1	PIG	8
477	8.26	8.29	15.89	13.15	13.15	tr|B8XH67|B8XH67_PIG	Na(+)/H(+) exchange regulatory cofactor NHE-RF OS=Sus scrofa OX=9823 GN=SLC9A3R1 PE=1 SV=1	PIG	5
478	8.24	40.06	50.78	50.78	48.33	tr|G1TKC3|G1TKC3_RABIT	Tubulin alpha chain OS=Oryctolagus cuniculus OX=9986 GN=LOC100346652 PE=3 SV=1	RABIT	71
479	8.21	8.25	31.73	27.73	20.27	tr|F1STL4|F1STL4_PIG	Uncharacterized protein OS=Sus scrofa OX=9823 GN=SRSF4 PE=1 SV=3	PIG	6
480	8.18	8.22	44.23	44.23	44.23	tr|Q3LUG8|Q3LUG8_BUBBU	Mitochondrial cytochrome c (Fragment) OS=Bubalus bubalis OX=89462 PE=2 SV=1	BUBBU	7
481	8.16	8.16	46.36	46.36	46.36	tr|Q71DI1|Q71DI1_RAT	Dermcidin OS=Rattus norvegicus OX=10116 PE=2 SV=1	RAT	5
482	8.08	8.08	39.72	34.04	29.08	tr|F1SAS9|F1SAS9_PIG	Cystatin OS=Sus scrofa OX=9823 GN=LOC100516119 PE=3 SV=1	PIG	5
483	8.06	8.09	16.61	16.61	12.06	tr|I3L812|I3L812_PIG	Tripeptidyl peptidase 1 OS=Sus scrofa OX=9823 GN=TPP1 PE=1 SV=1	PIG	5
484	8.01	8.01	19.93	16.73	16.73	tr|H9H013|H9H013_HORSE	Solute carrier family 25 member 1 OS=Equus caballus OX=9796 GN=SLC25A1 PE=3 SV=1	HORSE	4
485	8.01	8.01	3.389	3.013	3.013	tr|H2Q003|H2Q003_PANTR	Uncharacterized protein OS=Pan troglodytes OX=9598 GN=FLG2 PE=4 SV=2	PANTR	4
486	8.01	8.01	39.8	39.8	39.8	tr|F1SKK4|F1SKK4_PIG	Transmembrane protein 89 OS=Sus scrofa OX=9823 GN=TMEM89 PE=4 SV=2	PIG	6
487	8	8.03	10.2	8.64	5.79	tr|I3LUU4|I3LUU4_PIG	Centrosomal protein 135 OS=Sus scrofa OX=9823 GN=CEP135 PE=4 SV=2	PIG	4
488	8	8	23.56	23.56	21.37	tr|W5PZR0|W5PZR0_SHEEP	SH3 domain containing GRB2 like, endophilin B1 OS=Ovis aries OX=9940 GN=SH3GLB1 PE=4 SV=1	SHEEP	4
489	8	8	25.08	25.08	25.08	tr|S9W453|S9W453_CAMFR	Uncharacterized protein OS=Camelus ferus OX=419612 GN=CB1_086203001 PE=4 SV=1	CAMFR	7
490	8	8	21.95	21.95	21.95	tr|A9Y007|A9Y007_PIG	Aquaporin 7 OS=Sus scrofa OX=9823 GN=AQP7 PE=1 SV=1	PIG	7
491	8	8	29.93	29.93	29.93	tr|A0A287A9T9|A0A287A9T9_PIG	Short chain dehydrogenase/reductase family 39U member 1 OS=Sus scrofa OX=9823 GN=SDR39U1 PE=1 SV=1	PIG	4
492	7.95	8	37.36	33.58	29.81	tr|F1SLF0|F1SLF0_PIG	Uncharacterized protein OS=Sus scrofa OX=9823 GN=SPR PE=1 SV=3	PIG	5
493	7.94	7.97	54.26	42.64	42.64	tr|A0A287BPW8|A0A287BPW8_PIG	Uncharacterized protein OS=Sus scrofa OX=9823 GN=NDUFB4 PE=1 SV=1	PIG	5
494	7.92	7.92	43.07	37.96	37.96	tr|F1SAT2|F1SAT2_PIG	Cystatin OS=Sus scrofa OX=9823 GN=CST11 PE=1 SV=2	PIG	4
495	7.85	167.7	81.56	79.72	76.88	tr|G3V7X0|G3V7X0_RAT	Outer dense fiber of sperm tails 2, isoform CRA_e OS=Rattus norvegicus OX=10116 GN=Odf2 PE=1 SV=1	RAT	385
496	7.81	7.85	24.46	24.46	24.46	tr|W5Q0N9|W5Q0N9_SHEEP	Protein lin-7 homolog OS=Ovis aries OX=9940 GN=LIN7A PE=3 SV=1	SHEEP	5
497	7.8	7.82	19.91	13.03	13.03	tr|A0A2F0BMA6|A0A2F0BMA6_ESCRO	Calreticulin (Fragment) OS=Eschrichtius robustus OX=9764 GN=ESR_02958 PE=3 SV=1	ESCRO	4
498	7.75	7.79	40.17	27.51	24.45	tr|V5KX18|V5KX18_PIG	Cytochrome c oxidase subunit 2 OS=Sus scrofa scrofa OX=415978 GN=COX2 PE=3 SV=1	PIG	6
499	7.74	7.78	61.79	61.79	61.79	tr|F1S031|F1S031_PIG	NADH dehydrogenase [ubiquinone] iron-sulfur protein 6, mitochondrial OS=Sus scrofa OX=9823 GN=NDUFS6 PE=1 SV=1	PIG	5
500	7.69	7.74	11.96	10.66	7.282	tr|F1RQ00|F1RQ00_PIG	Uncharacterized protein OS=Sus scrofa OX=9823 PE=4 SV=3	PIG	4
501	7.68	7.72	25.61	23.45	20.75	tr|K7GSK1|K7GSK1_PIG	NAD(P)(+)--arginine ADP-ribosyltransferase OS=Sus scrofa OX=9823 GN=ART3 PE=1 SV=1	PIG	6
502	7.68	7.72	36.32	36.32	35.9	tr|F1RL96|F1RL96_PIG	Synaptogyrin OS=Sus scrofa OX=9823 GN=SYNGR4 PE=3 SV=2	PIG	14
503	7.63	7.76	38.36	38.36	38.36	tr|F1S6Q1|F1S6Q1_PIG	Uncharacterized protein OS=Sus scrofa OX=9823 GN=NDUFA13 PE=1 SV=3	PIG	6
504	7.58	7.64	25.4	25.4	21.83	tr|A0A287BNS1|A0A287BNS1_PIG	Chromosome 10 open reading frame 82 OS=Sus scrofa OX=9823 GN=C10orf82 PE=4 SV=1	PIG	4
505	7.54	7.59	30.05	30.05	30.05	sp|Q8SPJ0|RNS10_PIG	Inactive ribonuclease-like protein 10 OS=Sus scrofa OX=9823 GN=RNASE10 PE=1 SV=1	PIG	5
506	7.51	7.54	19.32	19.32	19.32	tr|W5PNM6|W5PNM6_SHEEP	NSF attachment protein alpha OS=Ovis aries OX=9940 GN=NAPA PE=4 SV=1	SHEEP	4
507	7.5	7.52	22.47	20.6	12.73	tr|F1S3H1|F1S3H1_PIG	Aldehyde dehydrogenase 6 family member A1 OS=Sus scrofa OX=9823 GN=ALDH6A1 PE=1 SV=2	PIG	5
508	7.48	7.51	31.73	31.73	28.51	tr|A0A287AEH4|A0A287AEH4_PIG	Uncharacterized protein OS=Sus scrofa OX=9823 PE=4 SV=1	PIG	7
509	7.47	7.49	30.47	27.6	27.6	tr|A0A287B5A2|A0A287B5A2_PIG	Sodium/potassium-transporting ATPase subunit beta OS=Sus scrofa OX=9823 GN=ATP1B3 PE=1 SV=1	PIG	4
510	7.42	7.47	34.04	31.93	25.59	tr|F1S297|F1S297_PIG	Isocitrate dehydrogenase [NAD] subunit, mitochondrial OS=Sus scrofa OX=9823 GN=IDH3G PE=1 SV=3	NAD	5
511	7.4	15.66	12.76	8.309	8.309	tr|W5PSU9|W5PSU9_SHEEP	KIAA1683 OS=Ovis aries OX=9940 GN=KIAA1683 PE=4 SV=1	SHEEP	13
512	7.38	7.42	49.19	49.19	41.94	tr|F1SI89|F1SI89_PIG	Uncharacterized protein OS=Sus scrofa OX=9823 PE=4 SV=3	PIG	4
513	7.33	18.87	38.51	38.51	36.72	tr|V9HVZ4|V9HVZ4_HUMAN	Glyceraldehyde-3-phosphate dehydrogenase OS=Homo sapiens OX=9606 GN=HEL-S-162eP PE=2 SV=1	HUMAN	18
514	7.26	7.29	48.48	48.48	48.48	tr|F1RGE3|F1RGE3_PIG	NADH dehydrogenase [ubiquinone] 1 alpha subcomplex subunit 2 OS=Sus scrofa OX=9823 GN=NDUFA2 PE=1 SV=1	PIG	4
515	7.21	7.23	49.65	49.65	49.65	tr|I3LGM4|I3LGM4_PIG	Uncharacterized protein OS=Sus scrofa OX=9823 GN=NDUFA11 PE=1 SV=1	PIG	4
516	7.15	7.19	32.3	29.81	29.81	tr|H2QTR0|H2QTR0_PANTR	Arginase OS=Pan troglodytes OX=9598 GN=ARG1 PE=3 SV=1	PANTR	5
517	7.1	7.14	15.47	9.312	9.312	tr|M3VZT4|M3VZT4_FELCA	Dynein axonemal intermediate chain 1 OS=Felis catus OX=9685 GN=DNAI1 PE=4 SV=2	FELCA	5
518	6.96	7	53.73	53.73	52.99	tr|A0A287B8K8|A0A287B8K8_PIG	Transmembrane protein 210 OS=Sus scrofa OX=9823 GN=TMEM210 PE=4 SV=1	PIG	8
519	6.96	6.99	50	50	41.51	tr|X5FUA3|X5FUA3_PIG	CDGSH iron sulfur domain 1 OS=Sus scrofa OX=9823 GN=CISD1 PE=2 SV=1	PIG	5
520	6.94	6.97	29.41	29.41	29.41	tr|F1RTM7|F1RTM7_PIG	Profilin OS=Sus scrofa OX=9823 GN=LOC102159063 PE=3 SV=2	PIG	5
521	6.93	39.98	59.29	49.69	49.69	tr|Q7Z3M3|Q7Z3M3_HUMAN	Tubulin alpha chain (Fragment) OS=Homo sapiens OX=9606 GN=DKFZp686L04275 PE=2 SV=1	HUMAN	75
522	6.92	6.98	35.57	31.54	31.54	tr|A0A287A4D1|A0A287A4D1_PIG	IQ motif containing F5 OS=Sus scrofa OX=9823 GN=IQCF5 PE=4 SV=1	PIG	5
523	6.9	6.93	38.93	38.93	38.93	tr|I3LTB4|I3LTB4_PIG	Cystatin OS=Sus scrofa OX=9823 GN=CST9L PE=3 SV=2	PIG	7
524	6.89	6.92	21.95	19.51	16.26	tr|F1SUP1|F1SUP1_PIG	Uncharacterized protein OS=Sus scrofa OX=9823 GN=AKR7A2 PE=1 SV=2	PIG	4
525	6.88	6.93	29.35	25.26	18.43	tr|W5QET7|W5QET7_SHEEP	Dynein axonemal light intermediate chain 1 OS=Ovis aries OX=9940 GN=DNALI1 PE=4 SV=1	SHEEP	4
526	6.85	6.88	45.77	45.77	45.77	tr|F1RGX4|F1RGX4_PIG	Uncharacterized protein OS=Sus scrofa OX=9823 GN=LOC100737768 PE=1 SV=1	PIG	4
527	6.78	6.87	47.51	47.51	30.94	tr|S7MYJ7|S7MYJ7_MYOBR	Malignant T-cell-amplified sequence OS=Myotis brandtii OX=109478 GN=D623_10019445 PE=3 SV=1	MYOBR	4
528	6.77	6.83	22.12	22.12	22.12	tr|F1SRV4|F1SRV4_PIG	Glutathione S-transferase kappa OS=Sus scrofa OX=9823 GN=GSTK1 PE=1 SV=1	PIG	5
529	6.76	6.79	11.26	11.26	11.26	tr|A0A287BSC3|A0A287BSC3_PIG	Alkaline phosphatase OS=Sus scrofa OX=9823 GN=ALPL PE=1 SV=1	PIG	5
530	6.67	6.7	25.24	25.24	16.26	tr|W5PW97|W5PW97_SHEEP	Proteasome 26S subunit, ATPase 5 OS=Ovis aries OX=9940 GN=PSMC5 PE=3 SV=1	SHEEP	6
531	6.66	6.75	10.49	10.49	10.49	tr|I3LNS9|I3LNS9_PIG	Uncharacterized protein OS=Sus scrofa OX=9823 GN=FUCA1 PE=1 SV=2	PIG	4
532	6.65	6.67	32.69	32.69	19.62	tr|F1RG31|F1RG31_PIG	Hydroxyacylglutathione hydrolase OS=Sus scrofa OX=9823 GN=HAGH PE=1 SV=3	PIG	3
533	6.63	6.68	38.71	38.71	33.87	tr|F1RWL7|F1RWL7_PIG	NADH dehydrogenase [ubiquinone] 1 beta subcomplex subunit 8, mitochondrial OS=Sus scrofa OX=9823 GN=NDUFB8 PE=1 SV=1	PIG	4
534	6.63	6.65	30.07	26.92	21.68	tr|U3BP89|U3BP89_CALJA	Protein-L-isoaspartate O-methyltransferase OS=Callithrix jacchus OX=9483 GN=PCMT1 PE=2 SV=1	CALJA	3
535	6.57	6.59	12.89	9.308	7.279	tr|W5PBF2|W5PBF2_SHEEP	EFR3 homolog A OS=Ovis aries OX=9940 GN=EFR3A PE=4 SV=1	SHEEP	3
536	6.55	6.6	14.12	11.83	8.969	tr|F1SU97|F1SU97_PIG	Saposin-B-Val OS=Sus scrofa OX=9823 GN=PSAP PE=1 SV=1	PIG	4
537	6.5	6.52	16.83	16.17	12.54	tr|A8VKH9|A8VKH9_PIG	CD47 OS=Sus scrofa OX=9823 PE=2 SV=1	PIG	3
538	6.43	6.61	1.949	1.774	1.598	tr|E1BNR0|E1BNR0_BOVIN	Uncharacterized protein OS=Bos taurus OX=9913 GN=APOB PE=1 SV=2	BOVIN	12
539	6.42	6.49	61.33	61.33	50.67	tr|F1S0P0|F1S0P0_PIG	Cytochrome c oxidase subunit 6C OS=Sus scrofa OX=9823 GN=COX6C PE=4 SV=1	PIG	5
540	6.34	6.36	32.67	32.67	26.67	tr|W5PLN5|W5PLN5_SHEEP	Uncharacterized protein OS=Ovis aries OX=9940 PE=4 SV=1	SHEEP	4
541	6.33	6.38	36.7	22.85	19.1	sp|Q2L969|MTX2_PIG	Metaxin-2 OS=Sus scrofa OX=9823 GN=MTX2 PE=2 SV=1	PIG	4
542	6.32	6.34	10.71	7.209	5.87	tr|F1RL48|F1RL48_PIG	Acyl-CoA dehydrogenase family member 10 OS=Sus scrofa OX=9823 GN=ACAD10 PE=1 SV=3	PIG	3
543	6.29	6.34	24.67	24.67	21.15	tr|F1SNF6|F1SNF6_PIG	MICOS complex subunit OS=Sus scrofa OX=9823 GN=CHCHD3 PE=1 SV=2	PIG	5
544	6.27	6.28	1.728	1.728	1.389	tr|A0A212CXR4|A0A212CXR4_CEREH	Uncharacterized protein OS=Cervus elaphus hippelaphus OX=46360 GN=Celaphus_00005406 PE=4 SV=1	CEREH	3
545	6.19	10.11	31.4	28.02	24.15	tr|S7MBZ8|S7MBZ8_MYOBR	Ras-related protein Rab-8A OS=Myotis brandtii OX=109478 GN=D623_10008324 PE=4 SV=1	MYOBR	5
546	6.19	6.2	51.69	51.69	42.37	tr|F1SND1|F1SND1_PIG	Uncharacterized protein OS=Sus scrofa OX=9823 GN=TXNDC8 PE=4 SV=3	PIG	8
547	6.19	6.2	28.09	28.09	25.11	tr|I3LE93|I3LE93_PIG	Protease, serine 37 OS=Sus scrofa OX=9823 GN=PRSS37 PE=4 SV=1	PIG	5
548	6.19	6.2	51.09	43.8	34.31	tr|F1SCH1|F1SCH1_PIG	NADH:ubiquinone oxidoreductase subunit B7 OS=Sus scrofa OX=9823 GN=NDUFB7 PE=1 SV=3	PIG	3
549	6.18	6.23	12	7.888	5.177	tr|F1RLQ9|F1RLQ9_PIG	Tripeptidyl peptidase 2 OS=Sus scrofa OX=9823 GN=TPP2 PE=1 SV=3	PIG	3
550	6.17	6.18	15.7	15.7	11.9	tr|I3LTE3|I3LTE3_PIG	Protease, serine 54 OS=Sus scrofa OX=9823 GN=PRSS54 PE=1 SV=2	PIG	4
551	6.16	6.16	42.97	42.97	42.97	tr|F1SJP6|F1SJP6_PIG	NADH dehydrogenase [ubiquinone] 1 alpha subcomplex subunit 6 OS=Sus scrofa OX=9823 GN=NDUFA6 PE=1 SV=2	PIG	4
552	6.12	8.14	34.75	31.78	26.27	tr|A0A286ZVQ0|A0A286ZVQ0_PIG	Acyl-CoA thioesterase 4 OS=Sus scrofa OX=9823 GN=ACOT4 PE=1 SV=1	PIG	4
553	6.11	6.15	23.09	17.32	11.55	tr|U6CU57|U6CU57_NEOVI	26S protease regulatory subunit 7 OS=Neovison vison OX=452646 GN=PRS7 PE=2 SV=1	NEOVI	4
554	6.1	8.16	56.21	44.38	44.38	tr|A0A287AQV0|A0A287AQV0_PIG	Uncharacterized protein OS=Sus scrofa OX=9823 GN=ZG16B PE=4 SV=1	PIG	5
555	6.09	6.09	32.11	32.11	26.32	tr|G3SQ20|G3SQ20_LOXAF	Uncharacterized protein OS=Loxodonta africana OX=9785 PE=4 SV=1	LOXAF	5
556	6.06	6.1	32.95	32.95	32.95	tr|A0A287B9B0|A0A287B9B0_PIG	NADH:ubiquinone oxidoreductase core subunit S7 OS=Sus scrofa OX=9823 GN=NDUFS7 PE=1 SV=1	PIG	4
557	6.06	6.06	36.46	36.46	36.46	tr|A0A1W6Q744|A0A1W6Q744_PIG	TMCO2 protein OS=Sus scrofa OX=9823 GN=TMCO2 PE=4 SV=1	PIG	11
558	6.06	6.06	11.96	10.23	8.839	tr|F1RNM8|F1RNM8_PIG	Glypican 2 OS=Sus scrofa OX=9823 GN=GPC2 PE=3 SV=3	PIG	3
559	6.06	6.06	16.54	14.81	14.81	tr|A0A0B8RVM9|A0A0B8RVM9_PIG	Succinyl-CoA:3-ketoacid-coenzyme A transferase OS=Sus scrofa domesticus OX=9825 GN=OXCT1 PE=3 SV=1	PIG	4
560	6.06	6.06	24.22	24.22	19.25	tr|F1SD28|F1SD28_PIG	Uncharacterized protein OS=Sus scrofa OX=9823 PE=1 SV=3	PIG	3
561	6.03	111.38	33.77	28.36	26.52	tr|A0A286XIX4|A0A286XIX4_CAVPO	Fibronectin 1 OS=Cavia porcellus OX=10141 GN=FN1 PE=4 SV=1	CAVPO	183
562	6.01	12.71	44.37	32.5	32.5	tr|Q06YX1|Q06YX1_TURTR	Phosphoglycerate kinase (Fragment) OS=Tursiops truncatus OX=9739 PE=2 SV=1	TURTR	11
563	6.01	6.01	50.56	42.7	42.7	tr|F1RU33|F1RU33_PIG	Barrier to autointegration factor 1 OS=Sus scrofa OX=9823 GN=BANF1 PE=1 SV=1	PIG	5
564	6.01	6.01	9.576	8.471	8.471	tr|F1RSD6|F1RSD6_PIG	Coilin OS=Sus scrofa OX=9823 GN=COIL PE=1 SV=3	PIG	3
565	6	79.27	60.82	60.82	59.4	sp|P04259|K2C6B_HUMAN	Keratin, type II cytoskeletal 6B OS=Homo sapiens OX=9606 GN=KRT6B PE=1 SV=5	HUMAN	62
566	6	44.42	29.45	29.45	29.45	tr|I3LL86|I3LL86_PIG	Uncharacterized protein OS=Sus scrofa OX=9823 PE=4 SV=2	PIG	63
567	6	20.05	17.13	16.04	16.04	tr|G3T2Z7|G3T2Z7_LOXAF	Galactosidase beta 1 like OS=Loxodonta africana OX=9785 GN=GLB1L PE=3 SV=1	LOXAF	11
568	6	6	19.85	13.24	13.24	tr|K7GLN4|K7GLN4_PIG	Peroxiredoxin 4 OS=Sus scrofa OX=9823 GN=PRDX4 PE=1 SV=2	PIG	3
569	6	6	50.94	50.94	50	tr|C7C1I8|C7C1I8_PIG	WAP four-disulfide core domain 10A-like (Fragment) OS=Sus scrofa OX=9823 GN=WFDC10AL PE=2 SV=1	PIG	4
570	6	6	12.03	8.228	8.228	tr|Q6DTW1|Q6DTW1_AOTTR	TRIM5/cyclophilin A fusion protein OS=Aotus trivirgatus OX=9505 PE=2 SV=1	AOTTR	3
571	6	6	29.1	23.28	23.28	tr|F1RWZ8|F1RWZ8_PIG	Dual specificity phosphatase 21 OS=Sus scrofa OX=9823 GN=DUSP21 PE=3 SV=2	PIG	3
572	6	6	33.53	29.41	29.41	tr|A5GFW9|A5GFW9_PIG	Orthologue of H. sapiens chromosome 20 open reading frame 106 (C20orf106) OS=Sus scrofa OX=9823 GN=C17H20orf106 PE=4 SV=1	PIG	5
573	6	6	28.86	28.86	23.49	tr|A0A287BQB3|A0A287BQB3_PIG	Uncharacterized protein OS=Sus scrofa OX=9823 PE=4 SV=1	PIG	3
574	6	6	61.26	61.26	61.26	tr|A0A287BGN0|A0A287BGN0_PIG	Cytochrome c oxidase subunit 6A, mitochondrial OS=Sus scrofa OX=9823 GN=COX6A1 PE=1 SV=1	PIG	4
575	6	6	21.74	21.74	21.74	tr|W5PLM3|W5PLM3_SHEEP	Sperm surface protein Sp17 OS=Ovis aries OX=9940 GN=SPA17 PE=4 SV=1	SHEEP	3
576	6	6	50.52	50.52	50.52	tr|I3MWU1|I3MWU1_ICTTR	Dynein light chain roadblock OS=Ictidomys tridecemlineatus OX=43179 GN=DYNLRB2 PE=3 SV=2	ICTTR	4
577	6	6	19.66	19.66	19.66	tr|I3LAA0|I3LAA0_PIG	Retinoic acid receptor responder 1 OS=Sus scrofa OX=9823 GN=RARRES1 PE=4 SV=2	PIG	3
578	6	6	13.53	13.53	13.53	tr|H2QG29|H2QG29_PANTR	Uncharacterized protein OS=Pan troglodytes OX=9598 GN=SBSN PE=4 SV=2	PANTR	3
579	6	6	38.21	38.21	38.21	tr|F1S393|F1S393_PIG	Uncharacterized protein OS=Sus scrofa OX=9823 GN=CYB5B PE=1 SV=2	PIG	4
580	6	6	56.63	56.63	56.63	tr|F1RQI1|F1RQI1_PIG	Uncharacterized protein OS=Sus scrofa OX=9823 GN=COX7A2 PE=1 SV=1	PIG	4
581	6	6	32.09	32.09	32.09	tr|F1RKG8|F1RKG8_PIG	Uncharacterized protein OS=Sus scrofa OX=9823 GN=PEBP1 PE=1 SV=1	PIG	3
582	6	6	15.44	15.44	15.44	tr|A5D9P1|A5D9P1_PIG	Estradiol 17-beta-dehydrogenase 8 OS=Sus scrofa OX=9823 GN=HSD17B8 PE=1 SV=1	PIG	3
583	6	6	6.525	6.525	6.525	tr|A0A287AMB2|A0A287AMB2_PIG	Gelsolin OS=Sus scrofa OX=9823 GN=GSN PE=4 SV=1	PIG	3
584	6	6	30.83	30.83	30.83	tr|A0A287AHB7|A0A287AHB7_PIG	Uncharacterized protein OS=Sus scrofa OX=9823 PE=4 SV=1	PIG	4
585	6	6	5.891	5.891	5.891	tr|A0A287A8P0|A0A287A8P0_PIG	OS9, endoplasmic reticulum lectin OS=Sus scrofa OX=9823 GN=OS9 PE=4 SV=1	PIG	3
586	5.98	6.03	18.36	18.36	13.9	tr|W5Q805|W5Q805_SHEEP	Proteasome 26S subunit, ATPase 6 OS=Ovis aries OX=9940 GN=PSMC6 PE=3 SV=1	SHEEP	4
587	5.96	6	17.1	17.1	17.1	tr|I3L7Z2|I3L7Z2_PIG	Uncharacterized protein OS=Sus scrofa OX=9823 PE=3 SV=2	PIG	3
588	5.93	13.81	20.51	20.51	20.51	tr|H0WJG9|H0WJG9_OTOGA	Acrosomal vesicle protein 1 OS=Otolemur garnettii OX=30611 GN=ACRV1 PE=4 SV=1	OTOGA	58
589	5.93	5.97	60	60	60	tr|A0A2I3SUS3|A0A2I3SUS3_PANTR	Uncharacterized protein OS=Pan troglodytes OX=9598 PE=4 SV=1	PANTR	4
590	5.92	5.96	15.42	15.42	15.42	tr|Q4F6X6|Q4F6X6_BUBBU	Alpha-S1 casein OS=Bubalus bubalis OX=89462 PE=2 SV=1	BUBBU	3
591	5.85	7.69	1.766	1.628	1.628	tr|I3LNF2|I3LNF2_PIG	Dynein axonemal heavy chain 1 OS=Sus scrofa OX=9823 GN=DNAH1 PE=4 SV=2	PIG	5
592	5.83	5.95	36.54	36.54	26.92	tr|F1SAB6|F1SAB6_PIG	Acyl carrier protein OS=Sus scrofa OX=9823 GN=NDUFAB1 PE=1 SV=2	PIG	4
593	5.8	5.83	12.74	12.74	11.97	tr|F1SMS8|F1SMS8_PIG	Lectin, mannose binding 1 OS=Sus scrofa OX=9823 GN=LMAN1 PE=1 SV=2	PIG	4
594	5.79	5.84	10.08	10.08	6.071	tr|F1S5N5|F1S5N5_PIG	Cilia and flagella associated protein 58 OS=Sus scrofa OX=9823 GN=CFAP58 PE=4 SV=3	PIG	4
595	5.78	7.73	2.766	2.156	1.416	tr|F1RFM8|F1RFM8_PIG	Dynein axonemal heavy chain 10 OS=Sus scrofa OX=9823 GN=DNAH10 PE=4 SV=3	PIG	5
596	5.77	5.84	21.07	19.29	17.26	tr|F1SNW2|F1SNW2_PIG	Uncharacterized protein OS=Sus scrofa OX=9823 PE=4 SV=3	PIG	4
597	5.7	5.79	10	7.805	7.805	tr|F1SH33|F1SH33_PIG	Serpin family I member 1 OS=Sus scrofa OX=9823 GN=SERPINI1 PE=3 SV=1	PIG	4
598	5.68	5.72	4.51	4.51	4.51	tr|M3XE64|M3XE64_FELCA	Uncharacterized protein OS=Felis catus OX=9685 GN=FAM71E2 PE=4 SV=2	FELCA	4
599	5.66	5.73	8.571	8.571	6.143	tr|F1RZL5|F1RZL5_PIG	ADAM metallopeptidase domain 32 OS=Sus scrofa OX=9823 GN=ADAM32 PE=4 SV=3	PIG	4
600	5.64	164.78	38.81	37.01	35.92	tr|A0A2I3GKG9|A0A2I3GKG9_NOMLE	Fibronectin 1 OS=Nomascus leucogenys OX=61853 GN=FN1 PE=4 SV=1	NOMLE	242
601	5.64	5.69	39.06	39.06	31.25	tr|Q2EN80|Q2EN80_PIG	NADH dehydrogenase 1 beta subcomplex 6 OS=Sus scrofa OX=9823 GN=NDUFB6 PE=1 SV=1	PIG	4
602	5.64	5.68	70.27	70.27	62.16	sp|O02826|MSMB_PIG	Beta-microseminoprotein OS=Sus scrofa OX=9823 GN=MSMB PE=1 SV=1	PIG	6
603	5.62	5.69	66.04	43.4	36.79	tr|F1SV23|F1SV23_PIG	Uncharacterized protein OS=Sus scrofa OX=9823 GN=NDUFS5 PE=1 SV=1	PIG	3
604	5.62	5.66	8.132	8.132	8.132	tr|F1SK86|F1SK86_PIG	Peptidylprolyl isomerase OS=Sus scrofa OX=9823 GN=FKBP4 PE=1 SV=2	PIG	3
605	5.59	5.68	39.11	39.11	39.11	tr|W5Q831|W5Q831_SHEEP	Destrin, actin depolymerizing factor OS=Ovis aries OX=9940 GN=DSTN PE=3 SV=1	SHEEP	5
606	5.58	5.62	2.044	1.346	1.346	tr|S9WFV5|S9WFV5_CAMFR	Uncharacterized protein OS=Camelus ferus OX=419612 GN=CB1_001264042 PE=4 SV=1	CAMFR	5
607	5.57	5.6	17.19	17.19	17.19	tr|W5PCX2|W5PCX2_SHEEP	Phospholipid phosphatase 1 OS=Ovis aries OX=9940 GN=PLPP1 PE=4 SV=1	SHEEP	3
608	5.55	5.59	8.475	8.475	8.475	tr|I3LT90|I3LT90_PIG	Methylcrotonoyl-CoA carboxylase 1 OS=Sus scrofa OX=9823 GN=MCCC1 PE=1 SV=2	PIG	3
609	5.53	5.62	24.51	22.54	13.24	tr|F1RJF7|F1RJF7_PIG	Stromal cell derived factor 4 OS=Sus scrofa OX=9823 GN=SDF4 PE=1 SV=3	PIG	3
610	5.5	5.71	33.73	23.44	23.44	tr|W5P8Z3|W5P8Z3_SHEEP	Proteasome 26S subunit, ATPase 4 OS=Ovis aries OX=9940 GN=PSMC4 PE=3 SV=1	SHEEP	7
611	5.48	5.54	5.61	4.512	3.232	tr|I3LAZ9|I3LAZ9_PIG	Maestro heat like repeat family member 1 OS=Sus scrofa OX=9823 GN=MROH1 PE=4 SV=2	PIG	4
612	5.47	5.51	12.71	9.72	9.72	tr|A0A287AJ91|A0A287AJ91_PIG	DnaJ heat shock protein family (Hsp40) member A3 OS=Sus scrofa OX=9823 GN=DNAJA3 PE=1 SV=1	PIG	4
613	5.45	5.59	32.78	32.78	32.78	tr|A0A287B2P1|A0A287B2P1_PIG	Chloride intracellular channel protein OS=Sus scrofa OX=9823 GN=CLIC1 PE=3 SV=1	PIG	6
614	5.45	5.51	19.15	19.15	19.15	tr|W5NSM1|W5NSM1_SHEEP	ARP1 actin related protein 1 homolog A OS=Ovis aries OX=9940 GN=ACTR1A PE=3 SV=1	SHEEP	4
615	5.41	5.49	13.13	13.13	10.71	tr|Q8R0M2|Q8R0M2_MOUSE	Ugp2 protein (Fragment) OS=Mus musculus OX=10090 GN=Ugp2 PE=2 SV=1	MOUSE	4
616	5.41	5.44	35.14	35.14	35.14	tr|H2NI05|H2NI05_PONAB	Lysozyme OS=Pongo abelii OX=9601 GN=LYZ PE=3 SV=1	PONAB	3
617	5.37	5.41	15.15	15.15	15.15	tr|A0A287AQS7|A0A287AQS7_PIG	Uncharacterized protein OS=Sus scrofa OX=9823 GN=SCO2 PE=1 SV=1	PIG	3
618	5.34	5.43	30.2	27.06	22.75	tr|A0A287B4A9|A0A287B4A9_PIG	Myeloid leukemia factor 1 OS=Sus scrofa OX=9823 GN=MLF1 PE=4 SV=1	PIG	3
619	5.34	5.4	9.254	7.459	4.696	tr|W5QD66|W5QD66_SHEEP	Phosphoenolpyruvate carboxykinase 2, mitochondrial OS=Ovis aries OX=9940 GN=PCK2 PE=3 SV=1	SHEEP	3
620	5.34	5.38	16.73	16.73	16.73	tr|F1SJU0|F1SJU0_PIG	Uncharacterized protein OS=Sus scrofa OX=9823 PE=4 SV=3	PIG	4
621	5.34	5.38	28.08	28.08	28.08	sp|P12273|PIP_HUMAN	Prolactin-inducible protein OS=Homo sapiens OX=9606 GN=PIP PE=1 SV=1	HUMAN	3
622	5.32	5.38	28.33	27.78	27.78	tr|W5NTK4|W5NTK4_SHEEP	Transmembrane protein 190 OS=Ovis aries OX=9940 GN=TMEM190 PE=4 SV=1	SHEEP	9
623	5.3	5.35	15.77	15.77	15.77	tr|F1RXC2|F1RXC2_PIG	Carbonic anhydrase 2 OS=Sus scrofa OX=9823 GN=CA2 PE=1 SV=2	PIG	3
624	5.28	5.33	2.107	1.649	0.775	tr|A0A286ZP34|A0A286ZP34_PIG	HYDIN, axonemal central pair apparatus protein OS=Sus scrofa OX=9823 GN=HYDIN PE=4 SV=1	PIG	3
625	5.26	5.3	32.9	15.64	15.64	tr|F1RZP8|F1RZP8_PIG	Uncharacterized protein OS=Sus scrofa OX=9823 GN=PPIL6 PE=4 SV=1	PIG	3
626	5.25	5.31	3.366	2.545	2.545	tr|Q05331|Q05331_HUMAN	Profilaggrin (Fragment) OS=Homo sapiens OX=9606 PE=4 SV=1	HUMAN	4
627	5.2	5.29	15.85	9.185	7.704	tr|M1TFP4|M1TFP4_PIG	GAS6 OS=Sus scrofa OX=9823 GN=GAS6 PE=2 SV=1	PIG	3
628	5.17	5.25	9.227	9.227	9.227	tr|F1SF79|F1SF79_PIG	Schlafen like 1 OS=Sus scrofa OX=9823 GN=SLFNL1 PE=4 SV=3	PIG	3
629	5.13	5.17	11.49	5.02	5.02	tr|I3LFX8|I3LFX8_PIG	Acylamino-acid-releasing enzyme OS=Sus scrofa OX=9823 GN=APEH PE=4 SV=2	PIG	3
630	5.1	5.15	35.9	23.44	19.41	tr|A0A286ZRL1|A0A286ZRL1_PIG	ATP-dependent Clp protease proteolytic subunit OS=Sus scrofa OX=9823 GN=CLPP PE=1 SV=1	PIG	5
631	5.09	5.15	18.15	18.15	15.73	tr|F1SP54|F1SP54_PIG	Nipsnap homolog 3B OS=Sus scrofa OX=9823 GN=NIPSNAP3B PE=1 SV=2	PIG	3
632	5.08	5.13	42.68	42.68	12.97	tr|M3YHE3|M3YHE3_MUSPF	Proteasome subunit beta type OS=Mustela putorius furo OX=9669 GN=PSMB6 PE=3 SV=1	MUSPF	3
633	5.07	5.19	12.01	12.01	9.944	sp|A5GFY8|SERA_PIG	D-3-phosphoglycerate dehydrogenase OS=Sus scrofa OX=9823 GN=PHGDH PE=3 SV=1	PIG	4
634	5.05	6.86	3.804	2.841	1.489	tr|F1ST22|F1ST22_PIG	Dynein axonemal heavy chain 2 OS=Sus scrofa OX=9823 GN=DNAH2 PE=4 SV=3	PIG	4
635	5.05	5.11	26.07	26.07	26.07	tr|A0A287AH85|A0A287AH85_PIG	Adenylate kinase 2, mitochondrial OS=Sus scrofa OX=9823 GN=AK2 PE=1 SV=1	PIG	4
636	5.04	5.1	40.26	40.26	35.71	tr|A0A287BM70|A0A287BM70_PIG	Uncharacterized protein OS=Sus scrofa OX=9823 PE=4 SV=1	PIG	5
637	5.01	5.48	2.164	1.406	1.227	tr|I3N8H0|I3N8H0_ICTTR	Apolipoprotein B OS=Ictidomys tridecemlineatus OX=43179 GN=APOB PE=4 SV=2	ICTTR	7
638	4.96	5	6.219	4.726	3.814	tr|M3TYK5|M3TYK5_PIG	Calcium-transporting ATPase OS=Sus scrofa OX=9823 GN=ATP2B4 PE=1 SV=1	PIG	3
639	4.92	10.01	82.98	82.98	82.98	tr|F8VXL2|F8VXL2_HUMAN	Dynein light chain 1, cytoplasmic OS=Homo sapiens OX=9606 GN=DYNLL1 PE=1 SV=1	HUMAN	10
640	4.86	4.9	12.06	12.06	8.585	tr|W5PIJ2|W5PIJ2_SHEEP	Adenosylhomocysteinase OS=Ovis aries OX=9940 PE=3 SV=1	SHEEP	3
641	4.77	4.82	13.29	13.29	10.32	tr|A0A286ZJD8|A0A286ZJD8_PIG	Dipeptidyl peptidase 7 OS=Sus scrofa OX=9823 GN=DPP7 PE=1 SV=1	PIG	3
642	4.75	4.78	8.564	8.564	8.564	tr|F1SAQ8|F1SAQ8_PIG	Adenylate kinase 7 OS=Sus scrofa OX=9823 GN=AK7 PE=4 SV=3	PIG	4
643	4.74	4.85	23.08	21.01	14.2	tr|F1RN10|F1RN10_PIG	AU RNA binding methylglutaconyl-CoA hydratase OS=Sus scrofa OX=9823 GN=AUH PE=1 SV=3	PIG	3
644	4.7	4.76	19	16	9.75	tr|I3L9V2|I3L9V2_PIG	Vesicle amine transport 1 OS=Sus scrofa OX=9823 GN=VAT1 PE=1 SV=1	PIG	3
645	4.68	4.75	12.46	12.46	12.46	tr|V5PZZ6|V5PZZ6_PIG	Arrestin domain-containing 5 OS=Sus scrofa OX=9823 GN=ARRDC5 PE=2 SV=1	PIG	3
646	4.66	4.68	10.75	10.75	6.84	tr|W5QH03|W5QH03_SHEEP	LIM domain containing preferred translocation partner in lipoma OS=Ovis aries OX=9940 GN=LPP PE=4 SV=1	SHEEP	3
647	4.64	4.66	45.45	32.95	20.83	tr|A0A287B088|A0A287B088_PIG	Proteasome subunit beta OS=Sus scrofa OX=9823 GN=PSMB4 PE=1 SV=1	PIG	4
648	4.62	4.64	35.44	35.44	33.54	tr|A0A287AG08|A0A287AG08_PIG	Mitochondrial pyruvate carrier OS=Sus scrofa OX=9823 GN=MPC1L PE=3 SV=1	PIG	3
649	4.6	4.66	14.11	12.34	9.32	tr|Q864B5|Q864B5_PIG	PDJA1 chaperone OS=Sus scrofa OX=9823 GN=DNAJA4 PE=1 SV=1	PIG	3
650	4.6	4.62	5.978	5.707	3.261	tr|F1RJ17|F1RJ17_PIG	ADAM metallopeptidase domain 29 OS=Sus scrofa OX=9823 GN=ADAM29 PE=4 SV=3	PIG	2
651	4.59	4.61	70.11	70.11	41.38	tr|F1RHJ8|F1RHJ8_PIG	Uncharacterized protein OS=Sus scrofa OX=9823 PE=4 SV=1	PIG	4
652	4.56	4.61	28.63	16.47	12.16	tr|W5QIY3|W5QIY3_SHEEP	Proteasome subunit alpha type OS=Ovis aries OX=9940 GN=PSMA3 PE=3 SV=1	SHEEP	3
653	4.54	4.56	11.99	11.99	11.99	tr|W5QHH4|W5QHH4_SHEEP	L-2-hydroxyglutarate dehydrogenase OS=Ovis aries OX=9940 GN=L2HGDH PE=4 SV=1	SHEEP	4
654	4.53	4.55	53.98	48.67	37.17	tr|F1SA62|F1SA62_PIG	Uncharacterized protein OS=Sus scrofa OX=9823 GN=NDUFA7 PE=1 SV=2	PIG	6
655	4.51	4.53	44.07	44.07	36.44	tr|F1SBU8|F1SBU8_PIG	MICOS complex subunit MIC13 OS=Sus scrofa OX=9823 GN=C19orf70 PE=1 SV=1	PIG	3
656	4.51	4.53	18.05	18.05	18.05	tr|A0A286ZNI7|A0A286ZNI7_PIG	Protease, serine 8 OS=Sus scrofa OX=9823 GN=PRSS8 PE=1 SV=1	PIG	3
657	4.47	4.49	16.82	16.82	16.82	tr|M3XY59|M3XY59_MUSPF	GTP-binding nuclear protein Ran OS=Mustela putorius furo OX=9669 PE=3 SV=1	MUSPF	3
658	4.45	4.51	19.26	16.09	12.93	tr|F1SNW5|F1SNW5_PIG	Uncharacterized protein OS=Sus scrofa OX=9823 PE=3 SV=3	PIG	3
659	4.45	4.47	14.58	14.58	14.58	tr|F1SJ46|F1SJ46_PIG	Secretory carrier-associated membrane protein OS=Sus scrofa OX=9823 GN=SCAMP2 PE=1 SV=2	PIG	5
660	4.43	4.45	17.04	17.04	6.42	tr|A0A287BFP2|A0A287BFP2_PIG	Adenylate kinase 8 OS=Sus scrofa OX=9823 GN=AK8 PE=3 SV=1	PIG	2
661	4.41	4.42	12.47	8.668	8.668	tr|F1SIG3|F1SIG3_PIG	Carboxypeptidase, vitellogenic like OS=Sus scrofa OX=9823 GN=CPVL PE=3 SV=3	PIG	3
662	4.4	4.44	13.69	10.6	8.168	tr|A0A1S3EX27|A0A1S3EX27_DIPOR	glutaminyl-peptide cyclotransferase OS=Dipodomys ordii OX=10020 GN=Qpct PE=4 SV=1	DIPOR	3
663	4.4	4.42	20	20	13.57	tr|W5PD72|W5PD72_SHEEP	Testis specific serine kinase 6 OS=Ovis aries OX=9940 GN=TSSK6 PE=3 SV=1	SHEEP	3
664	4.39	4.43	8.971	8.971	8.971	tr|I3L9E5|I3L9E5_PIG	Uncharacterized protein OS=Sus scrofa OX=9823 GN=CEACAM1 PE=1 SV=2	PIG	3
665	4.37	4.39	40.46	31.21	23.7	tr|A0A287BM88|A0A287BM88_PIG	Lipocalin 8 OS=Sus scrofa OX=9823 GN=LCN8 PE=1 SV=1	PIG	3
666	4.37	4.38	26.83	23.41	23.41	tr|W6FT00|W6FT00_PANTA	Proteasome subunit beta type OS=Panthera tigris altaica OX=74533 GN=PSMB3 PE=2 SV=1	PANTA	4
667	4.37	4.38	14.33	14.33	11.85	tr|K0BVM3|K0BVM3_PIG	Septin 12 OS=Sus scrofa OX=9823 PE=2 SV=1	PIG	2
668	4.34	18.81	62.88	62.12	62.12	tr|W5PEV7|W5PEV7_SHEEP	Dynein light chain LC8-type 2 OS=Ovis aries OX=9940 GN=DYNLL2 PE=4 SV=1	SHEEP	19
669	4.34	4.4	25.9	25.9	15.83	tr|A0A287BBL9|A0A287BBL9_PIG	Beta-defensin OS=Sus scrofa OX=9823 GN=DEFB112 PE=3 SV=1	PIG	3
670	4.33	4.35	8.268	3.346	1.87	tr|S9YAL7|S9YAL7_CAMFR	Exportin-7 (Ran-binding protein 16) isoform 4-like protein OS=Camelus ferus OX=419612 GN=CB1_000471018 PE=4 SV=1	CAMFR	2
671	4.31	4.32	4.683	4.683	3.805	tr|W5P0K6|W5P0K6_SHEEP	Uncharacterized protein OS=Ovis aries OX=9940 GN=PMFBP1 PE=4 SV=1	SHEEP	3
672	4.3	4.31	27.02	19.19	12.12	tr|I3LDF4|I3LDF4_PIG	Adenosine deaminase OS=Sus scrofa OX=9823 GN=ADA PE=1 SV=2	PIG	3
673	4.29	4.31	6.909	4.482	2.801	tr|G3TDG6|G3TDG6_LOXAF	Exportin 1 OS=Loxodonta africana OX=9785 GN=XPO1 PE=4 SV=1	LOXAF	2
674	4.27	4.31	16.63	16.63	9.263	tr|A1IU54|A1IU54_PIG	Carboxypeptidase E OS=Sus scrofa OX=9823 GN=CPE PE=1 SV=1	PIG	3
675	4.24	4.29	37.61	37.61	37.61	tr|D0G778|D0G778_PIG	Macrophage migration inhibitory factor (Fragment) OS=Sus scrofa OX=9823 GN=MIF PE=2 SV=1	PIG	4
676	4.18	4.22	11.72	8.174	8.174	tr|A0A287ALA1|A0A287ALA1_PIG	Uncharacterized protein OS=Sus scrofa OX=9823 PE=3 SV=1	PIG	3
677	4.17	4.18	7.353	7.353	5.699	tr|I3LCG5|I3LCG5_PIG	Phospholipase B-like OS=Sus scrofa OX=9823 GN=GUCY2C PE=1 SV=2	PIG	2
678	4.16	4.17	59.76	51.22	41.46	tr|F1RI18|F1RI18_PIG	Ubiquinol-cytochrome c reductase complex III subunit VII OS=Sus scrofa OX=9823 GN=UQCRQ PE=1 SV=1	PIG	2
679	4.16	4.17	23.44	23.44	18.23	tr|A0A287AN57|A0A287AN57_PIG	Lipocalin 12 OS=Sus scrofa OX=9823 GN=LCN12 PE=3 SV=1	PIG	2
680	4.13	4.13	31.58	25	25	tr|A0A2I2U4B5|A0A2I2U4B5_FELCA	Uncharacterized protein OS=Felis catus OX=9685 GN=LOC105261186 PE=4 SV=1	FELCA	3
681	4.12	4.17	10.45	7.015	7.015	tr|Q2QC87|Q2QC87_PIG	Acyl-CoA synthetase long-chain family member 4 variant 1 OS=Sus scrofa OX=9823 GN=ACSL4 PE=1 SV=1	PIG	3
682	4.11	4.46	16.52	13.62	7.366	tr|W5NZR9|W5NZR9_SHEEP	Proteasome 26S subunit, ATPase 1 OS=Ovis aries OX=9940 GN=PSMC1 PE=3 SV=1	SHEEP	2
683	4.11	4.11	6.101	6.101	3.413	tr|I3LL59|I3LL59_PIG	Armadillo repeat containing 4 OS=Sus scrofa OX=9823 GN=ARMC4 PE=4 SV=2	PIG	2
684	4.1	4.11	24.78	19.91	15.93	tr|F1S5M0|F1S5M0_PIG	ATPase H+ transporting V1 subunit E2 OS=Sus scrofa OX=9823 GN=ATP6V1E2 PE=3 SV=1	PIG	2
685	4.1	4.11	6.343	6.343	4.318	tr|F1S682|F1S682_PIG	Sulfhydryl oxidase OS=Sus scrofa OX=9823 GN=QSOX1 PE=1 SV=2	PIG	2
686	4.09	26.7	13.34	12.12	12.12	tr|H0WV19|H0WV19_OTOGA	Angiotensin-converting enzyme OS=Otolemur garnettii OX=30611 GN=LOC100946178 PE=3 SV=1	OTOGA	47
687	4.09	4.09	14.2	14.2	14.2	tr|I3LC58|I3LC58_PIG	GLI pathogenesis related 1 like 2 OS=Sus scrofa OX=9823 GN=GLIPR1L2 PE=4 SV=2	PIG	4
688	4.08	4.13	5.473	3.803	3.803	tr|A0A287BTG4|A0A287BTG4_PIG	Myosin IB OS=Sus scrofa OX=9823 GN=MYO1B PE=1 SV=1	PIG	3
689	4.08	4.08	15.28	15.28	10.65	tr|W5QBQ8|W5QBQ8_SHEEP	RAB5C, member RAS oncogene family OS=Ovis aries OX=9940 GN=RAB5C PE=4 SV=1	SHEEP	2
690	4.07	4.07	71.76	71.76	52.94	tr|A0A287BEN1|A0A287BEN1_PIG	Uncharacterized protein OS=Sus scrofa OX=9823 GN=SPINK2 PE=1 SV=1	PIG	4
691	4.07	4.07	23.19	19.39	19.39	tr|A0A287B7T0|A0A287B7T0_PIG	Tetraspanin OS=Sus scrofa OX=9823 GN=TSPAN8 PE=3 SV=1	PIG	6
692	4.05	4.05	38.31	38.31	26.62	tr|U6CPZ3|U6CPZ3_NEOVI	Protein CutA OS=Neovison vison OX=452646 GN=CUTA PE=2 SV=1	NEOVI	2
693	4.04	11.19	18.01	18.01	16.73	tr|S9XPR1|S9XPR1_CAMFR	Tubulin, alpha 1 isoform 6-like protein OS=Camelus ferus OX=419612 GN=CB1_002679004 PE=3 SV=1	CAMFR	15
694	4.04	8.97	27.31	27.31	27.31	tr|F1SL35|F1SL35_PIG	Uncharacterized protein OS=Sus scrofa OX=9823 PE=1 SV=3	PIG	8
695	4.04	4.05	11.36	7.202	5.54	tr|W5PTW2|W5PTW2_SHEEP	Phosphate carrier protein, mitochondrial OS=Ovis aries OX=9940 GN=SLC25A3 PE=3 SV=1	SHEEP	2
696	4.04	4.04	8.829	5.374	5.374	tr|S9XKR4|S9XKR4_CAMFR	Interferon-inducible GTPase 5-like protein OS=Camelus ferus OX=419612 GN=CB1_000185011 PE=4 SV=1	CAMFR	2
697	4.03	6.17	14.81	14.81	10.62	tr|H2QEN4|H2QEN4_PANTR	Uncharacterized protein OS=Pan troglodytes OX=9598 PE=3 SV=2	PANTR	4
698	4.03	4.03	8.205	5.128	5.128	tr|K7GN33|K7GN33_PIG	Coiled-coil alpha-helical rod protein 1 OS=Sus scrofa OX=9823 GN=CCHCR1 PE=4 SV=1	PIG	2
699	4.03	4.03	6.345	4.69	4.69	tr|F1RF77|F1RF77_PIG	Procollagen-lysine,2-oxoglutarate 5-dioxygenase 1 OS=Sus scrofa OX=9823 GN=PLOD1 PE=1 SV=3	PIG	2
700	4.02	4.02	8.464	6.74	6.74	tr|F1RGR9|F1RGR9_PIG	Mucin 1, cell surface associated OS=Sus scrofa OX=9823 GN=MUC1 PE=1 SV=2	PIG	3
701	4.01	11.88	14.53	10.58	10.58	tr|A0A1U7UCZ9|A0A1U7UCZ9_TARSY	keratin, type I cytoskeletal 9 OS=Tarsius syrichta OX=1868482 GN=KRT9 PE=3 SV=1	TARSY	14
702	4.01	6.09	10.46	6.1	6.1	tr|I3MKQ5|I3MKQ5_ICTTR	Keratin 12 OS=Ictidomys tridecemlineatus OX=43179 GN=KRT12 PE=3 SV=2	ICTTR	5
703	4.01	4.01	5.972	3.412	3.412	tr|A0A287BEZ2|A0A287BEZ2_PIG	RAN binding protein 17 OS=Sus scrofa OX=9823 GN=RANBP17 PE=4 SV=1	PIG	2
704	4.01	4.01	33.89	25.56	25.56	tr|F1STB9|F1STB9_PIG	Testis expressed 37 OS=Sus scrofa OX=9823 GN=TEX37 PE=4 SV=1	PIG	2
705	4.01	4.01	6.094	4.062	4.062	tr|Q38JF6|Q38JF6_PIG	Procollagen-lysine 2-oxoglutarate 5-dioxygenase 2 (Fragment) OS=Sus scrofa OX=9823 GN=Plod2 PE=2 SV=1	PIG	2
706	4.01	4.01	16.81	12.61	12.61	tr|I3LVM4|I3LVM4_PIG	Uncharacterized protein OS=Sus scrofa OX=9823 GN=BPIFA3 PE=4 SV=1	PIG	2
707	4.01	4.01	5.572	4.279	4.279	tr|F1SAR7|F1SAR7_PIG	Uncharacterized protein OS=Sus scrofa OX=9823 GN=CLMN PE=1 SV=2	PIG	2
708	4	89.07	70.51	70.51	70.51	sp|Q29554|ECHA_PIG	Trifunctional enzyme subunit alpha, mitochondrial OS=Sus scrofa OX=9823 GN=HADHA PE=1 SV=1	PIG	89
709	4	57.46	31.3	23.98	22.78	tr|G5BM62|G5BM62_HETGA	Thrombospondin-1 OS=Heterocephalus glaber OX=10181 GN=GW7_18700 PE=4 SV=1	HETGA	54
710	4	48.82	89.87	83.73	78.67	tr|A0A0P6J2T4|A0A0P6J2T4_HETGA	Actin, cytoplasmic 1 OS=Heterocephalus glaber OX=10181 GN=ACTB PE=3 SV=1	HETGA	51
711	4	45.86	52.16	49.22	47.84	tr|L8I1M9|L8I1M9_9CETA	Pyruvate kinase (Fragment) OS=Bos mutus OX=72004 GN=M91_19178 PE=3 SV=1	9CETA	29
712	4	34.29	58.81	58.81	58.81	tr|A0A287B423|A0A287B423_PIG	Uncharacterized protein OS=Sus scrofa OX=9823 GN=SPESP1 PE=4 SV=1	PIG	43
713	4	34.02	34.67	32.77	32.77	tr|A0A091CNT0|A0A091CNT0_FUKDA	Keratin, type I cytoskeletal 10 OS=Fukomys damarensis OX=885580 GN=H920_19819 PE=3 SV=1	FUKDA	59
714	4	30.67	37.41	37.41	34.18	tr|F1SBB1|F1SBB1_PIG	Uncharacterized protein OS=Sus scrofa OX=9823 GN=CABYR PE=1 SV=2	PIG	26
715	4	20.41	34.31	32.36	30.41	tr|G3SL42|G3SL42_LOXAF	Aspartate aminotransferase OS=Loxodonta africana OX=9785 GN=GOT2 PE=4 SV=1	LOXAF	13
716	4	19.63	9.846	7.631	6.892	tr|S9XLF8|S9XLF8_CAMFR	Uncharacterized protein OS=Camelus ferus OX=419612 GN=CB1_000172065 PE=4 SV=1	CAMFR	14
717	4	15.18	51.81	51.81	48.7	tr|W5NSW6|W5NSW6_SHEEP	Cilia and flagella associated protein 20 OS=Ovis aries OX=9940 GN=CFAP20 PE=4 SV=1	SHEEP	10
718	4	10.02	10.55	10.36	10.36	tr|G1PW69|G1PW69_MYOLU	Amine oxidase OS=Myotis lucifugus OX=59463 GN=IL4I1 PE=3 SV=1	MYOLU	9
719	4	8	8.637	8.637	8.637	tr|G5CAX4|G5CAX4_HETGA	Heat shock cognate 71 kDa protein OS=Heterocephalus glaber OX=10181 GN=GW7_21369 PE=3 SV=1	HETGA	4
720	4	7.6	8.054	6.376	6.376	tr|G2HFZ0|G2HFZ0_PANTR	Leucine-rich repeat-containing protein 37B OS=Pan troglodytes OX=9598 PE=2 SV=1	PANTR	6
721	4	7.34	7.157	4.836	4.836	tr|E2R4B0|E2R4B0_CANLF	Uncharacterized protein OS=Canis lupus familiaris OX=9615 GN=KRT78 PE=3 SV=2	CANLF	8
722	4	6	10.05	10.05	10.05	tr|H2NU40|H2NU40_PONAB	Keratin 31 OS=Pongo abelii OX=9601 GN=KRT31 PE=3 SV=1	PONAB	3
723	4	6	5.932	5.932	5.932	tr|A0A091CNF8|A0A091CNF8_FUKDA	V-type proton ATPase subunit H OS=Fukomys damarensis OX=885580 GN=H920_18112 PE=4 SV=1	FUKDA	3
724	4	4	5.418	4.063	4.063	tr|W5QJ62|W5QJ62_SHEEP	Actinin alpha 1 OS=Ovis aries OX=9940 GN=ACTN1 PE=4 SV=1	SHEEP	4
725	4	4	3.145	1.966	1.966	tr|L5KWC7|L5KWC7_PTEAL	Multifunctional fusion protein OS=Pteropus alecto OX=9402 GN=PAL_GLEAN10004834 PE=3 SV=1	PTEAL	2
726	4	4	20.4	11.2	11.2	tr|K7GMA7|K7GMA7_PIG	Syntaxin 2 OS=Sus scrofa OX=9823 GN=STX2 PE=4 SV=2	PIG	2
727	4	4	13.37	13.37	13.37	tr|F1SN52|F1SN52_PIG	3-hydroxyisobutyryl-CoA hydrolase, mitochondrial OS=Sus scrofa OX=9823 GN=HIBCH PE=1 SV=3	PIG	3
728	4	4	60.87	60.87	60.87	tr|Q5VTU3|Q5VTU3_HUMAN	Dynein light chain Tctex-type 1 OS=Homo sapiens OX=9606 GN=DYNLT1 PE=1 SV=1	HUMAN	3
729	4	4	10.64	6.436	6.436	tr|I3LL69|I3LL69_PIG	Family with sequence similarity 81 member B OS=Sus scrofa OX=9823 GN=FAM81B PE=4 SV=2	PIG	2
730	4	4	12.44	8.612	8.612	tr|D5K8A4|D5K8A4_PIG	Spermatogenesis associated 3 OS=Sus scrofa OX=9823 GN=SPATA3 PE=2 SV=1	PIG	2
731	4	4	25.81	25.81	25.81	tr|W5QB48|W5QB48_SHEEP	Uncharacterized protein OS=Ovis aries OX=9940 GN=ATP5J2 PE=4 SV=1	SHEEP	3
732	4	4	10.95	10.95	10.95	tr|W5Q861|W5Q861_SHEEP	Deoxythymidylate kinase OS=Ovis aries OX=9940 GN=DTYMK PE=3 SV=1	SHEEP	2
733	4	4	23.08	23.08	23.08	tr|Q5S233|Q5S233_PIG	Mitochondrial associated cysteine-rich protein OS=Sus scrofa OX=9823 GN=SMCP PE=1 SV=1	PIG	4
734	4	4	5.556	5.556	5.556	tr|M3Z2M9|M3Z2M9_MUSPF	Uncharacterized protein OS=Mustela putorius furo OX=9669 PE=4 SV=1	MUSPF	2
735	4	4	14.75	14.75	14.75	tr|K7GQV5|K7GQV5_PIG	Uncharacterized protein OS=Sus scrofa OX=9823 GN=GSTZ1 PE=1 SV=1	PIG	2
736	4	4	0.7341	0.7341	0.7341	tr|I3MC21|I3MC21_ICTTR	Vacuolar protein sorting 13 homolog A OS=Ictidomys tridecemlineatus OX=43179 GN=VPS13A PE=4 SV=2	ICTTR	2
737	4	4	8.014	8.014	8.014	tr|I3LDY2|I3LDY2_PIG	Uncharacterized protein OS=Sus scrofa OX=9823 GN=LOC100625049 PE=4 SV=1	PIG	2
738	4	4	7.105	7.105	7.105	tr|F1SAG3|F1SAG3_PIG	Chitobiase OS=Sus scrofa OX=9823 GN=CTBS PE=3 SV=3	PIG	2
739	4	4	16.88	16.88	16.88	tr|A0A287BMW6|A0A287BMW6_PIG	NADH:ubiquinone oxidoreductase subunit B11 OS=Sus scrofa OX=9823 GN=NDUFB11 PE=1 SV=1	PIG	2
740	4	4	19.67	19.67	19.67	tr|A0A287AZV7|A0A287AZV7_PIG	NADH dehydrogenase [ubiquinone] 1 subunit C2 OS=Sus scrofa OX=9823 GN=NDUFC2 PE=1 SV=1	PIG	2
741	4	4	13.27	13.27	13.27	tr|A0A287A7T7|A0A287A7T7_PIG	Uncharacterized protein OS=Sus scrofa OX=9823 PE=4 SV=1	PIG	2
742	4	4	12.5	12.5	12.5	tr|A0A024R8D7|A0A024R8D7_HUMAN	Lipocalin 1 (Tear prealbumin), isoform CRA_a OS=Homo sapiens OX=9606 GN=LCN1 PE=3 SV=1	HUMAN	2
743	4	4	20.63	20.63	20.63	sp|P59083|PHP14_PIG	14 kDa phosphohistidine phosphatase OS=Sus scrofa OX=9823 GN=PHPT1 PE=1 SV=2	PIG	2
744	3.96	4	12.04	12.04	12.04	tr|W5QA55|W5QA55_SHEEP	NFKB inhibitor interacting Ras like 2 OS=Ovis aries OX=9940 GN=NKIRAS2 PE=4 SV=1	SHEEP	2
745	3.92	3.96	27.97	27.97	27.97	tr|W5P7L2|W5P7L2_SHEEP	V-type proton ATPase subunit G OS=Ovis aries OX=9940 GN=ATP6V1G1 PE=3 SV=1	SHEEP	2
746	3.9	3.94	19.39	15.99	12.59	tr|F1RR44|F1RR44_PIG	Serine/threonine-protein phosphatase 2A activator OS=Sus scrofa OX=9823 GN=PTPA PE=1 SV=3	PIG	3
747	3.89	3.97	18.81	18.81	18.81	tr|W5QE19|W5QE19_SHEEP	Proteasome subunit beta type OS=Ovis aries OX=9940 GN=PSMB2 PE=3 SV=1	SHEEP	3
748	3.83	11.92	28.46	22.31	16.92	tr|H0XV49|H0XV49_OTOGA	Acrosin OS=Otolemur garnettii OX=30611 GN=ACR PE=3 SV=1	OTOGA	14
749	3.82	3.85	16.47	8.683	8.683	sp|P11708|MDHC_PIG	Malate dehydrogenase, cytoplasmic OS=Sus scrofa OX=9823 GN=MDH1 PE=1 SV=4	PIG	2
750	3.8	20.81	35.75	29.53	27.46	tr|A0A1S3WGS8|A0A1S3WGS8_ERIEU	lactadherin-like isoform X2 OS=Erinaceus europaeus OX=9365 GN=LOC103107990 PE=4 SV=1	ERIEU	37
751	3.8	3.82	3.1	3.1	3.1	tr|X6REW1|X6REW1_HUMAN	Large proline-rich protein BAG6 (Fragment) OS=Homo sapiens OX=9606 GN=BAG6 PE=1 SV=7	HUMAN	2
752	3.79	11.32	19.07	19.07	19.07	tr|L9LEL3|L9LEL3_TUPCH	Acrosomal protein SP-10 OS=Tupaia chinensis OX=246437 GN=TREES_T100008320 PE=4 SV=1	TUPCH	72
753	3.7	3.74	7.353	7.353	7.353	tr|W5NUV1|W5NUV1_SHEEP	G protein subunit beta 1 OS=Ovis aries OX=9940 GN=GNB1 PE=4 SV=1	SHEEP	2
754	3.65	3.71	16.02	16.02	16.02	tr|U3F1L4|U3F1L4_CALJA	ADP-ribosylation factor 1 OS=Callithrix jacchus OX=9483 GN=ARF1 PE=2 SV=1	CALJA	2
755	3.64	3.7	4.98	4.98	4.98	tr|W5QEV6|W5QEV6_SHEEP	MYCBP associated and testis expressed 1 OS=Ovis aries OX=9940 GN=MAATS1 PE=4 SV=1	SHEEP	2
756	3.62	3.72	18.01	13.66	8.696	tr|F1RMB9|F1RMB9_PIG	Nudix hydrolase 18 OS=Sus scrofa OX=9823 GN=NUDT18 PE=3 SV=2	PIG	2
757	3.62	3.68	9.025	7.942	5.235	tr|F7B9J9|F7B9J9_MONDO	Glucose-6-phosphate isomerase OS=Monodelphis domestica OX=13616 GN=GPI PE=3 SV=2	MONDO	2
758	3.62	3.68	10.54	10.54	7.353	tr|W5QH43|W5QH43_SHEEP	Uncharacterized protein OS=Ovis aries OX=9940 PE=3 SV=1	SHEEP	2
759	3.61	3.7	37.14	37.14	11.43	tr|W5PRH3|W5PRH3_SHEEP	Eukaryotic translation initiation factor 6 OS=Ovis aries OX=9940 GN=EIF6 PE=3 SV=1	SHEEP	2
760	3.59	3.64	53.45	53.45	53.45	tr|F1SD73|F1SD73_PIG	Uncharacterized protein OS=Sus scrofa OX=9823 PE=1 SV=2	PIG	2
761	3.57	3.62	2.733	2.733	2.733	tr|F1S430|F1S430_PIG	Pyruvate dehydrogenase phosphatase regulatory subunit OS=Sus scrofa OX=9823 GN=PDPR PE=1 SV=3	PIG	2
762	3.54	7.68	25	25	25	tr|S9YDF2|S9YDF2_CAMFR	Uncharacterized protein OS=Camelus ferus OX=419612 GN=CB1_000371039 PE=3 SV=1	CAMFR	4
763	3.54	7.67	38.36	38.36	38.36	tr|A0A287AWZ4|A0A287AWZ4_PIG	Uncharacterized protein OS=Sus scrofa OX=9823 PE=1 SV=1	PIG	7
764	3.54	3.6	10.15	10.15	6.462	tr|A0A287BIR5|A0A287BIR5_PIG	Transmembrane protein 30A OS=Sus scrofa OX=9823 GN=TMEM30A PE=1 SV=1	PIG	3
765	3.51	77.34	59.15	58	56.07	tr|H2NHE3|H2NHE3_PONAB	Uncharacterized protein OS=Pongo abelii OX=9601 PE=3 SV=1	PONAB	126
766	3.51	3.55	44.83	44.83	44.83	tr|M3VYE9|M3VYE9_FELCA	Uncharacterized protein OS=Felis catus OX=9685 GN=USMG5 PE=4 SV=1	FELCA	2
767	3.51	3.55	3.896	3.896	3.896	tr|H2QJU1|H2QJU1_PANTR	Uncharacterized protein OS=Pan troglodytes OX=9598 GN=TGM3 PE=4 SV=1	PANTR	2
768	3.49	3.57	13.04	13.04	8.696	tr|I3LDC7|I3LDC7_PIG	Isocitrate dehydrogenase [NADP] OS=Sus scrofa OX=9823 GN=IDH1 PE=1 SV=2	NADP	3
769	3.49	3.55	5.545	5.545	5.545	tr|F1SIX9|F1SIX9_PIG	Glycerate kinase OS=Sus scrofa OX=9823 GN=GLYCTK PE=1 SV=1	PIG	2
770	3.46	3.51	23.66	23.66	23.66	tr|H2Q028|H2Q028_PANTR	Protein S100 OS=Pan troglodytes OX=9598 GN=S100A8 PE=3 SV=1	PANTR	2
771	3.44	7	8.785	7.701	6.182	tr|F1S5Z7|F1S5Z7_PIG	Sortilin OS=Sus scrofa OX=9823 GN=SORT1 PE=1 SV=2	PIG	4
772	3.43	3.56	41.25	41.25	37.5	tr|D5K891|D5K891_PIG	Sperm acrosome associated 5 OS=Sus scrofa OX=9823 GN=SPACA5 PE=2 SV=1	PIG	5
773	3.41	5.51	16.05	11.52	11.52	tr|U3EVL0|U3EVL0_CALJA	Vesicle-associated membrane protein-associated protein B/C isoform 1 OS=Callithrix jacchus OX=9483 GN=VAPB PE=2 SV=1	CALJA	3
774	3.35	3.4	17.55	17.55	17.55	tr|F1RQ56|F1RQ56_PIG	Uncharacterized protein OS=Sus scrofa OX=9823 GN=C7H6orf10 PE=4 SV=3	PIG	2
775	3.32	3.42	13.68	13.68	6.927	tr|A0A287B773|A0A287B773_PIG	Methylcrotonoyl-CoA carboxylase 2 OS=Sus scrofa OX=9823 GN=MCCC2 PE=1 SV=1	PIG	3
776	3.27	3.39	15.48	8.929	5.655	tr|F1SIC8|F1SIC8_PIG	TBC1 domain family member 21 OS=Sus scrofa OX=9823 GN=TBC1D21 PE=4 SV=1	PIG	2
777	3.27	3.32	17.11	17.11	17.11	tr|A0A2F0BCG8|A0A2F0BCG8_ESCRO	Coiled-coil domain-containing protein (Fragment) OS=Eschrichtius robustus OX=9764 GN=ESR_12712 PE=4 SV=1	ESCRO	2
778	3.24	3.29	2.573	2.354	1.752	tr|I3LJL2|I3LJL2_PIG	von Willebrand factor A domain containing 8 OS=Sus scrofa OX=9823 GN=VWA8 PE=1 SV=2	PIG	2
779	3.22	18.41	69.94	69.94	69.94	tr|F1RKX1|F1RKX1_PIG	Uncharacterized protein OS=Sus scrofa OX=9823 GN=SPACA3 PE=3 SV=2	PIG	35
780	3.18	3.23	7.071	7.071	7.071	tr|A7VK02|A7VK02_PIG	Transmembrane protease, serine 2 OS=Sus scrofa OX=9823 GN=TMPRSS2 PE=3 SV=1	PIG	3
781	3.16	3.21	5.186	5.186	5.186	tr|I3LTX2|I3LTX2_PIG	Uncharacterized protein OS=Sus scrofa OX=9823 GN=CEP70 PE=4 SV=2	PIG	2
782	3.15	3.19	3.358	3.358	3.358	tr|F1SDZ2|F1SDZ2_PIG	Uncharacterized protein OS=Sus scrofa OX=9823 GN=GALC PE=4 SV=1	PIG	2
783	3.13	3.26	25.16	25.16	18.06	tr|I3LKD2|I3LKD2_PIG	Uncharacterized protein OS=Sus scrofa OX=9823 GN=FAM162A PE=1 SV=1	PIG	2
784	3.09	45.19	78.76	75.82	75.82	tr|A0A287AP52|A0A287AP52_PIG	F-actin-capping protein subunit beta OS=Sus scrofa OX=9823 GN=CAPZB PE=1 SV=1	PIG	40
785	3.09	3.13	2.136	2.136	1.831	tr|T0M772|T0M772_CAMFR	Unconventional myosin-Ic isoform b OS=Camelus ferus OX=419612 GN=CB1_000765130 PE=3 SV=1	CAMFR	2
786	3.07	3.18	8.397	8.397	6.107	tr|Q0V8B0|Q0V8B0_BOVIN	Dihydroorotate dehydrogenase (quinone), mitochondrial (Fragment) OS=Bos taurus OX=9913 GN=DHODH PE=2 SV=1	BOVIN	2
787	3.06	3.11	14.41	14.41	11.02	tr|U3FKL5|U3FKL5_CALJA	Ubiquitin-conjugating enzyme E2 R1 OS=Callithrix jacchus OX=9483 GN=CDC34 PE=2 SV=1	CALJA	2
788	3.05	3.1	32.48	19.11	12.74	tr|I3MS07|I3MS07_ICTTR	NudC domain containing 2 OS=Ictidomys tridecemlineatus OX=43179 GN=NUDCD2 PE=4 SV=1	ICTTR	2
789	3.04	3.09	5.007	3.689	3.689	tr|I3LF55|I3LF55_PIG	Chloride anion exchanger OS=Sus scrofa OX=9823 GN=SLC26A3 PE=3 SV=2	PIG	2
790	3.03	3.08	2.009	2.009	2.009	tr|S9Y7H5|S9Y7H5_CAMFR	Speckle targeted PIP5K1A-regulated poly(A) polymerase OS=Camelus ferus OX=419612 GN=CB1_000570002 PE=4 SV=1	CAMFR	2
791	3.03	3.08	7.165	7.165	7.165	tr|A0A287BHL2|A0A287BHL2_PIG	Phosphoglycolate phosphatase OS=Sus scrofa OX=9823 GN=PGP PE=1 SV=1	PIG	2
792	3.02	3.13	12.47	7.013	7.013	tr|L8I4Y3|L8I4Y3_9CETA	Creatine kinase B-type (Fragment) OS=Bos mutus OX=72004 GN=M91_04951 PE=3 SV=1	9CETA	2
793	3	3.05	4.087	2.965	1.923	tr|W5QH30|W5QH30_SHEEP	Cilia and flagella associated protein 57 OS=Ovis aries OX=9940 GN=CFAP57 PE=4 SV=1	SHEEP	2
794	2.99	20.69	32.73	32.73	30.93	tr|A0A1D5RLD8|A0A1D5RLD8_MOUSE	Glyceraldehyde-3-phosphate dehydrogenase OS=Mus musculus OX=10090 GN=Gm10358 PE=1 SV=1	MOUSE	24
795	2.98	40.67	10.27	8.738	6.932	tr|M3XDT3|M3XDT3_FELCA	Dynein axonemal heavy chain 17 OS=Felis catus OX=9685 GN=DNAH17 PE=4 SV=2	FELCA	25
796	2.97	3.04	13.35	13.35	9.199	tr|W5P5Y5|W5P5Y5_SHEEP	Casein kinase I isoform alpha OS=Ovis aries OX=9940 GN=CSNK1A1 PE=3 SV=1	SHEEP	3
797	2.95	27.98	33	30	29.75	tr|A0A2F0BI37|A0A2F0BI37_ESCRO	Lactadherin (Fragment) OS=Eschrichtius robustus OX=9764 GN=ESR_05995 PE=4 SV=1	ESCRO	38
798	2.92	3	10.37	7.622	7.622	tr|V5PZU4|V5PZU4_PIG	Testis-specific serine kinase 4 isoform 1 OS=Sus scrofa OX=9823 GN=TSSK4 PE=2 SV=1	PIG	2
799	2.92	2.96	4	4	4	tr|F1SK21|F1SK21_PIG	Ammonium transporter Rh type C OS=Sus scrofa OX=9823 GN=RHCG PE=3 SV=3	PIG	2
800	2.91	2.95	10.42	10.42	10.42	tr|F1RP34|F1RP34_PIG	NAD(P)H-hydrate epimerase OS=Sus scrofa OX=9823 GN=APOA1BP PE=1 SV=2	PIG	2
801	2.88	8.47	5.791	5.791	5.791	tr|L9KLP8|L9KLP8_TUPCH	Putative ATP-dependent RNA helicase DHX33 OS=Tupaia chinensis OX=246437 GN=TREES_T100004043 PE=4 SV=1	TUPCH	5
802	2.84	2.89	14.01	14.01	10.19	tr|A0A287BBM3|A0A287BBM3_PIG	Uncharacterized protein OS=Sus scrofa OX=9823 GN=GML PE=4 SV=1	PIG	2
803	2.81	168.21	42.97	39.66	38.21	tr|D2GXF5|D2GXF5_AILME	Fibronectin 1 (Fragment) OS=Ailuropoda melanoleuca OX=9646 GN=FN1 PE=4 SV=1	AILME	292
804	2.81	2.87	14.06	14.06	14.06	tr|F1SAT1|F1SAT1_PIG	Cystatin OS=Sus scrofa OX=9823 GN=LOC100515765 PE=1 SV=1	PIG	3
805	2.79	2.84	2.389	2.389	1.706	tr|I3LVG5|I3LVG5_PIG	Pro-epidermal growth factor OS=Sus scrofa OX=9823 GN=EGF PE=4 SV=2	PIG	2
806	2.78	2.83	25	18.27	18.27	tr|F1RH52|F1RH52_PIG	IZUMO family member 2 OS=Sus scrofa OX=9823 GN=IZUMO2 PE=4 SV=2	PIG	3
807	2.77	2.81	11.27	11.27	11.27	tr|L8ISZ2|L8ISZ2_9CETA	Uncharacterized protein OS=Bos mutus OX=72004 GN=M91_05957 PE=4 SV=1	9CETA	2
808	2.74	8.49	10.29	10.29	10.29	tr|L5JRG8|L5JRG8_PTEAL	Keratin, type I cytoskeletal 24 OS=Pteropus alecto OX=9402 GN=PAL_GLEAN10019587 PE=3 SV=1	PTEAL	8
809	2.73	2.77	35.34	17.29	17.29	tr|H2NYP9|H2NYP9_PONAB	Galectin OS=Pongo abelii OX=9601 GN=LOC100450319 PE=4 SV=1	PONAB	2
810	2.71	78.69	28.13	21.47	18.7	tr|A0A1S3WHP9|A0A1S3WHP9_ERIEU	fibronectin isoform X3 OS=Erinaceus europaeus OX=9365 GN=FN1 PE=4 SV=1	ERIEU	122
811	2.71	11.31	5.797	4.812	4.812	tr|H2NYU0|H2NYU0_PONAB	Uncharacterized protein OS=Pongo abelii OX=9601 PE=4 SV=1	PONAB	22
812	2.68	2.71	14	9.5	9.5	tr|W5QHH7|W5QHH7_SHEEP	ATP synthase, H+ transporting, mitochondrial Fo complex subunit s (factor B) OS=Ovis aries OX=9940 GN=ATP5S PE=4 SV=1	SHEEP	2
813	2.65	2.67	7.429	7.429	7.429	tr|U6DVL1|U6DVL1_NEOVI	Protein XRP2 OS=Neovison vison OX=452646 GN=XRP2 PE=2 SV=1	NEOVI	2
814	2.64	13.23	7.895	6.85	6.307	tr|S9X5V9|S9X5V9_CAMFR	Fc of IgG binding protein (Fragment) OS=Camelus ferus OX=419612 GN=CB1_000338019 PE=4 SV=1	CAMFR	22
815	2.64	2.66	6.25	3.526	3.526	tr|G3WII7|G3WII7_SARHA	Protein arginine N-methyltransferase 5 OS=Sarcophilus harrisii OX=9305 GN=PRMT5 PE=3 SV=1	SARHA	2
816	2.63	34.64	26.61	26.21	26.21	tr|Q5R910|Q5R910_PONAB	Uncharacterized protein DKFZp468A155 OS=Pongo abelii OX=9601 GN=DKFZp468A155 PE=2 SV=1	PONAB	32
817	2.63	2.65	5.621	5.621	5.621	tr|W5PLB9|W5PLB9_SHEEP	Proteasome 26S subunit, non-ATPase 11 OS=Ovis aries OX=9940 GN=PSMD11 PE=4 SV=1	SHEEP	2
818	2.62	2.65	7.856	6.219	6.219	tr|A0A1S3FKR8|A0A1S3FKR8_DIPOR	thioredoxin reductase 1, cytoplasmic isoform X1 OS=Dipodomys ordii OX=10020 GN=Txnrd1 PE=3 SV=1	DIPOR	2
819	2.59	166.1	44.05	37.67	37.01	tr|A0A212D3W3|A0A212D3W3_CEREH	FN1 OS=Cervus elaphus hippelaphus OX=46360 GN=Celaphus_00015077 PE=4 SV=1	CEREH	269
820	2.58	35.51	26.56	23.78	22.4	tr|A0A287BA49|A0A287BA49_PIG	Keratin 5 OS=Sus scrofa OX=9823 GN=KRT5 PE=1 SV=1	PIG	26
821	2.58	2.6	30.32	30.32	22.17	tr|A0A287AUN3|A0A287AUN3_PIG	Ribonuclease A family member 9 (inactive) OS=Sus scrofa OX=9823 GN=RNASE9 PE=1 SV=1	PIG	2
822	2.57	2.65	25.78	25.78	19.53	tr|I3LLF8|I3LLF8_PIG	Testis expressed 29 OS=Sus scrofa OX=9823 GN=TEX29 PE=4 SV=2	PIG	3
823	2.56	2.8	6.397	6.397	4.264	tr|W5PPG3|W5PPG3_SHEEP	Aldehyde dehydrogenase 9 family member A1 OS=Ovis aries OX=9940 GN=ALDH9A1 PE=3 SV=1	SHEEP	3
824	2.56	2.58	32.22	32.22	32.22	tr|F1SBI2|F1SBI2_PIG	Barrier to autointegration factor 2 OS=Sus scrofa OX=9823 GN=BANF2 PE=4 SV=1	PIG	2
825	2.55	2.57	19.64	19.64	19.64	tr|U3EEA7|U3EEA7_CALJA	Desumoylating isopeptidase 1 OS=Callithrix jacchus OX=9483 GN=DESI1 PE=2 SV=1	CALJA	2
826	2.54	2.56	12.46	12.46	4.844	tr|I3LE16|I3LE16_PIG	PGAM family member 5, mitochondrial serine/threonine protein phosphatase OS=Sus scrofa OX=9823 GN=PGAM5 PE=4 SV=2	PIG	1
827	2.53	79.85	35.17	33.79	33.1	tr|F7FEG2|F7FEG2_MONDO	Outer dense fiber of sperm tails 2 OS=Monodelphis domestica OX=13616 GN=ODF2 PE=4 SV=2	MONDO	167
828	2.52	19.08	40.89	31.98	31.98	tr|F1PLM3|F1PLM3_CANLF	Tubulin alpha chain OS=Canis lupus familiaris OX=9615 PE=3 SV=2	CANLF	27
829	2.48	2.5	23.3	19.32	14.2	tr|W5PD64|W5PD64_SHEEP	ADP-ribosylation factor-like protein 8B OS=Ovis aries OX=9940 GN=ARL8B PE=3 SV=1	SHEEP	2
830	2.46	2.49	13.28	7.813	2.148	tr|F1SND2|F1SND2_PIG	Uncharacterized protein OS=Sus scrofa OX=9823 GN=AGXT2 PE=1 SV=3	PIG	1
831	2.44	3.29	20.39	20.39	20.39	tr|L5KMR6|L5KMR6_PTEAL	ATP synthase subunit g, mitochondrial OS=Pteropus alecto OX=9402 GN=PAL_GLEAN10009042 PE=4 SV=1	PTEAL	4
832	2.44	2.51	20.39	20.39	12.94	tr|W5P9R4|W5P9R4_SHEEP	Proteasome 26S subunit, non-ATPase 14 OS=Ovis aries OX=9940 GN=PSMD14 PE=4 SV=1	SHEEP	2
833	2.44	2.46	59.34	52.75	42.86	tr|G1M5S6|G1M5S6_AILME	Cytochrome b-c1 complex subunit 6 OS=Ailuropoda melanoleuca OX=9646 GN=LOC100469420 PE=3 SV=1	AILME	2
834	2.42	2.44	10.37	10.37	5.351	tr|F1SMM8|F1SMM8_PIG	Family with sequence similarity 71 member F2 OS=Sus scrofa OX=9823 GN=FAM71F2 PE=4 SV=3	PIG	1
835	2.41	2.43	8.897	6.05	6.05	tr|A0A1U7QT93|A0A1U7QT93_MESAU	protein NipSnap homolog 2 isoform X1 OS=Mesocricetus auratus OX=10036 GN=Gbas PE=4 SV=1	MESAU	2
836	2.41	2.43	4.558	4.558	4.558	tr|M3VX12|M3VX12_FELCA	Tripartite motif containing 42 OS=Felis catus OX=9685 GN=TRIM42 PE=4 SV=1	FELCA	2
837	2.41	2.43	24.56	24.56	24.56	tr|H2Q026|H2Q026_PANTR	Protein S100 OS=Pan troglodytes OX=9598 GN=S100A9 PE=3 SV=1	PANTR	2
838	2.37	2.39	9.824	9.824	5.038	tr|F1SED5|F1SED5_PIG	Proline rich 30 OS=Sus scrofa OX=9823 GN=PRR30 PE=4 SV=2	PIG	1
839	2.35	2.39	0.8568	0.703	0.3515	tr|S7N7N9|S7N7N9_MYOBR	Apolipoprotein B-100 OS=Myotis brandtii OX=109478 GN=D623_10031271 PE=4 SV=1	MYOBR	2
840	2.33	2.35	13.6	9.785	4.535	tr|A0A287AKM3|A0A287AKM3_PIG	Uncharacterized protein OS=Sus scrofa OX=9823 GN=BCS1L PE=1 SV=1	PIG	1
841	2.33	2.34	8.525	8.525	4.262	tr|A0A287AJ52|A0A287AJ52_PIG	Serine hydrolase like 2 OS=Sus scrofa OX=9823 GN=SERHL2 PE=1 SV=1	PIG	1
842	2.32	2.4	52.58	52.58	10.31	tr|Q2V6H9|Q2V6H9_PIG	Integral membrane protein 2B (Fragment) OS=Sus scrofa OX=9823 GN=ITM2B PE=4 SV=1	PIG	1
843	2.31	76.59	84.5	83.55	83.55	tr|H0WMZ4|H0WMZ4_OTOGA	ATP synthase subunit beta OS=Otolemur garnettii OX=30611 GN=ATP5B PE=3 SV=1	OTOGA	159
844	2.31	2.85	3.46	2.284	1.592	tr|G3UA31|G3UA31_LOXAF	Apolipoprotein B OS=Loxodonta africana OX=9785 GN=APOB PE=4 SV=1	LOXAF	2
845	2.3	2.32	14.29	12.17	7.937	tr|F1SGC6|F1SGC6_PIG	Uncharacterized protein OS=Sus scrofa OX=9823 GN=NDUFB5 PE=1 SV=1	PIG	2
846	2.28	2.29	10.75	10.75	5.373	tr|B2CNZ7|B2CNZ7_PIG	Cathepsin B OS=Sus scrofa OX=9823 GN=CTSB PE=3 SV=1	PIG	1
847	2.27	7.18	16.27	13.12	13.12	tr|G1TNT4|G1TNT4_RABIT	Uncharacterized protein OS=Oryctolagus cuniculus OX=9986 GN=LOC100348069 PE=4 SV=2	RABIT	7
848	2.27	2.28	6.94	6.94	4.101	tr|I3LKM1|I3LKM1_PIG	Protease, serine 21 OS=Sus scrofa OX=9823 GN=PRSS21 PE=3 SV=2	PIG	1
849	2.25	2.27	21.66	21.66	17.69	tr|G3R8Z6|G3R8Z6_GORGO	Proteasome subunit beta type OS=Gorilla gorilla gorilla OX=9595 GN=PSMB7 PE=3 SV=1	GORGO	2
850	2.23	55.27	52.44	52.44	51.07	tr|I7GH28|I7GH28_MACFA	ATP synthase subunit alpha OS=Macaca fascicularis OX=9541 PE=2 SV=1	MACFA	65
851	2.23	4.28	12	12	4.308	tr|I3LGI9|I3LGI9_PIG	Beta-galactosidase OS=Sus scrofa OX=9823 GN=GLB1 PE=1 SV=2	PIG	3
852	2.22	25.76	73.01	69.47	68.58	tr|L5K5Y6|L5K5Y6_PTEAL	Glutathione S-transferase OS=Pteropus alecto OX=9402 GN=PAL_GLEAN10017361 PE=3 SV=1	PTEAL	51
853	2.2	6.25	8.135	8.135	8.135	tr|M3WQP0|M3WQP0_FELCA	Angiotensin-converting enzyme OS=Felis catus OX=9685 GN=LOC101083124 PE=3 SV=2	FELCA	4
854	2.2	2.29	22.84	22.84	22.84	tr|K7GSA5|K7GSA5_PIG	Arginase OS=Sus scrofa OX=9823 GN=ARG2 PE=3 SV=2	PIG	3
855	2.18	2.2	5.01	2.714	1.044	tr|I3LBJ0|I3LBJ0_PIG	Leucine rich repeat and coiled-coil centrosomal protein 1 OS=Sus scrofa OX=9823 GN=LRRCC1 PE=4 SV=2	PIG	1
856	2.18	2.19	4.078	3.314	1.444	tr|S9XGU4|S9XGU4_CAMFR	Dynactin 1 isoform 2 isoform 3-like protein OS=Camelus ferus OX=419612 GN=CB1_000252024 PE=4 SV=1	CAMFR	1
857	2.16	35.54	52.48	47.71	44.66	tr|A0A1U7TH43|A0A1U7TH43_TARSY	glycerol kinase isoform X2 OS=Tarsius syrichta OX=1868482 GN=GK PE=3 SV=1	TARSY	29
858	2.16	2.17	4.358	4.128	2.064	tr|F1RRU4|F1RRU4_PIG	EF-hand calcium binding domain 3 OS=Sus scrofa OX=9823 GN=EFCAB3 PE=4 SV=1	PIG	1
859	2.15	14.07	11.35	9.408	8.826	tr|F1PJF0|F1PJF0_CANLF	Sodium/potassium-transporting ATPase subunit alpha OS=Canis lupus familiaris OX=9615 GN=LOC488636 PE=3 SV=2	CANLF	9
860	2.14	105.24	31.74	26.59	24.42	tr|G3I1V3|G3I1V3_CRIGR	Fibronectin OS=Cricetulus griseus OX=10029 GN=I79_017372 PE=4 SV=1	CRIGR	134
861	2.14	10.22	42.95	42.95	38.26	tr|H0VQP0|H0VQP0_CAVPO	Calmodulin like 3 OS=Cavia porcellus OX=10141 GN=CALML3 PE=4 SV=1	CAVPO	19
862	2.14	6.27	13.99	13.99	13.99	tr|M3WDM6|M3WDM6_FELCA	Saccharopine dehydrogenase (putative) OS=Felis catus OX=9685 GN=SCCPDH PE=4 SV=2	FELCA	8
863	2.14	4.2	2.063	2.063	1.207	tr|F7HVJ1|F7HVJ1_CALJA	Apolipoprotein B OS=Callithrix jacchus OX=9483 GN=APOB PE=4 SV=1	CALJA	10
864	2.13	2.14	23.25	23.25	23.25	tr|F1ST05|F1ST05_PIG	Chromodomain helicase DNA binding protein 3 OS=Sus scrofa OX=9823 GN=CHD3 PE=3 SV=1	PIG	3
865	2.12	2.12	10.37	10.37	10.37	tr|A0A287ANI6|A0A287ANI6_PIG	3-hydroxymethyl-3-methylglutaryl-CoA lyase OS=Sus scrofa OX=9823 GN=HMGCL PE=1 SV=1	PIG	2
866	2.11	2.12	3.898	3.898	2.285	tr|Q1HL06|Q1HL06_PIG	Muscle 6-phosphofructokinase (Fragment) OS=Sus scrofa OX=9823 GN=PFMK PE=3 SV=1	PIG	1
867	2.11	2.12	2.498	2.498	2.498	tr|L5KBS3|L5KBS3_PTEAL	EF-hand calcium-binding domain-containing protein 6 OS=Pteropus alecto OX=9402 GN=PAL_GLEAN10007173 PE=4 SV=1	PTEAL	2
868	2.11	2.11	15.6	15.6	8.511	tr|F1RUE0|F1RUE0_PIG	Uncharacterized protein OS=Sus scrofa OX=9823 GN=ACOT13 PE=1 SV=2	PIG	1
869	2.1	10.45	3.604	3.292	3.292	tr|A0A1S3WWG9|A0A1S3WWG9_ERIEU	IgGFc-binding protein OS=Erinaceus europaeus OX=9365 GN=FCGBP PE=4 SV=1	ERIEU	16
870	2.1	8.64	23.02	23.02	20.75	tr|H2Q526|H2Q526_PANTR	Uncharacterized protein OS=Pan troglodytes OX=9598 GN=ACRV1 PE=4 SV=2	PANTR	19
871	2.1	5.89	38.29	38.29	38.29	tr|U3CQ19|U3CQ19_CALJA	Superoxide dismutase OS=Callithrix jacchus OX=9483 GN=SOD2 PE=2 SV=1	CALJA	6
872	2.1	4.17	19.29	13.88	8.941	tr|S7NTG4|S7NTG4_MYOBR	Rab GDP dissociation inhibitor OS=Myotis brandtii OX=109478 GN=D623_10010660 PE=3 SV=1	MYOBR	2
873	2.09	2.1	7.005	7.005	4.831	tr|W5PU37|W5PU37_SHEEP	Casein kinase 1 gamma 2 OS=Ovis aries OX=9940 GN=CSNK1G2 PE=3 SV=1	SHEEP	1
874	2.08	20.86	15.22	13.39	12.86	tr|F1PCV3|F1PCV3_CANLF	Angiotensin-converting enzyme OS=Canis lupus familiaris OX=9615 GN=ACE PE=3 SV=2	CANLF	44
875	2.08	2.09	49.12	49.12	11.4	tr|F1S4V0|F1S4V0_PIG	Cytochrome c oxidase subunit 7A2 like OS=Sus scrofa OX=9823 GN=COX7A2L PE=1 SV=3	PIG	1
876	2.08	2.09	20.1	20.1	7.843	tr|S7NPB1|S7NPB1_MYOBR	Rho GDP-dissociation inhibitor 1 OS=Myotis brandtii OX=109478 GN=D623_10007378 PE=4 SV=1	MYOBR	1
877	2.07	2.12	5.139	5.139	3.212	tr|Q0MS44|Q0MS44_PIG	Presenilin OS=Sus scrofa OX=9823 GN=PSEN1 PE=2 SV=1	PIG	1
878	2.07	2.08	24.18	24.18	15.38	tr|A0A287AUJ0|A0A287AUJ0_PIG	LYR motif containing 4 OS=Sus scrofa OX=9823 GN=LYRM4 PE=3 SV=1	PIG	1
879	2.06	2.14	4.288	4.288	4.288	tr|H2R4U7|H2R4U7_PANTR	Beta-galactosidase OS=Pan troglodytes OX=9598 GN=GLB1L3 PE=3 SV=1	PANTR	2
880	2.06	2.07	11.19	11.19	11.19	tr|A0A287ATC1|A0A287ATC1_PIG	Uncharacterized protein OS=Sus scrofa OX=9823 PE=4 SV=1	PIG	2
881	2.05	19.08	27.76	27.76	24.73	tr|G1P6B4|G1P6B4_MYOLU	Uncharacterized protein OS=Myotis lucifugus OX=59463 PE=3 SV=1	MYOLU	12
882	2.05	2.05	18.3	12.09	6.209	tr|F1STC1|F1STC1_PIG	Ribose-5-phosphate isomerase OS=Sus scrofa OX=9823 GN=RPIA PE=3 SV=1	PIG	1
883	2.05	2.05	22.86	22.86	22.86	tr|L9KL20|L9KL20_TUPCH	Profilin OS=Tupaia chinensis OX=246437 GN=TREES_T100004051 PE=3 SV=1	TUPCH	2
884	2.05	2.05	2.55	2.55	1.169	tr|A0A287BM71|A0A287BM71_PIG	Cilia and flagella associated protein 69 OS=Sus scrofa OX=9823 GN=CFAP69 PE=4 SV=1	PIG	1
885	2.05	2.05	15.6	15.6	7.447	sp|Q9GJT2|ESTD_PIG	S-formylglutathione hydrolase OS=Sus scrofa OX=9823 GN=ESD PE=2 SV=1	PIG	1
886	2.04	175.16	46.74	44.8	44.46	tr|S9WZA8|S9WZA8_CAMFR	Fibronectin OS=Camelus ferus OX=419612 GN=CB1_000739020 PE=4 SV=1	CAMFR	321
887	2.04	36.51	30.45	21.56	21.45	tr|L5M6E6|L5M6E6_MYODS	A-kinase anchor protein 4 OS=Myotis davidii OX=225400 GN=MDA_GLEAN10006251 PE=4 SV=1	MYODS	82
888	2.04	12.04	32.46	30.81	27.01	tr|L9KN90|L9KN90_TUPCH	Acetyl-CoA acetyltransferase, mitochondrial OS=Tupaia chinensis OX=246437 GN=TREES_T100013230 PE=3 SV=1	TUPCH	9
889	2.04	4.54	33.73	33.73	28.92	tr|F7D0R0|F7D0R0_MONDO	Uncharacterized protein OS=Monodelphis domestica OX=13616 GN=CFL2 PE=3 SV=1	MONDO	3
890	2.04	2.04	16.67	10.75	10.75	tr|A0A287AZY6|A0A287AZY6_PIG	TNF alpha induced protein 8 like 1 OS=Sus scrofa OX=9823 GN=TNFAIP8L1 PE=4 SV=1	PIG	1
891	2.03	14.96	22.76	13.72	13.04	tr|U5L0Q6|U5L0Q6_BALAC	Angiotensin-converting enzyme (Fragment) OS=Balaenoptera acutorostrata OX=9767 GN=ACE PE=3 SV=1	BALAC	33
892	2.03	12.13	9.787	8.227	6.525	tr|L9LCJ3|L9LCJ3_TUPCH	Keratin, type II cytoskeletal 75 OS=Tupaia chinensis OX=246437 GN=TREES_T100019148 PE=3 SV=1	TUPCH	12
893	2.03	2.04	6.656	3.56	1.858	tr|F1SAD9|F1SAD9_PIG	Protein disulfide-isomerase OS=Sus scrofa OX=9823 GN=PDIA4 PE=1 SV=1	PIG	1
894	2.03	2.04	2.762	2.474	1.208	tr|F1SRW7|F1SRW7_PIG	Cilia and flagella associated protein 65 OS=Sus scrofa OX=9823 GN=CFAP65 PE=4 SV=3	PIG	1
895	2.03	2.04	10.71	10.71	6.25	tr|W5PGC1|W5PGC1_SHEEP	Charged multivesicular body protein 4B OS=Ovis aries OX=9940 GN=CHMP4B PE=3 SV=1	SHEEP	1
896	2.03	2.03	37.5	26.56	26.56	tr|Q2EN79|Q2EN79_PIG	Ubiquinol-cytochrome c reductase complex OS=Sus scrofa OX=9823 GN=UQCR10 PE=1 SV=1	PIG	1
897	2.03	2.03	6.751	6.751	4.641	tr|F1SPK8|F1SPK8_PIG	Tetraspanin OS=Sus scrofa OX=9823 GN=CD63 PE=3 SV=3	PIG	1
898	2.03	2.03	2.052	1.119	1.119	tr|A0A2G6PWD2|A0A2G6PWD2_9BACT	Exodeoxyribonuclease V subunit gamma OS=Acidobacteria bacterium OX=1978231 GN=recC PE=3 SV=1	9BACT	2
899	2.02	26.87	34.18	34.18	28.21	tr|A0A091E5M7|A0A091E5M7_FUKDA	Glycerol kinase 2 OS=Fukomys damarensis OX=885580 GN=H920_00675 PE=3 SV=1	FUKDA	21
900	2.02	24.27	16.5	13.07	13.07	tr|G1M0A1|G1M0A1_AILME	Uncharacterized protein OS=Ailuropoda melanoleuca OX=9646 GN=LOC100473533 PE=3 SV=1	AILME	26
901	2.02	6.03	9.046	6.112	6.112	tr|F7FX58|F7FX58_CALJA	Uncharacterized protein OS=Callithrix jacchus OX=9483 PE=3 SV=1	CALJA	5
902	2.02	2.45	12.06	5.674	3.546	tr|F1SIC5|F1SIC5_PIG	Neuroplastin OS=Sus scrofa OX=9823 GN=NPTN PE=1 SV=3	PIG	1
903	2.02	2.03	36.73	29.59	12.24	tr|F1SI50|F1SI50_PIG	Uncharacterized protein OS=Sus scrofa OX=9823 GN=NDUFB3 PE=1 SV=1	PIG	1
904	2.02	2.02	16.81	11.5	11.5	tr|Q8MJ48|Q8MJ48_PIG	Tetraspanin OS=Sus scrofa OX=9823 GN=CD9 PE=2 SV=1	PIG	2
905	2.02	2.02	12.62	12.62	12.62	tr|W5Q8A7|W5Q8A7_SHEEP	RAS like proto-oncogene A OS=Ovis aries OX=9940 GN=RALA PE=4 SV=1	SHEEP	2
906	2.02	2.02	4.626	2.643	2.643	tr|I3LBW6|I3LBW6_PIG	Septin 10 OS=Sus scrofa OX=9823 GN=SEPT10 PE=1 SV=2	PIG	1
907	2.02	2.02	12.66	6.114	6.114	tr|A0A287AKD1|A0A287AKD1_PIG	Chromosome 1 open reading frame 185 OS=Sus scrofa OX=9823 GN=C1orf185 PE=4 SV=1	PIG	1
908	2.01	28.85	28.94	20.16	20	tr|H0VAR5|H0VAR5_CAVPO	Keratin 1 OS=Cavia porcellus OX=10141 GN=KRT1 PE=3 SV=2	CAVPO	49
909	2.01	27.37	43.17	41.88	40.59	tr|L8HU76|L8HU76_9CETA	Acrosin-binding protein OS=Bos mutus OX=72004 GN=M91_17635 PE=4 SV=1	9CETA	70
910	2.01	18.69	38.05	30.63	29	tr|Q3T0K7|Q3T0K7_BOVIN	MFGE8 protein OS=Bos taurus OX=9913 GN=MFGE8 PE=2 SV=1	BOVIN	24
911	2.01	16.51	21.76	18.87	17.63	tr|G3WLA1|G3WLA1_SARHA	Glycerol-3-phosphate dehydrogenase OS=Sarcophilus harrisii OX=9305 GN=GPD2 PE=3 SV=1	SARHA	12
912	2.01	10.16	9.195	7.586	7.586	tr|G5BDK0|G5BDK0_HETGA	Angiotensin-converting enzyme OS=Heterocephalus glaber OX=10181 GN=GW7_17463 PE=3 SV=1	HETGA	19
913	2.01	2.17	14.67	7.784	5.09	tr|Q9N0U5|Q9N0U5_RABIT	Sperm membrane protein OS=Oryctolagus cuniculus OX=9986 PE=2 SV=1	RABIT	5
914	2.01	2.02	7.479	7.479	7.479	tr|S9WXZ1|S9WXZ1_CAMFR	Uncharacterized protein OS=Camelus ferus OX=419612 GN=CB1_000770023 PE=4 SV=1	CAMFR	2
915	2.01	2.01	2.73	2.222	2.222	tr|K9J6M1|K9J6M1_PIG	Ras GTPase-activating-like protein IQGAP2 OS=Sus scrofa OX=9823 GN=IQGAP2 PE=2 SV=1	PIG	2
916	2.01	2.01	8.601	6.56	3.353	tr|F1RP22|F1RP22_PIG	Propionyl-CoA carboxylase alpha subunit OS=Sus scrofa OX=9823 GN=PCCA PE=1 SV=3	PIG	1
917	2.01	2.01	16.54	11.02	11.02	tr|W5NZ10|W5NZ10_SHEEP	Uncharacterized protein OS=Ovis aries OX=9940 GN=NUTF2 PE=4 SV=1	SHEEP	1
918	2.01	2.01	3.831	1.982	1.982	tr|S7NZJ5|S7NZJ5_MYOBR	DBH-like monooxygenase protein 1 OS=Myotis brandtii OX=109478 GN=D623_10035680 PE=3 SV=1	MYOBR	1
919	2.01	2.01	25	10.58	10.58	tr|H2R1X6|H2R1X6_PANTR	Uncharacterized protein OS=Pan troglodytes OX=9598 GN=S100A14 PE=3 SV=1	PANTR	1
920	2.01	2.01	2.297	1.149	1.149	tr|G1PJL7|G1PJL7_MYOLU	ERCC excision repair 6, chromatin remodeling factor OS=Myotis lucifugus OX=59463 GN=ERCC6 PE=4 SV=1	MYOLU	1
921	2.01	2.01	8.856	4.059	4.059	tr|F6WWA6|F6WWA6_HORSE	Regulator of microtubule dynamics 1 OS=Equus caballus OX=9796 GN=RMDN1 PE=4 SV=1	HORSE	1
922	2.01	2.01	5.009	5.009	2.683	tr|F1RNL3|F1RNL3_PIG	Coiled-coil domain containing 63 OS=Sus scrofa OX=9823 GN=CCDC63 PE=4 SV=3	PIG	1
923	2.01	2.01	18.1	10.34	10.34	tr|F1RM58|F1RM58_PIG	Uncharacterized protein OS=Sus scrofa OX=9823 PE=4 SV=3	PIG	2
924	2.01	2.01	14.63	8.943	8.943	sp|O62680|CD59_PIG	CD59 glycoprotein OS=Sus scrofa OX=9823 GN=CD59 PE=1 SV=1	PIG	1
925	2	301.69	68.4	66.98	65.68	tr|F1SS24|F1SS24_PIG	Fibronectin 1 OS=Sus scrofa OX=9823 GN=FN1 PE=1 SV=2	PIG	534
926	2	172.01	53.57	50.13	46.87	tr|B8Y9T0|B8Y9T0_BOVIN	Cumulus cell-specific fibronectin 1 transcript variant OS=Bos taurus OX=9913 GN=FN1 PE=2 SV=1	BOVIN	279
927	2	171.02	78.68	78.21	78.21	tr|G2HIM9|G2HIM9_PANTR	Outer dense fiber of sperm tails 2 isoform 1 OS=Pan troglodytes OX=9598 PE=2 SV=1	PANTR	390
928	2	149.4	60.37	56.75	52.38	tr|S9WY40|S9WY40_CAMFR	Outer dense fiber of sperm tails 2 isoform 1 isoform 1-like protein OS=Camelus ferus OX=419612 GN=CB1_000576040 PE=4 SV=1	CAMFR	353
929	2	80.59	72.3	72.3	70.03	tr|Q8WMN8|Q8WMN8_PIG	Lactoferrin (Fragment) OS=Sus scrofa OX=9823 GN=LTF PE=2 SV=1	PIG	55
930	2	71.28	83.9	77.9	73.41	tr|G1T3Y8|G1T3Y8_RABIT	Heat shock protein family D (Hsp60) member 1 OS=Oryctolagus cuniculus OX=9986 GN=HSPD1 PE=3 SV=2	RABIT	74
931	2	47.16	61.86	61.86	59.42	sp|P02550|TBA1A_PIG	Tubulin alpha-1A chain OS=Sus scrofa OX=9823 GN=TUBA1A PE=1 SV=1	PIG	87
932	2	43.34	26.79	24.7	23.81	tr|G1SGI7|G1SGI7_RABIT	A-kinase anchoring protein 3 OS=Oryctolagus cuniculus OX=9986 GN=AKAP3 PE=4 SV=2	RABIT	55
933	2	37.16	80.54	80.54	77.38	tr|M3XM74|M3XM74_MUSPF	RAB2B, member RAS oncogene family OS=Mustela putorius furo OX=9669 GN=RAB2B PE=4 SV=1	MUSPF	48
934	2	34.74	22.86	20.45	20.45	tr|A0A286ZN09|A0A286ZN09_PIG	Uncharacterized protein OS=Sus scrofa OX=9823 PE=4 SV=1	PIG	60
935	2	32.48	24.8	22.08	22.08	tr|A0A1U7TZU0|A0A1U7TZU0_TARSY	keratin, type II cytoskeletal 2 epidermal OS=Tarsius syrichta OX=1868482 GN=KRT2 PE=3 SV=1	TARSY	39
936	2	31	28.6	23.58	22.05	tr|G3U5D8|G3U5D8_LOXAF	Hexokinase 1 OS=Loxodonta africana OX=9785 GN=HK1 PE=3 SV=1	LOXAF	23
937	2	30.38	39.76	39.45	39.45	tr|V9HW04|V9HW04_HUMAN	Serine/threonine-protein phosphatase OS=Homo sapiens OX=9606 GN=HEL-S-80p PE=2 SV=1	HUMAN	21
938	2	30.06	45.62	44.16	42.7	tr|W5PYM5|W5PYM5_SHEEP	Chaperonin containing TCP1 subunit 8 OS=Ovis aries OX=9940 GN=CCT8 PE=3 SV=1	SHEEP	19
939	2	28.05	40.95	36.2	36.2	tr|F7I9S2|F7I9S2_CALJA	Serine/threonine-protein phosphatase OS=Callithrix jacchus OX=9483 GN=LOC100410496 PE=3 SV=1	CALJA	19
940	2	27.52	65.86	65.86	65.86	tr|A0A1A6H5R5|A0A1A6H5R5_NEOLE	Uncharacterized protein OS=Neotoma lepida OX=56216 GN=A6R68_15818 PE=3 SV=1	NEOLE	52
941	2	26.51	32.63	30.53	29.2	tr|A0A1U7UCA1|A0A1U7UCA1_TARSY	cytochrome b-c1 complex subunit 1, mitochondrial isoform X1 OS=Tarsius syrichta OX=1868482 GN=LOC103270632 PE=4 SV=1	TARSY	25
942	2	25.58	36.12	29.8	27.35	tr|M3WAL6|M3WAL6_FELCA	Tektin 3 OS=Felis catus OX=9685 GN=TEKT3 PE=4 SV=2	FELCA	29
943	2	24	30.64	30.64	30.64	tr|E2RLY5|E2RLY5_CANLF	Uncharacterized protein OS=Canis lupus familiaris OX=9615 GN=LAP3 PE=3 SV=2	CANLF	19
944	2	23.16	48.52	44.97	41.42	tr|L5K5C0|L5K5C0_PTEAL	Malate dehydrogenase OS=Pteropus alecto OX=9402 GN=PAL_GLEAN10012022 PE=3 SV=1	PTEAL	18
945	2	22	81.13	73.11	71.23	tr|J9NZ99|J9NZ99_CANLF	Uncharacterized protein OS=Canis lupus familiaris OX=9615 GN=ROPN1 PE=4 SV=1	CANLF	21
946	2	20.82	27	23.65	23.65	tr|A0A2I2ZV78|A0A2I2ZV78_GORGO	Uncharacterized protein OS=Gorilla gorilla gorilla OX=9595 PE=4 SV=1	GORGO	20
947	2	18	76.42	65.09	63.21	tr|A0A1S3A3V7|A0A1S3A3V7_ERIEU	ropporin-1A OS=Erinaceus europaeus OX=9365 GN=ROPN1 PE=4 SV=1	ERIEU	15
948	2	14.81	47.89	47.89	47.89	tr|J9P621|J9P621_CANLF	Mitochondrial ATP synthase subunit OSCP subunit OS=Canis lupus familiaris OX=9615 GN=ATP5O PE=2 SV=1	CANLF	14
949	2	14.68	81.02	80.29	80.29	tr|Q4R0H5|Q4R0H5_PIG	Spermadhesin PSP-II OS=Sus scrofa OX=9823 GN=PSP-II PE=2 SV=1	PIG	19
950	2	14.23	33.73	32.53	32.53	tr|F6XFQ1|F6XFQ1_HORSE	L-lactate dehydrogenase OS=Equus caballus OX=9796 GN=LDHC PE=3 SV=1	HORSE	9
951	2	14.22	10.64	9.313	8.537	tr|F7B411|F7B411_ORNAN	Thrombospondin 1 OS=Ornithorhynchus anatinus OX=9258 GN=THBS1 PE=4 SV=2	ORNAN	10
952	2	12.89	19.89	17.26	17.26	tr|A0A1U8CJ60|A0A1U8CJ60_MESAU	polycystic kidney disease 2-like 2 protein OS=Mesocricetus auratus OX=10036 GN=Pkd2l2 PE=4 SV=1	MESAU	13
953	2	11.53	10.44	7.513	7.513	tr|F1MCM7|F1MCM7_BOVIN	KIAA1683 OS=Bos taurus OX=9913 GN=KIAA1683 PE=4 SV=2	BOVIN	11
954	2	10.65	19.83	17.7	15.99	tr|G1LJD9|G1LJD9_AILME	Uncharacterized protein OS=Ailuropoda melanoleuca OX=9646 GN=SAMM50 PE=4 SV=1	AILME	6
955	2	10.58	23.03	23.03	20.99	tr|A0A2I3TLV9|A0A2I3TLV9_PANTR	Uncharacterized protein OS=Pan troglodytes OX=9598 PE=4 SV=1	PANTR	23
956	2	10	15.97	15.97	14.5	tr|F1S4A3|F1S4A3_PIG	Uncharacterized protein OS=Sus scrofa OX=9823 GN=LOC100525409 PE=4 SV=3	PIG	5
957	2	10	23.57	23.57	23.57	tr|J9P2E3|J9P2E3_CANLF	NADH-cytochrome b5 reductase OS=Canis lupus familiaris OX=9615 GN=CYB5R3 PE=3 SV=1	CANLF	5
958	2	9.32	20.42	20.42	20.42	tr|W5PIZ5|W5PIZ5_SHEEP	Actin related protein T1 OS=Ovis aries OX=9940 GN=ACTRT1 PE=3 SV=1	SHEEP	6
959	2	8.55	11.86	8.496	8.496	tr|A0A1S3GNX6|A0A1S3GNX6_DIPOR	delta-1-pyrroline-5-carboxylate dehydrogenase, mitochondrial OS=Dipodomys ordii OX=10020 GN=Aldh4a1 PE=3 SV=1	DIPOR	5
960	2	8.08	12.16	10.81	9.266	tr|F6SGE2|F6SGE2_ORNAN	Keratin 24 OS=Ornithorhynchus anatinus OX=9258 GN=KRT24 PE=3 SV=1	ORNAN	6
961	2	8	37.8	37.8	37.8	tr|A0A091DDH0|A0A091DDH0_FUKDA	Mitochondrial pyruvate carrier OS=Fukomys damarensis OX=885580 GN=H920_09487 PE=3 SV=1	FUKDA	5
962	2	6.96	5.457	3.483	3.483	tr|D3ZJF8|D3ZJF8_RAT	Fc fragment of IgG-binding protein OS=Rattus norvegicus OX=10116 GN=Fcgbp PE=1 SV=3	RAT	12
963	2	6.53	10.2	6.576	6.576	tr|G5C4D9|G5C4D9_HETGA	Tubulin alpha chain (Fragment) OS=Heterocephalus glaber OX=10181 GN=GW7_20246 PE=3 SV=1	HETGA	5
964	2	6.46	10.77	7.099	5.998	tr|F7BZH8|F7BZH8_MONDO	EFR3 homolog A OS=Monodelphis domestica OX=13616 GN=EFR3A PE=4 SV=2	MONDO	3
965	2	6.38	1.201	1.201	0.9416	tr|A0A2F0BCM3|A0A2F0BCM3_ESCRO	Apolipoprotein (Fragment) OS=Eschrichtius robustus OX=9764 GN=ESR_10855 PE=4 SV=1	ESCRO	8
966	2	6.14	51.13	51.13	51.13	tr|A0A1S3GTX8|A0A1S3GTX8_DIPOR	T-complex protein 1 subunit delta-like OS=Dipodomys ordii OX=10020 GN=LOC106001977 PE=4 SV=1	DIPOR	4
967	2	6	22.27	22.27	21.83	tr|S9XM15|S9XM15_CAMFR	Ferritin OS=Camelus ferus OX=419612 GN=CB1_000132049 PE=3 SV=1	CAMFR	3
968	2	5.43	22.49	22.49	22.49	tr|I3N5F2|I3N5F2_ICTTR	Cytochrome c oxidase subunit 4I1 OS=Ictidomys tridecemlineatus OX=43179 GN=COX4I1 PE=4 SV=1	ICTTR	4
969	2	4.77	12.07	12.07	12.07	tr|F7G9Y8|F7G9Y8_ORNAN	Uncharacterized protein OS=Ornithorhynchus anatinus OX=9258 GN=SPACA1 PE=4 SV=1	ORNAN	4
970	2	4.71	18.29	15.85	10.37	tr|S9YA06|S9YA06_CAMFR	SVH protein-like protein OS=Camelus ferus OX=419612 GN=CB1_000487005 PE=4 SV=1	CAMFR	3
971	2	4.45	7.205	7.205	7.205	tr|A0A2G6PGK2|A0A2G6PGK2_9GAMM	ATP synthase subunit beta OS=Candidatus Contendobacter odensis OX=1400860 GN=atpD PE=3 SV=1	9GAMM	4
972	2	4.15	30.47	30.47	30.47	tr|S9XDL1|S9XDL1_CAMFR	NADH dehydrogenase [ubiquinone] 1 alpha subcomplex subunit 6 OS=Camelus ferus OX=419612 GN=CB1_000168010 PE=3 SV=1	CAMFR	3
973	2	4.03	24.32	19.69	16.22	tr|A0A2I3T063|A0A2I3T063_PANTR	Uncharacterized protein OS=Pan troglodytes OX=9598 PE=4 SV=1	PANTR	2
974	2	4.01	36.76	36.76	31.62	tr|W5Q8W8|W5Q8W8_SHEEP	Histone H3 OS=Ovis aries OX=9940 GN=H3F3A PE=3 SV=1	SHEEP	2
975	2	4	10.44	7.556	7.556	tr|M3XXK8|M3XXK8_MUSPF	Uncharacterized protein OS=Mustela putorius furo OX=9669 PE=4 SV=1	MUSPF	2
976	2	4	6.368	6.368	6.368	tr|G1QCR6|G1QCR6_MYOLU	Uncharacterized protein OS=Myotis lucifugus OX=59463 PE=3 SV=1	MYOLU	2
977	2	4	7.609	7.609	7.609	tr|A0A2G6C7N8|A0A2G6C7N8_9BACT	F0F1 ATP synthase subunit beta OS=Candidatus Saccharibacteria bacterium OX=2026720 GN=CR969_00865 PE=4 SV=1	9BACT	4
978	2	4	13.07	13.07	13.07	tr|A0A1A6G183|A0A1A6G183_NEOLE	Uncharacterized protein (Fragment) OS=Neotoma lepida OX=56216 GN=A6R68_09718 PE=4 SV=1	NEOLE	2
979	2	3.27	5.714	5.714	5.714	tr|F1SCF0|F1SCF0_PIG	Alpha-1-antitrypsin OS=Sus scrofa OX=9823 GN=SERPINA1 PE=3 SV=2	PIG	2
980	2	3.24	30.2	11.43	11.43	tr|A0A212DEK5|A0A212DEK5_CEREH	Uncharacterized protein OS=Cervus elaphus hippelaphus OX=46360 GN=Celaphus_00011592 PE=4 SV=1	CEREH	2
981	2	2.16	4.555	4.555	2.603	tr|B7ZN87|B7ZN87_MOUSE	Uncharacterized protein OS=Mus musculus OX=10090 GN=Ptchd3 PE=2 SV=1	MOUSE	2
982	2	2.05	13.09	13.09	13.09	tr|A0A212DC22|A0A212DC22_CEREH	Uncharacterized protein OS=Cervus elaphus hippelaphus OX=46360 GN=Celaphus_00004871 PE=4 SV=1	CEREH	2
983	2	2.03	10.94	7.187	5	tr|C6ZEB0|C6ZEB0_SHEEP	Sperm-egg fusion 1 OS=Ovis aries OX=9940 GN=Izumo1 PE=2 SV=1	SHEEP	1
984	2	2.02	5.906	2.648	2.648	tr|G3UDD0|G3UDD0_LOXAF	UBX domain protein 11 OS=Loxodonta africana OX=9785 GN=UBXN11 PE=4 SV=1	LOXAF	1
985	2	2.01	4.342	4.342	4.342	tr|G3TJQ5|G3TJQ5_LOXAF	Uncharacterized protein (Fragment) OS=Loxodonta africana OX=9785 PE=4 SV=1	LOXAF	4
986	2	2.01	2.643	1.622	1.622	tr|G1RZF0|G1RZF0_NOMLE	Cilia and flagella associated protein 43 OS=Nomascus leucogenys OX=61853 GN=CFAP43 PE=4 SV=1	NOMLE	1
987	2	2.01	9.396	5.593	5.593	tr|K9IVC2|K9IVC2_PIG	BAG family molecular chaperone regulator 5 isoform b OS=Sus scrofa OX=9823 GN=BAG5_tv3 PE=2 SV=1	PIG	1
988	2	2.01	2.889	2.063	2.063	tr|I3LGN8|I3LGN8_PIG	Plakophilin 1 OS=Sus scrofa OX=9823 GN=PKP1 PE=1 SV=2	PIG	1
989	2	2	3	0.7333	0.7333	tr|W5QD37|W5QD37_SHEEP	Carbamoyl-phosphate synthase 1 OS=Ovis aries OX=9940 GN=CPS1 PE=3 SV=1	SHEEP	1
990	2	2	10.38	8.051	6.144	tr|A0A2G6NHR7|A0A2G6NHR7_9DELT	ATP synthase subunit beta OS=Deltaproteobacteria bacterium OX=2026735 GN=atpD PE=3 SV=1	9DELT	1
991	2	2	1.765	0.4046	0.4046	tr|A0A1A6HN67|A0A1A6HN67_NEOLE	Uncharacterized protein (Fragment) OS=Neotoma lepida OX=56216 GN=A6R68_21919 PE=4 SV=1	NEOLE	3
992	2	2	25.84	7.865	7.865	tr|Q0PNH9|Q0PNH9_BUBBU	Beta-lactoglobulin OS=Bubalus bubalis OX=89462 PE=2 SV=1	BUBBU	1
993	2	2	12.14	3.155	3.155	tr|G3GVG7|G3GVG7_CRIGR	TOM1-like protein 2 OS=Cricetulus griseus OX=10029 GN=I79_001706 PE=3 SV=1	CRIGR	1
994	2	2	4.044	3.11	3.11	tr|W5Q6A8|W5Q6A8_SHEEP	Sphingomyelin phosphodiesterase 4 OS=Ovis aries OX=9940 GN=SMPD4 PE=4 SV=1	SHEEP	1
995	2	2	5.204	4.072	4.072	tr|W5PI51|W5PI51_SHEEP	Protein arginine methyltransferase NDUFAF7 OS=Ovis aries OX=9940 GN=NDUFAF7 PE=3 SV=1	SHEEP	1
996	2	2	10.83	4.558	4.558	tr|W5P1K6|W5P1K6_SHEEP	Secretory carrier-associated membrane protein OS=Ovis aries OX=9940 GN=SCAMP3 PE=3 SV=1	SHEEP	1
997	2	2	3.368	1.813	1.813	tr|S9XQ06|S9XQ06_CAMFR	Carnitine O-palmitoyltransferase 1, muscle isoform OS=Camelus ferus OX=419612 GN=CB1_000079011 PE=3 SV=1	CAMFR	1
998	2	2	8.711	8.711	5.923	tr|M3YXH3|M3YXH3_MUSPF	Uncharacterized protein OS=Mustela putorius furo OX=9669 PE=3 SV=1	MUSPF	1
999	2	2	25	13	13	tr|M3W2V1|M3W2V1_FELCA	Thioredoxin OS=Felis catus OX=9685 GN=TXN PE=3 SV=2	FELCA	1
1000	2	2	6.173	4.691	4.691	tr|L9LFR1|L9LFR1_TUPCH	LanC-like protein 1 OS=Tupaia chinensis OX=246437 GN=TREES_T100001362 PE=4 SV=1	TUPCH	1
1001	2	2	17.03	8.791	8.791	tr|L8I7V0|L8I7V0_9CETA	DPY30 domain-containing protein 1 (Fragment) OS=Bos mutus OX=72004 GN=M91_06913 PE=4 SV=1	9CETA	1
1002	2	2	5.855	3.044	3.044	tr|I3LR09|I3LR09_PIG	Cell division cycle 14B OS=Sus scrofa OX=9823 GN=CDC14B PE=4 SV=2	PIG	1
1003	2	2	8.057	8.057	5.687	tr|H0V2U0|H0V2U0_CAVPO	Frataxin OS=Cavia porcellus OX=10141 GN=FXN PE=4 SV=2	CAVPO	1
1004	2	2	5.66	3.774	3.774	tr|G7P0S8|G7P0S8_MACFA	Uncharacterized protein OS=Macaca fascicularis OX=9541 GN=EGM_12711 PE=3 SV=1	MACFA	1
1005	2	2	6.158	4.433	4.433	tr|G1LCE1|G1LCE1_AILME	Uncharacterized protein OS=Ailuropoda melanoleuca OX=9646 PE=4 SV=1	AILME	1
1006	2	2	8.632	4.211	4.211	tr|F1SNL7|F1SNL7_PIG	Uncharacterized protein OS=Sus scrofa OX=9823 GN=CNDP2 PE=1 SV=1	PIG	1
1007	2	2	4.494	4.494	2.434	tr|F1RWM9|F1RWM9_PIG	Coiled-coil domain containing 183 OS=Sus scrofa OX=9823 GN=CCDC183 PE=4 SV=2	PIG	1
1008	2	2	12.17	6.522	6.522	tr|A0A287B1D0|A0A287B1D0_PIG	Chromosome 9 open reading frame 135 OS=Sus scrofa OX=9823 GN=C9orf135 PE=4 SV=1	PIG	1
1009	2	2	22.39	22.39	7.463	tr|A0A287AYR7|A0A287AYR7_PIG	Uncharacterized protein OS=Sus scrofa OX=9823 PE=4 SV=1	PIG	2
1010	2	2	16.36	16.36	16.36	tr|A0A287AWH6|A0A287AWH6_PIG	NADH:ubiquinone oxidoreductase subunit V3 OS=Sus scrofa OX=9823 GN=NDUFV3 PE=4 SV=1	PIG	1
1011	2	2	5.907	5.907	5.907	tr|X5D7E3|X5D7E3_HUMAN	Eukaryotic translation initiation factor 4E isoform A (Fragment) OS=Homo sapiens OX=9606 GN=EIF4E PE=2 SV=1	HUMAN	1
1012	2	2	2.297	2.297	2.297	tr|X5D2H2|X5D2H2_HUMAN	Forkhead box P2 isoform B (Fragment) OS=Homo sapiens OX=9606 GN=FOXP2 PE=2 SV=1	HUMAN	1
1013	2	2	2.651	2.651	2.651	tr|W5QBZ7|W5QBZ7_SHEEP	Alpha-N-acetylgalactosaminidase precursor OS=Ovis aries OX=9940 GN=NAGA PE=3 SV=1	SHEEP	1
1014	2	2	7.287	7.287	7.287	tr|W5Q9I6|W5Q9I6_SHEEP	OCIA domain containing 1 OS=Ovis aries OX=9940 GN=OCIAD1 PE=4 SV=1	SHEEP	1
1015	2	2	12.5	12.5	12.5	tr|W5Q8V5|W5Q8V5_SHEEP	Ring-box 1 OS=Ovis aries OX=9940 GN=RBX1 PE=4 SV=1	SHEEP	1
1016	2	2	19.42	19.42	19.42	tr|W5Q8P8|W5Q8P8_SHEEP	Uncharacterized protein OS=Ovis aries OX=9940 GN=LOC105605372 PE=4 SV=1	SHEEP	1
1017	2	2	2.076	2.076	2.076	tr|W5Q770|W5Q770_SHEEP	Uncharacterized protein OS=Ovis aries OX=9940 PE=4 SV=1	SHEEP	2
1018	2	2	2.24	2.24	2.24	tr|W5Q383|W5Q383_SHEEP	RING-type E3 ubiquitin transferase OS=Ovis aries OX=9940 GN=ARIH2 PE=3 SV=1	SHEEP	1
1019	2	2	3.182	3.182	3.182	tr|W5Q282|W5Q282_SHEEP	Protein disulfide isomerase family A member 6 OS=Ovis aries OX=9940 GN=PDIA6 PE=3 SV=1	SHEEP	1
1020	2	2	4.938	4.938	4.938	tr|W5PXE3|W5PXE3_SHEEP	Adhesion regulating molecule 1 OS=Ovis aries OX=9940 GN=ADRM1 PE=4 SV=1	SHEEP	1
1021	2	2	1.064	1.064	1.064	tr|W5PU66|W5PU66_SHEEP	IQ motif containing GTPase activating protein 1 OS=Ovis aries OX=9940 GN=IQGAP1 PE=4 SV=1	SHEEP	1
1022	2	2	24.78	24.78	24.78	tr|W5PU46|W5PU46_SHEEP	Uncharacterized protein OS=Ovis aries OX=9940 GN=TMEM256 PE=4 SV=1	SHEEP	1
1023	2	2	21.43	21.43	21.43	tr|W5PSD1|W5PSD1_SHEEP	Uncharacterized protein OS=Ovis aries OX=9940 GN=LOC101119721 PE=1 SV=1	SHEEP	2
1024	2	2	6.746	6.746	6.746	tr|W5PRG8|W5PRG8_SHEEP	Cellular repressor of E1A stimulated genes 1 OS=Ovis aries OX=9940 GN=CREG1 PE=4 SV=1	SHEEP	1
1025	2	2	7.027	7.027	7.027	tr|W5PR68|W5PR68_SHEEP	Receptor expression-enhancing protein OS=Ovis aries OX=9940 GN=REEP6 PE=3 SV=1	SHEEP	1
1026	2	2	8.609	8.609	8.609	tr|W5PPT8|W5PPT8_SHEEP	Uncharacterized protein OS=Ovis aries OX=9940 GN=GLIPR2 PE=3 SV=1	SHEEP	1
1027	2	2	2.91	2.91	2.91	tr|W5PN88|W5PN88_SHEEP	Eukaryotic translation elongation factor 2 OS=Ovis aries OX=9940 GN=EEF2 PE=4 SV=1	SHEEP	1
1028	2	2	0.8252	0.8252	0.8252	tr|W5PMC6|W5PMC6_SHEEP	Uncharacterized protein OS=Ovis aries OX=9940 PE=4 SV=1	SHEEP	2
1029	2	2	8.261	8.261	8.261	tr|W5PLC2|W5PLC2_SHEEP	Beta-casein OS=Ovis aries OX=9940 GN=CSN2 PE=3 SV=1	SHEEP	1
1030	2	2	9.77	9.77	9.77	tr|W5PIZ7|W5PIZ7_SHEEP	DnaJ heat shock protein family (Hsp40) member C5 OS=Ovis aries OX=9940 GN=DNAJC5 PE=4 SV=1	SHEEP	1
1031	2	2	10.06	10.06	10.06	tr|W5P5P6|W5P5P6_SHEEP	Calcium regulated heat stable protein 1 OS=Ovis aries OX=9940 GN=CARHSP1 PE=4 SV=1	SHEEP	1
1032	2	2	22.34	22.34	22.34	tr|W5P470|W5P470_SHEEP	Mitochondrial pyruvate carrier OS=Ovis aries OX=9940 PE=3 SV=1	SHEEP	1
1033	2	2	2.135	2.135	2.135	tr|W5P1X3|W5P1X3_SHEEP	Cilia and flagella associated protein 53 OS=Ovis aries OX=9940 GN=CFAP53 PE=4 SV=1	SHEEP	1
1034	2	2	2.234	2.234	2.234	tr|W5P1Q0|W5P1Q0_SHEEP	AP complex subunit beta OS=Ovis aries OX=9940 GN=AP1B1 PE=3 SV=1	SHEEP	1
1035	2	2	7.955	7.955	7.955	tr|W5P003|W5P003_SHEEP	Uncharacterized protein OS=Ovis aries OX=9940 GN=LOC105608858 PE=4 SV=1	SHEEP	1
1036	2	2	8.451	8.451	8.451	tr|W5NSD9|W5NSD9_SHEEP	RNA exonuclease 2 OS=Ovis aries OX=9940 GN=REXO2 PE=3 SV=1	SHEEP	1
1037	2	2	7.512	7.512	7.512	tr|U6DYL6|U6DYL6_NEOVI	Inorganic pyrophosphatase 2, mitochondrial (Fragment) OS=Neovison vison OX=452646 GN=IPYR2 PE=2 SV=1	NEOVI	1
1038	2	2	6.763	6.763	6.763	tr|U6D557|U6D557_NEOVI	Mitochondrial import receptor subunit TOM40 homolog (Fragment) OS=Neovison vison OX=452646 GN=TOM40 PE=2 SV=1	NEOVI	2
1039	2	2	4.31	4.31	4.31	tr|U6CRZ2|U6CRZ2_NEOVI	Ubiquitin thioesterase OTU1 OS=Neovison vison OX=452646 GN=OTU1 PE=2 SV=1	NEOVI	1
1040	2	2	6.114	6.114	6.114	tr|U3DDQ2|U3DDQ2_CALJA	Brain acid soluble protein 1 OS=Callithrix jacchus OX=9483 GN=BASP1 PE=2 SV=1	CALJA	1
1041	2	2	7.752	7.752	7.752	tr|S9Y420|S9Y420_CAMFR	Kunitz-type protease inhibitor 4-like protein OS=Camelus ferus OX=419612 GN=CB1_001010001 PE=4 SV=1	CAMFR	1
1042	2	2	2.989	2.989	2.989	tr|S9XQY3|S9XQY3_CAMFR	Uncharacterized protein OS=Camelus ferus OX=419612 GN=CB1_000059009 PE=3 SV=1	CAMFR	1
1043	2	2	3.356	3.356	3.356	tr|S9X012|S9X012_CAMFR	Plasminogen activator inhibitor-1 isoform 1-like protein OS=Camelus ferus OX=419612 GN=CB1_000518007 PE=3 SV=1	CAMFR	1
1044	2	2	5.797	5.797	5.797	tr|S9WGZ5|S9WGZ5_CAMFR	Metalloproteinase inhibitor 1 OS=Camelus ferus OX=419612 GN=CB1_001592009 PE=4 SV=1	CAMFR	1
1045	2	2	7.237	7.237	7.237	tr|S7NAF3|S7NAF3_MYOBR	Chemokine-like factor OS=Myotis brandtii OX=109478 GN=D623_10015027 PE=4 SV=1	MYOBR	1
1046	2	2	16.85	16.85	16.85	tr|Q9TS76|Q9TS76_BOVIN	PA700 subunit P58=ATP-dependent 20 S proteasome activator (Fragments) OS=Bos taurus OX=9913 PE=1 SV=1	BOVIN	1
1047	2	2	6.573	6.573	6.573	tr|Q8N8J5|Q8N8J5_HUMAN	cDNA FLJ39374 fis, clone PEBLM2008576, highly similar to Homo sapiens TOLLIP protein OS=Homo sapiens OX=9606 PE=2 SV=1	HUMAN	1
1048	2	2	14.93	14.93	14.93	tr|Q7IIB9|Q7IIB9_PIG	ATP synthase protein 8 OS=Sus scrofa OX=9823 GN=ATPase 8 PE=3 SV=1	PIG	1
1049	2	2	12.37	12.37	12.37	tr|Q765P8|Q765P8_PIG	Prostaglandin D synthase (Fragment) OS=Sus scrofa OX=9823 GN=pgds PE=2 SV=1	PIG	1
1050	2	2	4.114	4.114	4.114	tr|Q6FHY3|Q6FHY3_HUMAN	LOR protein OS=Homo sapiens OX=9606 GN=LOR PE=2 SV=1	HUMAN	1
1051	2	2	12.37	12.37	12.37	tr|Q6EIP9|Q6EIP9_BOVIN	Prion protein (Fragment) OS=Bos taurus OX=9913 PE=3 SV=1	BOVIN	1
1052	2	2	6.286	6.286	6.286	tr|Q3ZC20|Q3ZC20_BOVIN	Anterior gradient homolog 2 (Xenopus laevis) OS=Bos taurus OX=9913 GN=AGR2 PE=2 SV=1	BOVIN	1
1053	2	2	7.471	7.471	7.471	tr|Q307R2|Q307R2_RABIT	Peptidyl-prolyl cis-trans isomerase (Fragment) OS=Oryctolagus cuniculus OX=9986 PE=2 SV=1	RABIT	1
1054	2	2	3.653	3.653	3.653	tr|L8I6J3|L8I6J3_9CETA	Alpha-S2-casein (Fragment) OS=Bos mutus OX=72004 GN=M91_02161 PE=4 SV=1	9CETA	1
1055	2	2	5.652	5.652	5.652	tr|L5K3B4|L5K3B4_PTEAL	Sodium channel modifier 1 OS=Pteropus alecto OX=9402 GN=PAL_GLEAN10017561 PE=4 SV=1	PTEAL	1
1056	2	2	6.103	6.103	6.103	tr|K9IS19|K9IS19_DESRO	Putative dual specificity phosphatase (Fragment) OS=Desmodus rotundus OX=9430 PE=2 SV=1	DESRO	1
1057	2	2	6.569	6.569	6.569	tr|I3LUX5|I3LUX5_PIG	Uncharacterized protein OS=Sus scrofa OX=9823 PE=4 SV=2	PIG	1
1058	2	2	3.815	3.815	3.815	tr|I3LJE4|I3LJE4_PIG	BTB domain containing 16 OS=Sus scrofa OX=9823 GN=BTBD16 PE=4 SV=2	PIG	1
1059	2	2	9.167	9.167	9.167	tr|I3L5Q9|I3L5Q9_PIG	Uncharacterized protein OS=Sus scrofa OX=9823 PE=3 SV=2	PIG	1
1060	2	2	24.71	24.71	24.71	tr|H7BZJ8|H7BZJ8_HUMAN	Zinc-alpha-2-glycoprotein (Fragment) OS=Homo sapiens OX=9606 GN=AZGP1 PE=1 SV=1	HUMAN	1
1061	2	2	1.192	1.192	1.192	tr|H0XGX3|H0XGX3_OTOGA	V-type proton ATPase subunit a OS=Otolemur garnettii OX=30611 GN=ATP6V0A4 PE=3 SV=1	OTOGA	1
1062	2	2	0.8523	0.8523	0.8523	tr|G3QF37|G3QF37_GORGO	Chromosome 9 open reading frame 84 OS=Gorilla gorilla gorilla OX=9595 GN=C9orf84 PE=4 SV=1	GORGO	1
1063	2	2	5.263	5.263	5.263	tr|G1QCQ5|G1QCQ5_MYOLU	Uncharacterized protein OS=Myotis lucifugus OX=59463 PE=3 SV=1	MYOLU	1
1064	2	2	6.863	6.863	6.863	tr|F1SPT2|F1SPT2_PIG	Chromosome 3 open reading frame 84 OS=Sus scrofa OX=9823 GN=C3orf84 PE=4 SV=3	PIG	1
1065	2	2	2.754	2.754	2.754	tr|F1SNA4|F1SNA4_PIG	Solute carrier family 46 member 2 OS=Sus scrofa OX=9823 GN=SLC46A2 PE=1 SV=1	PIG	1
1066	2	2	8.458	8.458	8.458	tr|F1SDN7|F1SDN7_PIG	Chromosome 2 open reading frame 70 OS=Sus scrofa OX=9823 GN=C2orf70 PE=4 SV=2	PIG	1
1067	2	2	5.195	5.195	5.195	tr|F1S881|F1S881_PIG	Uncharacterized protein OS=Sus scrofa OX=9823 PE=4 SV=3	PIG	1
1068	2	2	7.222	7.222	7.222	tr|F1S6K5|F1S6K5_PIG	Adenine phosphoribosyltransferase OS=Sus scrofa OX=9823 GN=APRT PE=3 SV=1	PIG	1
1069	2	2	5.809	5.809	5.809	tr|F1S3V5|F1S3V5_PIG	Tetraspanin OS=Sus scrofa OX=9823 GN=TSPAN1 PE=3 SV=1	PIG	1
1070	2	2	1.431	1.431	1.431	tr|F1S0P1|F1S0P1_PIG	Regulator of G protein signaling 22 OS=Sus scrofa OX=9823 GN=RGS22 PE=4 SV=3	PIG	1
1071	2	2	3.03	3.03	3.03	tr|F1RQG9|F1RQG9_PIG	Solute carrier family 17 (Anion/sugar transporter), member 5 OS=Sus scrofa OX=9823 GN=SLC17A5 PE=2 SV=3	PIG	1
1072	2	2	8.434	8.434	8.434	tr|F1RPZ4|F1RPZ4_PIG	Uncharacterized protein OS=Sus scrofa OX=9823 GN=CRISP1 PE=1 SV=1	PIG	1
1073	2	2	4.104	4.104	4.104	tr|F1RKZ5|F1RKZ5_PIG	Coiled-coil domain containing 116 OS=Sus scrofa OX=9823 GN=CCDC116 PE=4 SV=2	PIG	1
1074	2	2	2.28	2.28	2.28	tr|A0A2G6R9A3|A0A2G6R9A3_9BACT	MFS transporter OS=Draconibacterium sp. OX=1965318 GN=CSA36_08185 PE=4 SV=1	9BACT	1
1075	2	2	1.181	1.181	1.181	tr|A0A2G6NTR9|A0A2G6NTR9_9BACT	Uncharacterized protein OS=bacterium DOLJORAL78_65_58 OX=2044882 GN=CSA17_06200 PE=4 SV=1	9BACT	1
1076	2	2	1.974	1.974	1.974	tr|A0A2G6K0X9|A0A2G6K0X9_9BACT	DNA-binding response regulator OS=candidate division KSB3 bacterium OX=2044937 GN=CSA57_09245 PE=4 SV=1	9BACT	2
1077	2	2	3.556	3.556	3.556	tr|A0A2G6JAX9|A0A2G6JAX9_NEPCE	Pyruvate kinase OS=Neptuniibacter caesariensis OX=207954 GN=pyk PE=3 SV=1	NEPCE	1
1078	2	2	4.819	4.819	4.819	tr|A0A2G6DBT8|A0A2G6DBT8_9PROT	NADH-quinone oxidoreductase subunit NuoF OS=Proteobacteria bacterium OX=1977087 GN=CR967_05495 PE=4 SV=1	9PROT	1
1079	2	2	13.83	13.83	13.83	tr|A0A287BN95|A0A287BN95_PIG	Beta-defensin OS=Sus scrofa OX=9823 GN=DEFB128 PE=1 SV=1	PIG	1
1080	2	2	4.292	4.292	4.292	tr|A0A286ZU05|A0A286ZU05_PIG	Dickkopf like acrosomal protein 1 OS=Sus scrofa OX=9823 GN=DKKL1 PE=4 SV=1	PIG	1
1081	2	2	0.6722	0.6722	0.6722	tr|A0A1S3WT38|A0A1S3WT38_ERIEU	E3 ubiquitin-protein ligase TTC3 OS=Erinaceus europaeus OX=9365 GN=TTC3 PE=4 SV=1	ERIEU	1
1082	2	2	13.89	13.89	13.89	sp|Q29307|ATIF1_PIG	ATPase inhibitor, mitochondrial OS=Sus scrofa OX=9823 GN=ATPIF1 PE=3 SV=2	PIG	1
1083	2	2	2.046	2.046	2.046	RRRRRtr|A0A2G6IEJ2|A0A2G6IEJ2_9RHOB	REVERSED 2-aminoethylphosphonate--pyruvate transaminase OS=Rhodobacterales bacterium OX=1948890 GN=phnW PE=3 SV=1	9RHOB	1
1084	2	2	2.337	2.337	2.337	RRRRRtr|A0A2G6C832|A0A2G6C832_9GAMM	REVERSED Cell division protein FtsI OS=Thiotrichales bacterium OX=2026796 GN=CR955_01335 PE=4 SV=1	9GAMM	1
1085	1.96	18.55	45.82	35.79	35.79	tr|G1PT15|G1PT15_MYOLU	Uncharacterized protein OS=Myotis lucifugus OX=59463 GN=SLC25A5 PE=3 SV=1	MYOLU	11
1086	1.96	2	7.692	7.692	7.692	tr|A0A2G6QWG1|A0A2G6QWG1_9FLAO	HIT family protein OS=Maribacter sp. OX=1897614 GN=CR994_03485 PE=4 SV=1	9FLAO	1
1087	1.96	2	4.651	4.651	4.651	tr|A0A286ZY84|A0A286ZY84_PIG	Transmembrane protease, serine 12 OS=Sus scrofa OX=9823 GN=TMPRSS12 PE=3 SV=1	PIG	1
1088	1.94	2.06	9.5	7	4	tr|G1S7S1|G1S7S1_NOMLE	Uncharacterized protein OS=Nomascus leucogenys OX=61853 GN=LOC100604683 PE=3 SV=2	NOMLE	1
1089	1.94	2.03	6.316	3.421	3.421	tr|F1RXI9|F1RXI9_PIG	Uncharacterized protein OS=Sus scrofa OX=9823 GN=TEX13B PE=4 SV=2	PIG	1
1090	1.92	18.9	32.57	31.14	31.14	tr|H0X973|H0X973_OTOGA	Zona pellucida binding protein OS=Otolemur garnettii OX=30611 GN=ZPBP PE=4 SV=1	OTOGA	30
1091	1.92	2	7.606	7.606	7.606	tr|L8HWY9|L8HWY9_9CETA	Leucine-rich repeat-containing protein 23 OS=Bos mutus OX=72004 GN=M91_17652 PE=4 SV=1	9CETA	1
1092	1.92	2	0.4815	0.4815	0.4815	tr|F1PRS3|F1PRS3_CANLF	Uncharacterized protein OS=Canis lupus familiaris OX=9615 PE=4 SV=2	CANLF	2
1093	1.92	2	7.143	7.143	7.143	RRRRRtr|L9KTJ9|L9KTJ9_TUPCH	REVERSED Uncharacterized protein OS=Tupaia chinensis OX=246437 GN=TREES_T100000660 PE=4 SV=1	TUPCH	1
1094	1.89	1.96	6.111	6.111	6.111	tr|W5QEE5|W5QEE5_SHEEP	Trafficking protein particle complex subunit OS=Ovis aries OX=9940 GN=TRAPPC3 PE=3 SV=1	SHEEP	1
1095	1.86	1.97	10.64	10.64	6.687	tr|F1S0G4|F1S0G4_PIG	Chromosome 6 open reading frame 163 OS=Sus scrofa OX=9823 GN=C6orf163 PE=4 SV=3	PIG	1
1096	1.83	4.19	13.29	13.29	13.29	tr|W5NQP9|W5NQP9_SHEEP	Fructose-bisphosphate aldolase OS=Ovis aries OX=9940 GN=ALDOC PE=3 SV=1	SHEEP	5
1097	1.82	18.47	54.15	54.15	51.38	tr|F7HXH1|F7HXH1_CALJA	Phosphoglycerate mutase OS=Callithrix jacchus OX=9483 GN=PGAM2 PE=2 SV=1	CALJA	16
1098	1.82	1.99	25.69	25.69	11.93	tr|W5PR48|W5PR48_SHEEP	Hypoxanthine phosphoribosyltransferase OS=Ovis aries OX=9940 GN=HPRT1 PE=3 SV=1	SHEEP	2
1099	1.82	1.92	6.97	6.97	6.061	tr|W5PUA8|W5PUA8_SHEEP	Chromosome 6 open reading frame 163 OS=Ovis aries OX=9940 GN=C6orf163 PE=4 SV=1	SHEEP	1
1100	1.82	1.92	5.202	5.202	5.202	tr|Q1RLJ4|Q1RLJ4_PIG	Prepro-beta-defensin 129 protein OS=Sus scrofa OX=9823 GN=DEFB129 PE=1 SV=1	PIG	1
1101	1.82	1.92	14.06	14.06	14.06	tr|F1S7I1|F1S7I1_PIG	Beta-defensin OS=Sus scrofa OX=9823 PE=3 SV=3	PIG	1
1102	1.82	1.92	4.478	4.478	4.478	tr|E2R098|E2R098_CANLF	Uncharacterized protein OS=Canis lupus familiaris OX=9615 GN=VMO1 PE=4 SV=1	CANLF	1
1103	1.8	1.89	4.972	4.972	4.972	tr|S9XHE9|S9XHE9_CAMFR	Epididymal-specific lipocalin-9 OS=Camelus ferus OX=419612 GN=CB1_000064009 PE=3 SV=1	CAMFR	1
1104	1.8	1.89	7.558	7.558	7.558	tr|L5LYZ0|L5LYZ0_MYODS	Centrin-1 OS=Myotis davidii OX=225400 GN=MDA_GLEAN10025302 PE=4 SV=1	MYODS	1
1105	1.77	2.28	26.38	21.28	4.681	tr|W5PRN8|W5PRN8_SHEEP	14-3-3 protein epsilon OS=Ovis aries OX=9940 GN=YWHAE PE=3 SV=1	SHEEP	1
1106	1.74	55.07	71.4	64.64	61.94	tr|K7DP34|K7DP34_PANTR	Tubulin beta chain OS=Pan troglodytes OX=9598 GN=TUBB PE=2 SV=1	PANTR	93
1107	1.74	1.82	3.497	3.497	3.497	RRRRRtr|M3YRE2|M3YRE2_MUSPF	REVERSED Lunapark, ER junction formation factor OS=Mustela putorius furo OX=9669 GN=LNPK PE=4 SV=1	MUSPF	1
1108	1.73	1.88	3.079	2.229	2.229	tr|F1SGC2|F1SGC2_PIG	Coiled-coil domain containing 39 OS=Sus scrofa OX=9823 GN=CCDC39 PE=4 SV=2	PIG	2
1109	1.7	1.87	2.236	2.236	2.236	tr|F1SU68|F1SU68_PIG	Cilia and flagella associated protein 70 OS=Sus scrofa OX=9823 GN=CFAP70 PE=4 SV=2	PIG	2
1110	1.7	1.8	3.183	3.183	3.183	tr|M3Y812|M3Y812_MUSPF	Uncharacterized protein OS=Mustela putorius furo OX=9669 PE=4 SV=1	MUSPF	1
1111	1.66	1.77	31.43	20.95	20.95	tr|L8HQY8|L8HQY8_9CETA	Uncharacterized protein OS=Bos mutus OX=72004 GN=M91_10785 PE=4 SV=1	9CETA	1
1112	1.66	1.75	2.677	1.575	1.417	tr|H0VCJ8|H0VCJ8_CAVPO	Thymocyte selection associated OS=Cavia porcellus OX=10141 GN=THEMIS PE=4 SV=2	CAVPO	2
1113	1.66	1.74	2.841	2.841	2.841	tr|G3VQ39|G3VQ39_SARHA	Keratocan OS=Sarcophilus harrisii OX=9305 GN=KERA PE=4 SV=1	SARHA	1
1114	1.65	1.77	9.89	2.747	2.747	tr|Q95JU4|Q95JU4_MACFA	Uncharacterized protein OS=Macaca fascicularis OX=9541 PE=2 SV=1	MACFA	1
1115	1.64	1.72	2.418	2.418	2.418	tr|H0WHA3|H0WHA3_OTOGA	Bleomycin hydrolase OS=Otolemur garnettii OX=30611 GN=BLMH PE=4 SV=1	OTOGA	1
1116	1.6	2	1.305	1.305	1.305	tr|G3T7A1|G3T7A1_LOXAF	Chromosome 10 open reading frame 90 OS=Loxodonta africana OX=9785 GN=C10orf90 PE=4 SV=1	LOXAF	1
1117	1.6	1.7	1.973	1.973	1.214	tr|W5PLS0|W5PLS0_SHEEP	Carboxypeptidase D OS=Ovis aries OX=9940 GN=CPD PE=4 SV=1	SHEEP	1
1118	1.6	1.7	2.592	1.364	1.364	tr|Q6P6Q5|Q6P6Q5_RAT	Amyloid-beta A4 protein OS=Rattus norvegicus OX=10116 GN=App PE=1 SV=1	RAT	1
1119	1.6	1.7	0.7143	0.3917	0.3917	tr|L9KN10|L9KN10_TUPCH	ATP-binding cassette sub-family A member 3 OS=Tupaia chinensis OX=246437 GN=TREES_T100019464 PE=4 SV=1	TUPCH	1
1120	1.6	1.7	7.692	7.692	7.692	tr|Q9D3L3|Q9D3L3_MOUSE	Synaptosomal-associated protein OS=Mus musculus OX=10090 GN=Snap23 PE=1 SV=1	MOUSE	1
1121	1.59	55.56	85.56	82.22	69.78	tr|F6PGP5|F6PGP5_CALJA	Tubulin alpha chain OS=Callithrix jacchus OX=9483 PE=3 SV=1	CALJA	93
1122	1.59	1.68	15.65	7.348	7.348	tr|A0A286ZRK1|A0A286ZRK1_PIG	Ferritin OS=Sus scrofa OX=9823 PE=3 SV=1	PIG	1
1123	1.57	1.66	2.041	2.041	2.041	tr|W5P1C2|W5P1C2_SHEEP	Nucleobindin 2 OS=Ovis aries OX=9940 GN=NUCB2 PE=4 SV=1	SHEEP	1
1124	1.56	1.7	12.17	10.84	10.84	tr|A0A287A6X5|A0A287A6X5_PIG	HtrA serine peptidase 2 OS=Sus scrofa OX=9823 GN=HTRA2 PE=4 SV=1	PIG	4
1125	1.55	1.66	1.937	1.937	1.937	tr|F7D1M3|F7D1M3_MONDO	Uncharacterized protein OS=Monodelphis domestica OX=13616 PE=4 SV=1	MONDO	1
1126	1.55	1.66	13.14	13.14	13.14	tr|U6D4P9|U6D4P9_NEOVI	Proteasome (Prosome, macropain) 26S subunit, non-ATPase, 4 (Fragment) OS=Neovison vison OX=452646 GN=Q5VWC4 PE=2 SV=1	NEOVI	1
1127	1.54	1.62	9.524	9.524	9.524	tr|G5C6L3|G5C6L3_HETGA	Beta-defensin OS=Heterocephalus glaber OX=10181 GN=GW7_20912 PE=3 SV=1	HETGA	1
1128	1.53	1.66	10.9	10.9	6.538	tr|F1SHR6|F1SHR6_PIG	Haloacid dehalogenase like hydrolase domain containing 5 OS=Sus scrofa OX=9823 GN=HDHD5 PE=1 SV=3	PIG	1
1129	1.51	16.2	20.31	16.92	16.92	tr|J7F3B7|J7F3B7_CAPHI	Heat shock protein 70kDa protein 8 OS=Capra hircus OX=9925 GN=HSPA8 PE=2 SV=1	CAPHI	11
1130	1.5	34.17	51.42	46.88	42.05	tr|F7I0M8|F7I0M8_CALJA	Uncharacterized protein OS=Callithrix jacchus OX=9483 PE=3 SV=1	CALJA	61
1131	1.5	13.94	19.21	14.22	12.25	tr|F6QFU1|F6QFU1_ORNAN	Uncharacterized protein OS=Ornithorhynchus anatinus OX=9258 PE=4 SV=1	ORNAN	19
1132	1.49	1.6	4.45	4.45	4.45	tr|A0A287BHC0|A0A287BHC0_PIG	Uncharacterized protein OS=Sus scrofa OX=9823 PE=4 SV=1	PIG	1
1133	1.48	3.76	29.82	23.39	11.7	tr|A0A0A0MSI0|A0A0A0MSI0_HUMAN	Peroxiredoxin-1 (Fragment) OS=Homo sapiens OX=9606 GN=PRDX1 PE=1 SV=1	HUMAN	2
1134	1.47	83.16	67.91	67.91	58.51	tr|H2Q607|H2Q607_PANTR	Uncharacterized protein OS=Pan troglodytes OX=9598 GN=KRT6A PE=3 SV=1	PANTR	62
1135	1.47	1.57	9.202	9.202	9.202	tr|G3HW62|G3HW62_CRIGR	Elongation factor Ts, mitochondrial OS=Cricetulus griseus OX=10029 GN=TSFM PE=3 SV=1	CRIGR	1
1136	1.46	1.55	20.33	8.13	8.13	tr|Q9R0T7|Q9R0T7_MOUSE	MCG15085 OS=Mus musculus OX=10090 GN=Try4 PE=1 SV=1	MOUSE	1
1137	1.46	1.55	2.536	2.536	2.536	tr|M0RAK5|M0RAK5_RAT	Signal-regulatory protein alpha-like OS=Rattus norvegicus OX=10116 GN=LOC100360575 PE=4 SV=1	RAT	1
1138	1.44	15.77	38.58	28.41	25.72	tr|G3S061|G3S061_GORGO	Acrosin binding protein OS=Gorilla gorilla gorilla OX=9595 GN=ACRBP PE=4 SV=2	GORGO	40
1139	1.44	1.54	26.32	13.16	13.16	tr|K7ESC8|K7ESC8_HUMAN	Long-chain-fatty-acid--CoA ligase ACSBG2 (Fragment) OS=Homo sapiens OX=9606 GN=ACSBG2 PE=1 SV=1	HUMAN	1
1140	1.43	1.54	8.468	4.032	4.032	tr|L5JXX9|L5JXX9_PTEAL	Cob(I)yrinic acid a,c-diamide adenosyltransferase, mitochondrial OS=Pteropus alecto OX=9402 GN=PAL_GLEAN10002718 PE=4 SV=1	PTEAL	1
1141	1.43	1.52	12.9	12.9	12.9	tr|O35511|O35511_RAT	A regulatory subunit of protein phosphatase 2A (Fragment) OS=Rattus norvegicus OX=10116 GN=PP2A ARa PE=2 SV=1	RAT	1
1142	1.42	1.51	13.93	13.93	13.93	tr|F1SG67|F1SG67_PIG	Family with sequence similarity 3 member B OS=Sus scrofa OX=9823 GN=FAM3B PE=4 SV=3	PIG	1
1143	1.41	9.78	27.57	22.22	22.22	tr|A0A1U7U424|A0A1U7U424_TARSY	Glutathione S-transferase OS=Tarsius syrichta OX=1868482 GN=LOC103269085 PE=3 SV=1	TARSY	12
1144	1.4	3.7	59.33	48.67	48.67	tr|H0XYP3|H0XYP3_OTOGA	Uncharacterized protein OS=Otolemur garnettii OX=30611 PE=4 SV=1	OTOGA	12
1145	1.39	1.48	15.38	15.38	15.38	tr|B4F449|B4F449_PIG	Complement factor D preproprotein (Fragment) OS=Sus scrofa OX=9823 GN=CFD PE=4 SV=1	PIG	1
1146	1.38	1.55	5.804	3.023	3.023	tr|W5PFV5|W5PFV5_SHEEP	Aminopeptidase OS=Ovis aries OX=9940 GN=NPEPPS PE=3 SV=1	SHEEP	2
1147	1.38	1.48	10.45	10.45	10.45	tr|H2Q5G2|H2Q5G2_PANTR	Proline rich 4 (lacrimal) OS=Pan troglodytes OX=9598 GN=PRR4 PE=4 SV=2	PANTR	1
1148	1.37	1.47	7.58	7.58	7.58	tr|F1RT17|F1RT17_PIG	N(4)-(Beta-N-acetylglucosaminyl)-L-asparaginase OS=Sus scrofa OX=9823 GN=AGA PE=1 SV=2	PIG	2
1149	1.37	1.47	2.759	2.759	2.759	RRRRRtr|F1PCU8|F1PCU8_CANLF	REVERSED Uncharacterized protein OS=Canis lupus familiaris OX=9615 GN=CCDC137 PE=4 SV=1	CANLF	1
1150	1.36	1.46	7.377	5.328	5.328	tr|A0A250XX08|A0A250XX08_CASCN	Superoxide dismutase [Cu-Zn] OS=Castor canadensis OX=51338 GN=SOD3 PE=3 SV=1	Cu-Zn	1
1151	1.35	1.45	18.75	11.72	11.72	tr|W5QFS3|W5QFS3_SHEEP	Histone H2B OS=Ovis aries OX=9940 GN=HIST1H2BA PE=3 SV=1	SHEEP	1
1152	1.33	1.43	5.556	5.556	5.556	tr|W5PXU2|W5PXU2_SHEEP	Secretion associated Ras related GTPase 1B OS=Ovis aries OX=9940 GN=SAR1B PE=3 SV=1	SHEEP	1
1153	1.33	1.42	2.649	2.649	2.649	tr|A0A2G6HZB9|A0A2G6HZB9_9SPIR	Glycoside hydrolase family 2 OS=Spirochaetales bacterium OX=2026792 GN=CSA76_05200 PE=3 SV=1	9SPIR	1
1154	1.32	1.42	5.206	3.411	3.411	tr|A0A287A2J3|A0A287A2J3_PIG	Cysteinyl-tRNA synthetase 2, mitochondrial (putative) OS=Sus scrofa OX=9823 GN=CARS2 PE=1 SV=1	PIG	1
1155	1.31	5.88	9.091	9.091	7.416	tr|G5B916|G5B916_HETGA	Tektin-1 OS=Heterocephalus glaber OX=10181 GN=GW7_14588 PE=4 SV=1	HETGA	5
1156	1.31	1.53	3.102	3.102	2.109	tr|G5CW84|G5CW84_DAUMA	Apolipoprotein B (Fragment) OS=Daubentonia madagascariensis OX=31869 GN=ApoB PE=4 SV=1	DAUMA	2
1157	1.3	1.4	3.041	3.041	3.041	tr|L9L5S1|L9L5S1_TUPCH	Starch-binding domain-containing protein 1 OS=Tupaia chinensis OX=246437 GN=TREES_T100019268 PE=4 SV=1	TUPCH	1

## Sheet: Table S2
N	Accession	first 10mL of SRF_1	first 10mL of SRF_2	first 10mL of SRF_3	rest of SRF_1	rest of SRF_2	rest of SRF_3	post SRF_1	post SRF_2	post SRF_3	SRF_1	SRF_2	SRF_3	EE_1	EE_2	EE_3
1	tr|A0A286ZY95|A0A286ZY95_PIG	15019.2	6925.34	34304.8	38365	25604.8	9652.67	1.6838e+07	1.44089e+07	1.17209e+07	34474	22491.6	13761.3	1.45352e+06	949606	949902
2	tr|A0A286ZWH7|A0A286ZWH7_PIG	6.25001e+07	3.40556e+08	8.30663e+07	4.76793e+08	4.564e+08	3.95112e+08	9.42041e+06	7.54459e+06	1.04678e+07	4.07744e+08	4.37093e+08	3.43104e+08	3.81604e+07	4.09506e+07	3.47995e+07
3	tr|F1RR82|F1RR82_PIG	210047	1.2457e+06	169801	1.66449e+06	932000	588076	68585.2	17439.8	57478.1	1.42208e+06	984284	518363	231380	151924	244773
4	tr|A0A287BCE6|A0A287BCE6_PIG	736601	1.42967e+06	716539	904425	525102	815769	1.69099e+07	1.81259e+07	1.88861e+07	876454	675863	799230	2.78384e+06	2.40718e+06	2.05367e+06
5	tr|F1RMX7|F1RMX7_PIG	9.71757e+07	1.33973e+08	1.07773e+08	1.14063e+08	1.05454e+08	9.19287e+07	6.33747e+07	5.10107e+07	6.70971e+07	1.11249e+08	1.10207e+08	9.45695e+07	9.853e+07	8.10648e+07	7.35666e+07
6	tr|I3LJA4|I3LJA4_PIG	1.62836e+07	3.48095e+07	3.46949e+07	3.28e+07	3.92553e+07	4.7273e+07	1.62481e+06	1.44652e+06	1.45895e+06	3.00473e+07	3.85143e+07	4.51766e+07	6.83464e+06	9.21529e+06	7.79072e+06
7	tr|H6VRG1|H6VRG1_HUMAN	1.77904e+07	4.50086e+06	1.03911e+07	7.28853e+06	1.70394e+07	7.44838e+06	1.49078e+07	2.37764e+07	6.491e+06	9.03884e+06	1.49496e+07	7.93883e+06	4.67822e+06	1.21314e+07	1.16848e+07
8	tr|A0A287AD85|A0A287AD85_PIG	1.65306e+07	2.33454e+07	1.93218e+07	1.71257e+07	2.08908e+07	1.88477e+07	1.70162e+07	1.67153e+07	1.64814e+07	1.70266e+07	2.12999e+07	1.89267e+07	2.01429e+07	1.82272e+07	1.47776e+07
9	tr|F1STE2|F1STE2_PIG	5.52216e+06	1.43162e+07	1.27426e+06	2.03703e+07	1.93581e+07	1.85016e+07	1.39725e+06	2.03808e+07	1.44087e+07	1.78956e+07	1.85178e+07	1.56304e+07	1.1333e+06	1.99698e+07	4.80465e+06
10	tr|A0A0B8RTA5|A0A0B8RTA5_PIG	3.50816e+07	3.55255e+07	3.62837e+07	2.93188e+07	2.67229e+07	3.22596e+07	1.49926e+07	1.65583e+07	2.18879e+07	3.02793e+07	2.819e+07	3.29303e+07	3.01257e+07	2.95645e+07	2.82826e+07
11	tr|A0A286ZQX0|A0A286ZQX0_PIG	1.34942e+07	3.10984e+07	1.37022e+07	3.42412e+07	2.50589e+07	2.73087e+07	3.2471e+06	2.37811e+06	3.79768e+06	3.07834e+07	2.60655e+07	2.5041e+07	1.21362e+07	9.36776e+06	1.10529e+07
12	tr|B2CZF8|B2CZF8_PIG	1.85342e+08	1.35918e+08	1.39846e+08	9.60235e+07	1.12772e+08	1.33671e+08	1.0639e+08	1.13888e+08	9.4431e+07	1.1091e+08	1.16629e+08	1.347e+08	1.25913e+08	1.2995e+08	1.32831e+08
13	tr|F1RVR2|F1RVR2_PIG	5.66092e+06	4.26931e+06	6.22674e+06	3.71398e+06	3.74901e+06	5.57031e+06	1.12248e+06	1.0007e+06	1.43289e+06	4.03847e+06	3.83573e+06	5.67971e+06	5.51292e+06	4.85469e+06	4.95903e+06
14	sp|P13645|K1C10_HUMAN	1.61123e+07	5.26865e+06	7.62714e+06	8.5409e+06	1.2147e+07	1.14306e+07	1.08601e+07	2.03496e+07	1.49976e+07	9.80281e+06	1.10006e+07	1.07967e+07	6.00921e+06	9.1196e+06	1.10957e+07
15	tr|I3LD62|I3LD62_PIG	1.84558e+08	1.26522e+08	1.38851e+08	2.30835e+08	2.18889e+08	1.54883e+08	6.20702e+07	7.89988e+07	3.64056e+07	2.23122e+08	2.03495e+08	1.52211e+08	9.18271e+07	1.47424e+08	1.19598e+08
16	tr|F1RYK8|F1RYK8_PIG	2.21045e+06	5.45897e+06	2.39083e+06	6.89061e+06	6.56819e+06	7.18796e+06	611957	550862	737144	6.11058e+06	6.38332e+06	6.38844e+06	1.21144e+06	1.22143e+06	1.28301e+06
17	sp|P35908|K22E_HUMAN	9.17955e+06	2.66674e+06	2.83241e+06	5.82709e+06	4.58424e+06	6.8652e+06	7.42303e+06	9.77595e+06	1.09285e+07	6.38584e+06	4.26465e+06	6.19307e+06	2.81677e+06	5.82929e+06	6.42691e+06
18	tr|H2QCZ6|H2QCZ6_PANTR	1.87781e+07	6.2141e+06	1.13545e+07	8.283e+06	1.57602e+07	6.34301e+06	1.20912e+07	2.26634e+07	1.02533e+07	1.00322e+07	1.41691e+07	7.17826e+06	8.10498e+06	1.15637e+07	1.20281e+07
19	tr|F1ST87|F1ST87_PIG	4.72544e+07	5.31898e+07	4.94899e+07	4.73082e+07	3.66891e+07	4.18752e+07	8.07391e+06	6.84292e+06	1.48998e+07	4.72992e+07	3.94392e+07	4.31443e+07	2.55066e+07	2.42107e+07	2.24718e+07
20	tr|F1SS26|F1SS26_PIG	380649	446822	572742	303872	392570	442414	2.66064e+07	2.59119e+07	3.37974e+07	316668	401612	464135	5.22604e+06	4.00166e+06	3.8969e+06
21	tr|A0A287AGU2|A0A287AGU2_PIG	4.09989e+07	2.55981e+07	4.5281e+07	1.73198e+07	2.93633e+07	3.34754e+07	1.72652e+07	1.86475e+07	1.79786e+07	2.12663e+07	2.87358e+07	3.5443e+07	2.42629e+07	2.74194e+07	3.01838e+07
22	tr|F1SMZ7|F1SMZ7_PIG	4.69327e+06	3.71e+06	7.92816e+06	2.77491e+06	3.88481e+06	7.99048e+06	4.09041e+06	3.63448e+06	1.4618e+06	3.09464e+06	3.85568e+06	7.98009e+06	4.76972e+06	5.662e+06	4.82187e+06
23	tr|K9IVI1|K9IVI1_PIG	4.46278e+06	6.86271e+06	5.7024e+06	4.22327e+06	4.74585e+06	4.97039e+06	1.20053e+06	1.14562e+06	2.48411e+06	4.26319e+06	5.09866e+06	5.09239e+06	3.66417e+06	3.6637e+06	3.39048e+06
24	tr|F1RRW5|F1RRW5_PIG	7.51643e+06	9.51821e+06	8.3169e+06	7.94192e+06	7.85887e+06	9.08783e+06	2.16404e+07	2.33493e+07	2.89879e+07	7.87101e+06	8.13543e+06	8.95934e+06	1.37972e+07	1.13285e+07	1.11278e+07
25	tr|A0A287AFU3|A0A287AFU3_PIG	4.24915e+06	2.17369e+06	4.1495e+06	2.45506e+06	1.77999e+06	3.35301e+06	874632	963566	815331	2.75408e+06	1.84561e+06	3.48576e+06	3.81623e+06	3.5765e+06	3.60265e+06
26	tr|B2ZF49|B2ZF49_PIG	309257	327941	366641	391560	287569	346759	7472.01	75564.8	697701	377842	294298	350073	401690	368189	268232
27	sp|A5A8V7|HS71L_PIG	1.40602e+07	8.40145e+06	1.36945e+07	8.44945e+06	5.38935e+06	8.4422e+06	1.29034e+07	1.22933e+07	1.52968e+07	9.38458e+06	5.89137e+06	9.31759e+06	1.43717e+07	1.23614e+07	1.22552e+07
28	tr|M3TYQ8|M3TYQ8_PIG	7.42216e+06	7.98786e+06	8.86488e+06	6.64126e+06	6.61222e+06	8.81336e+06	2.97244e+06	2.86578e+06	2.97625e+06	6.77141e+06	6.84149e+06	8.82195e+06	5.07528e+06	5.88985e+06	5.20404e+06
29	tr|K7GLT8|K7GLT8_PIG	1.66127e+07	6.33857e+06	3.22235e+07	5.23683e+06	1.44067e+07	3.3441e+06	1.00153e+07	1.47704e+07	3.43176e+06	7.1328e+06	1.3062e+07	8.15734e+06	5.77416e+06	1.8655e+07	1.40736e+07
30	tr|I3L7T4|I3L7T4_PIG	3.5129e+06	4.28051e+06	4.42529e+06	2.86826e+06	3.24332e+06	3.97257e+06	967415	816653	1.80691e+06	2.9757e+06	3.41619e+06	4.04803e+06	2.6311e+06	3.19876e+06	2.90409e+06
31	tr|G1MD73|G1MD73_AILME	2.10714e+07	9.1927e+06	2.41887e+07	1.11745e+07	1.76348e+07	2.44364e+07	4.31643e+07	5.24356e+07	3.52643e+07	1.2824e+07	1.62278e+07	2.43951e+07	3.80636e+07	5.11837e+07	4.31985e+07
32	tr|A0A287A1G6|A0A287A1G6_PIG	6.91615e+06	6.47121e+06	6.96286e+06	6.47184e+06	4.73128e+06	5.01334e+06	5.07604e+06	4.35915e+06	8.29944e+06	6.54589e+06	5.02127e+06	5.33826e+06	8.32673e+06	5.89751e+06	6.18403e+06
33	tr|F1SL45|F1SL45_PIG	1.93667e+08	6.14683e+07	2.65643e+08	1.20107e+08	2.38542e+08	1.07142e+08	1.32296e+08	1.28956e+08	1.04208e+08	1.32367e+08	2.0903e+08	1.33559e+08	1.66615e+08	2.60093e+08	1.7701e+08
34	tr|F1RHU4|F1RHU4_PIG	8.70155e+07	6.41866e+07	7.91572e+07	5.62529e+07	6.16089e+07	5.71954e+07	4.17723e+07	4.1471e+07	5.19847e+07	6.138e+07	6.20385e+07	6.08557e+07	7.52906e+07	7.72589e+07	7.33539e+07
35	tr|A0A287BLV7|A0A287BLV7_PIG	1.39829e+07	1.49356e+07	1.38707e+07	1.19223e+07	1.13839e+07	1.24962e+07	5.87497e+06	5.04599e+06	7.77592e+06	1.22657e+07	1.19758e+07	1.27253e+07	1.2268e+07	1.13798e+07	1.08982e+07
36	tr|F1SJ68|F1SJ68_PIG	2.34963e+06	1.55352e+06	2.48129e+06	1.65964e+06	1.78091e+06	2.26426e+06	4.65176e+06	5.3843e+06	5.6148e+06	1.77464e+06	1.74301e+06	2.30043e+06	3.09588e+06	3.54167e+06	2.78329e+06
37	tr|F1RL08|F1RL08_PIG	3.78095e+07	3.50817e+07	4.7031e+07	2.95839e+07	3.60918e+07	4.01482e+07	2.61636e+06	1.94848e+06	2.9375e+06	3.09548e+07	3.59234e+07	4.12954e+07	3.04378e+07	3.20067e+07	2.91239e+07
38	tr|F1S605|F1S605_PIG	6.16936e+07	1.50121e+08	8.19258e+07	1.07405e+08	1.40962e+08	1.52441e+08	4.93671e+06	4.43068e+06	7.6967e+06	9.97863e+07	1.42488e+08	1.40688e+08	5.22559e+07	5.39322e+07	5.61196e+07
39	tr|M3VVG3|M3VVG3_FELCA	1.61673e+06	1.16982e+06	1.35993e+06	1.1773e+06	887409	1.06228e+06	3.22876e+06	2.52342e+06	4.5648e+06	1.25054e+06	934479	1.11189e+06	2.25872e+06	2.01801e+06	1.97576e+06
40	tr|F1SDE8|F1SDE8_PIG	1.57069e+07	1.53164e+07	2.17649e+07	1.34656e+07	1.30122e+07	1.47e+07	5.91012e+06	6.39588e+06	9.11277e+06	1.38392e+07	1.33962e+07	1.58775e+07	1.69328e+07	1.34398e+07	1.39454e+07
41	tr|S9W7X2|S9W7X2_CAMFR	2126.33	1718.18	2318.15	1683.94	5920.94	3956.61	106743	103184	4228.81	1757.67	5220.48	3683.54	67733.3	128556	102769
42	tr|A0A287BF64|A0A287BF64_PIG	329772	413182	236806	259519	218420	314961	8.23712e+06	7.6012e+06	1.03728e+07	271228	250881	301935	986037	534030	727330
43	tr|I3LC15|I3LC15_PIG	5.33894e+06	5.97566e+06	6.46654e+06	5.95389e+06	6.4488e+06	5.73972e+06	4.46959e+06	5.33672e+06	4.75771e+06	5.8514e+06	6.36994e+06	5.86085e+06	5.96785e+06	5.42298e+06	7.60614e+06
44	tr|F1SCU0|F1SCU0_PIG	4.21963e+07	4.05212e+07	4.11046e+07	3.46356e+07	2.74236e+07	2.78294e+07	1.05705e+07	8.62543e+06	1.23152e+07	3.58957e+07	2.96065e+07	3.00419e+07	3.10103e+07	3.37142e+07	3.39832e+07
45	tr|F1RM74|F1RM74_PIG	6.2799e+07	5.95936e+07	7.32612e+07	4.18362e+07	4.70838e+07	6.13909e+07	1.96565e+07	1.67948e+07	2.36183e+07	4.533e+07	4.91687e+07	6.33693e+07	5.94228e+07	5.1008e+07	5.62433e+07
46	tr|A0A287A3S5|A0A287A3S5_PIG	1.06706e+07	1.2853e+07	1.14082e+07	1.108e+07	8.45554e+06	9.44025e+06	2.29733e+06	2.25545e+06	3.97615e+06	1.10118e+07	9.18845e+06	9.76825e+06	1.12924e+07	9.32369e+06	8.73863e+06
47	tr|Q8MI02|Q8MI02_PIG	3.45249e+07	2.3971e+07	3.73428e+07	2.36755e+07	2.5696e+07	3.05909e+07	2.66039e+07	2.51441e+07	2.03369e+07	2.54838e+07	2.54085e+07	3.17163e+07	2.97498e+07	2.79707e+07	2.11006e+07
48	tr|F1RRQ6|F1RRQ6_PIG	2.66607e+06	4.64695e+06	2.84455e+06	5.48527e+06	7.00595e+06	3.93491e+06	2.99362e+06	1.58237e+06	924386	5.01541e+06	6.61278e+06	3.75318e+06	2.2263e+06	2.1545e+06	1.24146e+06
49	tr|I3LBP3|I3LBP3_PIG	725949	796048	705656	870016	1.02382e+06	1.27298e+06	1.51461e+06	1.35445e+06	1.76536e+06	846005	985856	1.17842e+06	1.55357e+06	1.72982e+06	1.15793e+06
50	tr|F1SMN4|F1SMN4_PIG	2.42609e+06	4.47553e+06	3.17639e+06	4.4583e+06	3.25615e+06	4.76176e+06	773925	389796	770799	4.1196e+06	3.45938e+06	4.49753e+06	2.50906e+06	2.24545e+06	1.9365e+06
51	sp|P08779|K1C16_HUMAN	1.39494e+06	388855	556643	430762	1.18694e+07	492469	373714	674286	1.82655e+06	591459	9.95601e+06	503165	1.19475e+06	751567	657204
52	tr|F1SV60|F1SV60_PIG	1.53224e+07	1.19474e+07	1.96215e+07	1.25607e+07	1.10311e+07	1.57085e+07	1.06064e+07	1.06346e+07	9.65227e+06	1.30209e+07	1.11838e+07	1.63606e+07	1.46812e+07	1.64033e+07	1.16446e+07
53	tr|F1SHL9|F1SHL9_PIG	2.74958e+06	1.17676e+06	2.89198e+06	628507	1.56542e+06	2.74311e+06	835324	739906	519318	982019	1.50065e+06	2.76793e+06	1.94388e+06	2.7172e+06	2.25883e+06
54	tr|A0A288CFT0|A0A288CFT0_PIG	8.86963e+07	8.77826e+07	9.02611e+07	8.85639e+07	7.33144e+07	8.63937e+07	1.75592e+07	1.34526e+07	1.98382e+07	8.8586e+07	7.57258e+07	8.70383e+07	6.94113e+07	6.01838e+07	6.13105e+07
55	tr|K9IW70|K9IW70_PIG	1.33555e+07	1.29359e+07	1.58195e+07	8.73911e+06	1.05162e+07	1.29135e+07	6.9992e+06	6.98743e+06	5.23222e+06	9.50851e+06	1.09195e+07	1.33979e+07	1.1227e+07	1.12645e+07	1.06455e+07
56	tr|W5PRJ4|W5PRJ4_SHEEP	2.46631e+06	1.02907e+06	2.41151e+06	1.09834e+06	786354	1.54417e+06	4.84135e+06	4.78937e+06	5.23498e+06	1.32633e+06	826806	1.68873e+06	3.11582e+06	3.00863e+06	2.40128e+06
57	tr|A0A287AI93|A0A287AI93_PIG	2.96184e+06	7.84086e+06	3.29308e+06	4.65252e+06	5.42543e+06	3.69311e+06	216825	260897	428208	4.37074e+06	5.828e+06	3.62644e+06	1.83209e+06	1.30735e+06	923604
58	tr|F1SP29|F1SP29_PIG	1.05387e+07	1.13169e+07	1.28632e+07	9.84278e+06	9.70512e+06	1.44979e+07	3.56998e+06	3.27419e+06	4.77578e+06	9.95876e+06	9.97374e+06	1.42254e+07	9.29278e+06	9.57563e+06	8.91939e+06
59	tr|F1RVC1|F1RVC1_PIG	3.846e+06	3.24394e+06	4.35579e+06	2.44365e+06	2.93867e+06	2.8741e+06	497844	403068	479387	2.67737e+06	2.98955e+06	3.12105e+06	1.90493e+06	2.20799e+06	2.10788e+06
60	tr|F1SDN2|F1SDN2_PIG	1.19467e+07	1.00279e+07	1.02119e+07	1.01824e+07	8.20444e+06	8.61445e+06	6.3433e+06	5.45664e+06	9.2308e+06	1.04765e+07	8.50835e+06	8.88069e+06	1.17062e+07	9.66271e+06	9.64323e+06
61	tr|F1RVN1|F1RVN1_PIG	4.58273e+06	4.89406e+06	4.54909e+06	3.952e+06	3.39792e+06	4.12393e+06	1.82278e+06	1.64733e+06	3.00601e+06	4.05712e+06	3.64728e+06	4.19479e+06	4.56631e+06	3.31345e+06	3.35539e+06
62	tr|I3LCI2|I3LCI2_PIG	1.53733e+07	1.24894e+07	1.56581e+07	9.19822e+06	9.78365e+06	1.49334e+07	5.4686e+06	5.72191e+06	5.03239e+06	1.02274e+07	1.02346e+07	1.50542e+07	1.01076e+07	1.00919e+07	9.77553e+06
63	tr|X4ZHK0|X4ZHK0_PIG	4.86218e+06	4.93646e+06	5.46487e+06	3.51421e+06	3.94532e+06	5.44355e+06	3.34887e+06	3.26686e+06	3.47704e+06	3.73888e+06	4.11051e+06	5.4471e+06	5.35409e+06	5.52915e+06	3.3618e+06
64	tr|F1SN58|F1SN58_PIG	7.09858e+06	8.46608e+06	7.20249e+06	6.84882e+06	6.13526e+06	5.8893e+06	2.71071e+06	2.79227e+06	4.94568e+06	6.89045e+06	6.52373e+06	6.10817e+06	6.0537e+06	5.2148e+06	4.52732e+06
65	tr|A0A0B8RT86|A0A0B8RT86_PIG	4.4428e+06	5.89726e+06	5.59818e+06	5.90899e+06	4.05656e+06	4.46277e+06	1.27078e+06	1.38717e+06	2.01383e+06	5.66462e+06	4.36334e+06	4.652e+06	3.63692e+06	3.56619e+06	2.88161e+06
66	tr|G3T5L5|G3T5L5_LOXAF	589503	514633	492541	319334	313379	518938	180543	160851	253146	364362	346921	514539	431810	587710	424168
67	tr|F1SKM0|F1SKM0_PIG	9.77991e+06	9.92705e+06	8.74172e+06	7.46297e+06	6.45741e+06	7.64895e+06	3.70804e+06	3.40798e+06	4.68813e+06	7.84912e+06	7.03568e+06	7.83108e+06	7.21715e+06	5.27547e+06	6.04112e+06
68	tr|F1SB63|F1SB63_PIG	1.32394e+06	857968	1.47661e+06	842016	875561	982022	4.85045e+06	4.31305e+06	5.55918e+06	922337	872629	1.06445e+06	2.64003e+06	2.4341e+06	2.46377e+06
69	tr|F1RGJ3|F1RGJ3_PIG	5.77051e+06	4.78539e+06	6.49997e+06	4.09651e+06	3.73745e+06	3.94148e+06	2.63769e+06	2.87474e+06	3.29965e+06	4.37551e+06	3.9121e+06	4.36789e+06	4.29013e+06	4.76922e+06	4.04466e+06
70	tr|A0A1S3AH31|A0A1S3AH31_ERIEU	93328.1	69694	110868	40540.5	72354.3	188234	286920	403914	206708	49338.4	71910.9	175339	167176	344508	248712
71	tr|F1ST43|F1ST43_PIG	2.69105e+06	2.56907e+06	3.01468e+06	1.81088e+06	2.1113e+06	2.71582e+06	1.43882e+06	1.45822e+06	1.48867e+06	1.95758e+06	2.18759e+06	2.76563e+06	2.44775e+06	2.30359e+06	2.29131e+06
72	tr|F1RJB0|F1RJB0_PIG	1.31728e+07	1.82854e+07	1.2697e+07	1.97264e+07	1.03256e+07	1.32525e+07	2.45408e+06	1.85329e+06	3.74868e+06	1.86341e+07	1.16522e+07	1.31599e+07	1.15667e+07	9.87559e+06	1.00551e+07
73	tr|I7HJH6|I7HJH6_PIG	8.90983e+07	4.90358e+07	6.6094e+07	6.4606e+07	6.68409e+07	5.69326e+07	1.98898e+08	2.52293e+08	2.84112e+08	6.86881e+07	6.38734e+07	5.84595e+07	1.32292e+08	1.33e+08	1.78076e+08
74	tr|M3XSW6|M3XSW6_MUSPF	237955	378523	368507	267437	511870	452556	158514	180267	215527	262523	489646	438547	511574	420072	434258
75	tr|I3LD43|I3LD43_PIG	2.88386e+06	1.62551e+06	3.22959e+06	1.77213e+06	1.94133e+06	1.51826e+06	1.26577e+06	1.33243e+06	1.37667e+06	1.95742e+06	1.88869e+06	1.80348e+06	1.76845e+06	2.1135e+06	1.99095e+06
76	tr|A0A0B8RZH9|A0A0B8RZH9_PIG	368490	342101	652454	315589	265822	424511	1.1223e+06	974417	1.27884e+06	324406	278535	462502	716595	437611	485506
77	tr|F1S8P1|F1S8P1_PIG	1.31983e+07	1.62035e+07	1.35499e+07	1.39461e+07	1.16195e+07	1.32626e+07	4.2138e+06	4.44548e+06	8.32692e+06	1.38215e+07	1.23835e+07	1.33105e+07	1.36788e+07	1.05812e+07	9.78822e+06
78	tr|F1SQZ1|F1SQZ1_PIG	1.4161e+07	1.72149e+07	1.79384e+07	1.57753e+07	1.40066e+07	1.38117e+07	2.61024e+06	2.67837e+06	4.83655e+06	1.55062e+07	1.45414e+07	1.44995e+07	1.05838e+07	9.70876e+06	6.67484e+06
79	tr|F1RQD7|F1RQD7_PIG	3.13468e+07	2.76025e+07	2.75217e+07	2.52781e+07	2.00285e+07	2.86704e+07	4.28523e+06	3.70728e+06	5.79289e+06	2.62896e+07	2.12908e+07	2.84789e+07	1.80286e+07	1.64907e+07	1.62786e+07
80	tr|K7GM53|K7GM53_PIG	4.08648e+06	3.42468e+06	3.91645e+06	3.06741e+06	2.36372e+06	3.21519e+06	2.76449e+06	2.2253e+06	4.06722e+06	3.23725e+06	2.54055e+06	3.33207e+06	4.4934e+06	3.32151e+06	3.35424e+06
81	tr|D0G0C8|D0G0C8_PIG	892934	555467	1.0704e+06	628084	615972	733899	2.57615e+06	2.20962e+06	3.55621e+06	672226	605888	789983	1.25209e+06	1.19499e+06	1.34651e+06
82	tr|A0A0B8S099|A0A0B8S099_PIG	5.50002e+06	9.64192e+06	1.11622e+07	6.82938e+06	6.81384e+06	3.63653e+06	3.25169e+06	2.92531e+06	4.82436e+06	6.60782e+06	7.28519e+06	4.89081e+06	4.01728e+06	7.12101e+06	7.14868e+06
83	tr|A0A287AQA6|A0A287AQA6_PIG	1.52901e+06	2.69803e+06	1.89111e+06	3.84481e+06	2.16781e+06	3.53553e+06	238289	208220	488932	3.45885e+06	2.25618e+06	3.26146e+06	948108	756971	751204
84	tr|F1SF28|F1SF28_PIG	4.08726e+07	4.99471e+07	3.9672e+07	3.76951e+07	3.33957e+07	3.65232e+07	2.88112e+07	2.55479e+07	2.6578e+07	3.82246e+07	3.61543e+07	3.7048e+07	4.4481e+07	3.20088e+07	3.02284e+07
85	tr|F1SEB3|F1SEB3_PIG	6.7404e+06	6.1305e+06	6.40281e+06	5.75654e+06	5.22179e+06	5.64889e+06	3.19508e+06	2.73161e+06	4.56321e+06	5.92051e+06	5.37324e+06	5.77455e+06	7.52558e+06	6.54715e+06	7.1762e+06
86	sp|P13647|K2C5_HUMAN	1.35577e+06	535894	509352	881416	1.19757e+06	455692	988641	1.04222e+06	1.4085e+06	960476	1.08729e+06	464635	816488	855538	815678
87	tr|F1RPD2|F1RPD2_PIG	1.6166e+07	1.42466e+07	1.65527e+07	1.21317e+07	1.20054e+07	1.15369e+07	6.6266e+06	6.20108e+06	9.02193e+06	1.28041e+07	1.2379e+07	1.23729e+07	1.26379e+07	1.32928e+07	1.07584e+07
88	tr|F1SGH5|F1SGH5_PIG	2.49024e+07	2.14956e+07	2.38253e+07	1.63979e+07	1.4946e+07	2.0278e+07	1.0506e+07	9.27213e+06	1.2743e+07	1.78153e+07	1.60376e+07	2.08692e+07	2.08206e+07	1.76114e+07	1.87306e+07
89	tr|A0A287B8F3|A0A287B8F3_PIG	6.21276e+06	5.60663e+06	5.34808e+06	5.05126e+06	2.88692e+06	5.2356e+06	4.73695e+06	3.56679e+06	6.42054e+06	5.24484e+06	3.3402e+06	5.25435e+06	7.66619e+06	5.62827e+06	5.7663e+06
90	tr|I3LP41|I3LP41_PIG	1.00912e+07	1.10964e+07	1.16216e+07	7.87981e+06	7.66279e+06	9.02546e+06	7.23726e+06	6.09699e+06	7.67224e+06	8.24837e+06	8.23507e+06	9.45814e+06	1.0784e+07	8.74338e+06	8.9755e+06
91	tr|D0G6X8|D0G6X8_PIG	718605	1.12212e+06	905516	737544	747029	721564	7.56549e+06	5.42983e+06	1.21369e+07	734387	809543	752223	2.50146e+06	1.89068e+06	1.84363e+06
92	tr|F1SAF0|F1SAF0_PIG	7.27807e+06	6.39162e+06	8.18466e+06	4.65728e+06	5.18511e+06	6.42839e+06	5.57656e+06	5.1995e+06	4.74765e+06	5.09408e+06	5.38619e+06	6.72111e+06	5.8957e+06	5.72541e+06	5.27486e+06
93	tr|F1S9K1|F1S9K1_PIG	501806	840445	793993	359749	632684	721474	244956	127185	272364	383426	667310	733560	197057	294847	327741
94	tr|K7GQS2|K7GQS2_PIG	4.86255e+06	5.18088e+06	4.23357e+06	5.99299e+06	2.74714e+06	3.95244e+06	3.33391e+06	2.92915e+06	4.01635e+06	5.80458e+06	3.15277e+06	3.99929e+06	5.00664e+06	4.13199e+06	4.26582e+06
95	tr|F1S9F3|F1S9F3_PIG	1.71052e+06	3.19301e+06	2.34158e+06	2.34675e+06	2.07022e+06	3.28445e+06	1.54031e+06	1.52722e+06	2.23664e+06	2.24071e+06	2.25735e+06	3.12731e+06	3.97352e+06	2.71596e+06	2.75001e+06
96	tr|F1S8J6|F1S8J6_PIG	6.37283e+06	6.81905e+06	4.98732e+06	6.85277e+06	4.32934e+06	5.32451e+06	1.99588e+06	1.46414e+06	2.63432e+06	6.77278e+06	4.74429e+06	5.26832e+06	5.15118e+06	3.64561e+06	3.69447e+06
97	tr|A0A287BT68|A0A287BT68_PIG	2.71029e+07	1.48067e+07	2.38577e+07	1.89027e+07	1.57166e+07	1.76138e+07	4.86813e+07	3.39559e+07	4.15332e+07	2.02694e+07	1.55649e+07	1.86544e+07	3.76722e+07	3.44177e+07	4.00399e+07
98	tr|F1SH89|F1SH89_PIG	3.35096e+06	4.2025e+06	4.07788e+06	3.15932e+06	3.20085e+06	4.00412e+06	1.35239e+06	1.31405e+06	2.47131e+06	3.19126e+06	3.36779e+06	4.01641e+06	3.63776e+06	3.44645e+06	2.76279e+06
99	tr|Q8WNW8|Q8WNW8_PIG	189710	150322	284410	272715	223032	297451	2.01156e+07	1.7064e+07	2.33627e+07	258881	210914	295277	5.4575e+06	6.51039e+06	6.29193e+06
100	sp|P41367|ACADM_PIG	7.34164e+06	7.62423e+06	7.36889e+06	5.30548e+06	3.25776e+06	5.62305e+06	3.81778e+06	3.49464e+06	4.67601e+06	5.64484e+06	3.98551e+06	5.91403e+06	6.64627e+06	5.0715e+06	5.55234e+06
101	tr|F1RPW8|F1RPW8_PIG	4.10083e+07	3.41451e+07	3.18846e+07	3.07084e+07	1.94775e+07	2.4983e+07	1.9276e+07	1.24065e+07	2.26044e+07	3.2425e+07	2.19221e+07	2.61332e+07	3.61402e+07	2.47333e+07	2.94429e+07
102	tr|G9KHC5|G9KHC5_MUSPF	259079	320162	203112	213418	339639	330705	633466	702649	548763	221028	336393	309439	549014	811054	567783
103	tr|F1SEF3|F1SEF3_PIG	1.38582e+06	1.08665e+06	1.78014e+06	1.33472e+06	1.00065e+06	1.85432e+06	181841	232379	311822	1.34323e+06	1.01498e+06	1.84195e+06	853559	952602	754034
104	tr|A0A287AMZ2|A0A287AMZ2_PIG	1.12864e+06	914186	1.31896e+06	872198	756683	1.1977e+06	4.14858e+06	3.75141e+06	5.23928e+06	914938	782934	1.21791e+06	2.17305e+06	1.6851e+06	1.85281e+06
105	sp|P00506|AATM_PIG	3.03954e+06	2.99348e+06	3.65868e+06	2.50419e+06	2.19382e+06	2.79746e+06	1.22358e+06	1.10785e+06	1.39258e+06	2.59341e+06	2.32709e+06	2.941e+06	2.43022e+06	2.60342e+06	2.13919e+06
106	tr|Q4R0H8|Q4R0H8_PIG	4.9929e+07	3.96156e+07	6.53386e+07	3.93231e+07	5.05166e+07	4.66806e+07	1.04832e+08	1.55914e+08	9.88585e+07	4.10908e+07	4.86998e+07	4.97903e+07	1.36877e+08	7.83145e+07	1.76576e+08
107	tr|F1SE27|F1SE27_PIG	7.26438e+06	2.69335e+07	1.07298e+07	2.07407e+07	2.35824e+07	2.44506e+07	1.44264e+06	640242	936162	1.84947e+07	2.41409e+07	2.21638e+07	4.26749e+06	5.69723e+06	4.8304e+06
108	tr|F1RLA2|F1RLA2_PIG	7.98924e+07	5.48911e+07	6.836e+07	4.74796e+07	3.12851e+07	4.80731e+07	5.8979e+07	5.79744e+07	6.40786e+07	5.28818e+07	3.52195e+07	5.14542e+07	7.83641e+07	5.87311e+07	5.71157e+07
109	tr|F1S2F6|F1S2F6_PIG	7.87823e+06	3.01531e+07	8.63202e+06	3.23703e+07	2.32146e+07	2.57946e+07	2.80795e+06	879845	1.45476e+06	2.82883e+07	2.4371e+07	2.29342e+07	5.62291e+06	7.27888e+06	6.92014e+06
110	tr|A0A287BD08|A0A287BD08_PIG	2.13694e+06	1.88612e+06	6.86353e+06	6.08746e+06	4.22136e+06	1.68759e+06	334788	539993	300661	5.42904e+06	3.83215e+06	2.55025e+06	3.28223e+06	897476	2.72255e+06
111	tr|A0A287BPI1|A0A287BPI1_PIG	1.35709e+06	2.21816e+06	1.92803e+06	1.59581e+06	1.59816e+06	1.57775e+06	455060	497405	840628	1.55602e+06	1.70149e+06	1.63613e+06	1.43844e+06	1.17288e+06	1.14213e+06
112	tr|A0A287BJP9|A0A287BJP9_PIG	1.44001e+06	1.69229e+06	1.58245e+06	1.48022e+06	1.21982e+06	1.38451e+06	575660	646922	847780	1.47351e+06	1.29857e+06	1.4175e+06	1.54556e+06	1.16605e+06	1.39126e+06
113	tr|F1RGN9|F1RGN9_PIG	4.24721e+06	3.18728e+06	4.1552e+06	3.33942e+06	1.59963e+06	2.76046e+06	2.51886e+06	2.0598e+06	3.50492e+06	3.49072e+06	1.86424e+06	2.99292e+06	4.27031e+06	3.20393e+06	3.55407e+06
114	tr|Q6UAQ9|Q6UAQ9_PIG	6.46721e+06	3.82103e+06	6.94745e+06	2.27952e+06	3.99041e+06	5.44984e+06	3.66251e+06	3.71906e+06	2.46676e+06	2.97747e+06	3.96218e+06	5.69944e+06	3.93968e+06	3.96282e+06	3.60413e+06
115	tr|I3LR32|I3LR32_PIG	353815	247973	431967	332322	241696	369074	1.26647e+06	971860	1.78891e+06	335904	242742	379557	550603	608450	475683
116	tr|A0A287B2H7|A0A287B2H7_PIG	4.53957e+06	3.04545e+06	4.70723e+06	2.98249e+06	2.78989e+06	4.33453e+06	550085	547626	950467	3.24201e+06	2.83248e+06	4.39664e+06	3.9565e+06	3.55836e+06	3.50917e+06
117	tr|I3LK18|I3LK18_PIG	2.48347e+06	4.36017e+06	2.69331e+06	3.14501e+06	4.46931e+06	4.8888e+06	988043	1.55786e+06	1.53237e+06	3.03475e+06	4.45112e+06	4.52289e+06	3.06066e+06	3.48587e+06	2.24894e+06
118	tr|I3LCA2|I3LCA2_PIG	196469	199770	158533	235319	143025	157608	522779	397538	847264	228844	152483	157762	274478	264518	210048
119	tr|F1SSA1|F1SSA1_PIG	6.68154e+06	2.644e+06	4.83976e+06	6.31001e+06	4.54803e+06	7.21078e+06	5.73253e+07	4.45802e+07	4.37848e+07	6.37193e+06	4.2307e+06	6.81561e+06	4.74929e+07	4.17483e+07	4.40072e+07
120	tr|I3LK59|I3LK59_PIG	965902	570600	1.41195e+06	487855	503738	479233	2.02798e+06	1.84929e+06	1.69166e+06	567530	514882	634685	741277	994925	559143
121	sp|D5K8A9|SACA1_PIG	6.9887e+07	6.6667e+07	6.52495e+07	5.83933e+07	4.03334e+07	5.30934e+07	8.42691e+07	7.30392e+07	7.72905e+07	6.03089e+07	4.47223e+07	5.51195e+07	9.04072e+07	7.8596e+07	6.84393e+07
122	tr|C1PIG4|C1PIG4_PIG	2.1366e+06	1.53405e+06	2.48221e+06	801704	789490	1.60946e+06	1.05215e+07	1.10465e+07	9.96428e+06	1.02419e+06	913583	1.75492e+06	3.57853e+06	4.13996e+06	3.64303e+06
123	tr|I6R469|I6R469_PIG	1.95366e+06	1.03903e+06	1.89829e+06	1.10694e+06	824631	1.5433e+06	2.23514e+06	1.80479e+06	2.51474e+06	1.24806e+06	860363	1.60247e+06	3.815e+06	2.8889e+06	3.04975e+06
124	sp|P02533|K1C14_HUMAN	669432	277820	297979	319941	1.54957e+06	296468	336180	560748	810760	378190	1.33761e+06	296719	480903	406827	416669
125	tr|F1RPA7|F1RPA7_PIG	261707	249363	265850	240464	164475	263207	3.26367e+06	2.64383e+06	3.33658e+06	244004	178623	263647	806433	393889	868806
126	tr|I3LHM6|I3LHM6_PIG	1.23234e+06	952526	1.25157e+06	658419	718950	823534	776387	806105	1.42892e+06	754073	757879	894874	1.87289e+06	1.62008e+06	1.67688e+06
127	sp|P36968|GPX4_PIG	1.33446e+07	4.47021e+07	1.43367e+07	3.56063e+07	3.24849e+07	2.32944e+07	3.47756e+06	1.46776e+06	1.61981e+06	3.1896e+07	3.45211e+07	2.18014e+07	7.21265e+06	8.35792e+06	7.4534e+06
128	tr|M3YHH7|M3YHH7_MUSPF	276919	204173	150251	168914	416026	179304	229328	371396	390697	186915	380717	174462	202124	241702	259143
129	tr|S7N7R0|S7N7R0_MYOBR	3.69724e+06	2.04379e+06	3.27691e+06	1.96142e+06	1.68465e+06	2.2133e+06	2.14494e+06	2.10899e+06	1.64405e+06	2.25073e+06	1.7445e+06	2.39057e+06	3.01165e+06	2.89446e+06	2.89531e+06
130	tr|M3XMI4|M3XMI4_MUSPF	484851	476317	504198	464882	368617	462136	975249	906422	1.53535e+06	468211	386567	469147	780315	668577	708704
131	tr|I3L9J4|I3L9J4_PIG	257922	178684	411079	168013	168619	345032	1.95201e+06	1.54703e+06	2.60756e+06	182998	170296	356040	518998	589905	449108
132	tr|W5PUT6|W5PUT6_SHEEP	322970	413404	505565	329597	306723	312701	581336	529695	505746	328493	324503	344845	419166	584854	401937
133	tr|A0A0A8IK66|A0A0A8IK66_PIG	5.8026e+06	4.25644e+06	7.24402e+06	4.02261e+06	3.11487e+06	2.79025e+06	1.66994e+08	1.82886e+08	1.40982e+08	4.31928e+06	3.30513e+06	3.53254e+06	3.9498e+07	4.54265e+07	9.09154e+07
134	tr|F6Q109|F6Q109_PIG	5.14274e+06	3.46185e+06	4.31813e+06	3.39642e+06	1.87021e+06	2.94693e+06	2.78384e+06	2.31711e+06	3.75361e+06	3.68747e+06	2.13548e+06	3.17547e+06	5.74039e+06	4.54879e+06	5.04403e+06
135	tr|F1SQN1|F1SQN1_PIG	589698	378337	720252	474205	431821	229613	1.3641e+06	1.51428e+06	1.68313e+06	493454	422907	311386	687517	946816	891320
136	tr|G3RBN0|G3RBN0_GORGO	208432	125605	138671	105698	277676	130749	281848	225571	202561	122821	252331	132069	97964.1	101091	147515
137	tr|A0A287BF29|A0A287BF29_PIG	3.64428e+06	3.13251e+06	3.87861e+06	2.67851e+06	2.28964e+06	2.63596e+06	2.09474e+06	1.5637e+06	2.33642e+06	2.83947e+06	2.43012e+06	2.84307e+06	3.4755e+06	2.84216e+06	2.91465e+06
138	tr|F1SQZ0|F1SQZ0_PIG	2.31249e+06	1.25369e+06	1.821e+06	1.17798e+06	624367	1.39165e+06	370412	600282	591438	1.36707e+06	729254	1.46321e+06	1.74395e+06	1.55982e+06	1.62295e+06
139	tr|A0A287AMM6|A0A287AMM6_PIG	2.77258e+06	1.50425e+06	2.32713e+06	2.2061e+06	1.37585e+06	2.22016e+06	1.12024e+06	1.17197e+06	1.70879e+06	2.30051e+06	1.39725e+06	2.23799e+06	2.81361e+06	2.28293e+06	2.14945e+06
140	tr|F1SFX0|F1SFX0_PIG	2.11016e+06	1.29106e+06	2.26201e+06	1.17997e+06	1.08988e+06	1.32348e+06	1.91561e+06	1.62306e+06	2.13252e+06	1.335e+06	1.12341e+06	1.4799e+06	1.95569e+06	1.80259e+06	1.4754e+06
141	tr|F1SA46|F1SA46_PIG	3.26699e+06	2.4786e+06	3.12491e+06	3.12773e+06	2.51706e+06	2.98173e+06	1.37594e+06	1.38529e+06	2.05498e+06	3.15094e+06	2.51065e+06	3.00559e+06	3.41147e+06	3.24879e+06	3.18134e+06
142	tr|M3Y8B3|M3Y8B3_MUSPF	325537	262979	384642	275479	174566	335062	1.14089e+06	1.13072e+06	1.97315e+06	283822	189302	343325	631460	462755	453771
143	tr|W5NVQ4|W5NVQ4_SHEEP	522785	695246	636850	465843	572469	680391	1.10716e+06	903683	1.60015e+06	475333	592932	673134	737041	940070	668923
144	tr|I3LP02|I3LP02_PIG	1.62566e+06	910828	1.62211e+06	807239	1.01831e+06	1.01322e+06	642585	705586	736627	943642	1.00039e+06	1.1147e+06	899866	1.2323e+06	992171
145	tr|F1RQP0|F1RQP0_PIG	8.53899e+06	4.72404e+06	8.63416e+06	3.79719e+06	4.52927e+06	6.31106e+06	1.91314e+07	1.92189e+07	1.66536e+07	4.58749e+06	4.56173e+06	6.69824e+06	1.40552e+07	1.37858e+07	1.46662e+07
146	tr|F1SBT8|F1SBT8_PIG	2.26153e+06	1.89671e+06	2.74883e+06	1.58139e+06	1.89731e+06	2.13325e+06	2.27258e+06	2.30244e+06	2.62978e+06	1.69475e+06	1.89721e+06	2.23584e+06	2.57012e+06	3.03201e+06	2.23155e+06
147	tr|W5PTR5|W5PTR5_SHEEP	118403	127671	416068	121330	191534	140854	1.92802e+06	1.78362e+06	2.11228e+06	120842	180890	186723	587541	605733	552786
148	tr|F1SL07|F1SL07_PIG	2.91558e+06	4.34988e+06	4.61423e+06	3.00925e+06	3.01918e+06	3.61786e+06	1.02533e+06	1.11797e+06	1.74093e+06	2.99364e+06	3.24097e+06	3.78392e+06	4.79623e+06	4.33192e+06	3.1236e+06
149	tr|I3LNB4|I3LNB4_PIG	424209	416276	561516	289405	153983	481876	297708	254372	271999	311872	197698	495149	150200	142626	355348
150	tr|I3LND4|I3LND4_PIG	8.51022e+06	4.60254e+06	1.08771e+07	6.32758e+06	7.67685e+06	1.26901e+07	3.5789e+06	2.74769e+06	1.97567e+06	6.69135e+06	7.16447e+06	1.23879e+07	6.75116e+06	1.0038e+07	8.79394e+06
151	tr|K9IW73|K9IW73_PIG	5.7238e+06	5.33093e+06	5.70247e+06	4.16901e+06	3.52726e+06	4.72417e+06	4.14908e+06	2.71267e+06	3.74656e+06	4.42814e+06	3.82787e+06	4.88722e+06	4.04253e+06	4.33584e+06	3.8837e+06
152	tr|A0A286ZJB1|A0A286ZJB1_PIG	1.67548e+07	5.64948e+06	7.34641e+06	1.05172e+07	1.01122e+07	8.21146e+06	1.04772e+07	1.4754e+07	7.87081e+06	1.15568e+07	9.36844e+06	8.06728e+06	1.4305e+07	1.31724e+07	1.43576e+07
153	tr|F1S1R1|F1S1R1_PIG	175262	204664	263716	177012	102791	118157	1.23948e+06	853967	2.11756e+06	176720	119770	142417	538636	550241	408372
154	tr|F1S0N2|F1S0N2_PIG	372873	307331	475899	254778	296161	349309	887722	959363	1.09722e+06	274460	298022	370408	701125	592638	590580
155	tr|W5NSB0|W5NSB0_SHEEP	1.28132e+06	783628	1.28097e+06	898809	589234	958106	1.57955e+06	1.10573e+06	1.74547e+06	962561	621633	1.01192e+06	1.91607e+06	1.53134e+06	1.65364e+06
156	tr|A0A0K0KW08|A0A0K0KW08_PIG	1.31576e+07	1.34313e+07	1.27584e+07	1.06793e+07	8.53453e+06	8.13981e+06	2.79916e+06	2.54495e+06	6.02229e+06	1.10924e+07	9.35066e+06	8.90957e+06	9.57913e+06	8.16603e+06	8.16176e+06
157	tr|F1SCI9|F1SCI9_PIG	284409	153091	347165	290992	192820	214182	1.20261e+06	795776	1.34028e+06	289895	186199	236346	481009	652905	564207
158	tr|K9IR91|K9IR91_DESRO	424845	427793	408938	344036	210336	352497	935583	734537	1.98464e+06	357504	246579	361904	500693	502368	491555
159	tr|F1RVX7|F1RVX7_PIG	1.39648e+06	990018	1.10216e+06	1.03076e+06	869822	983465	1.94029e+06	1.53098e+06	2.60851e+06	1.09171e+06	889855	1.00325e+06	2.97863e+06	2.2032e+06	2.17036e+06
160	tr|F1SR82|F1SR82_PIG	711646	910056	1.24649e+06	371478	491570	803648	1.21141e+06	1.08422e+06	1.00183e+06	428173	561318	877456	726880	673333	572772
161	tr|K7GP28|K7GP28_PIG	5.41346e+06	3.64804e+06	5.77227e+06	2.61506e+06	3.43271e+06	4.6997e+06	3.51566e+06	3.2653e+06	2.99855e+06	3.08146e+06	3.4686e+06	4.87846e+06	3.52339e+06	4.43658e+06	4.65795e+06
162	tr|A0A287B4I0|A0A287B4I0_PIG	7.35073e+06	7.09641e+06	7.77091e+06	6.52381e+06	5.41204e+06	6.90467e+06	7.95065e+06	6.94752e+06	6.31113e+06	6.66163e+06	5.69277e+06	7.04905e+06	9.08113e+06	7.91993e+06	8.95815e+06
163	tr|F1SHU0|F1SHU0_PIG	3.81322e+06	3.30982e+06	5.00033e+06	2.69259e+06	2.20483e+06	3.99764e+06	2.31141e+06	1.95075e+06	1.99505e+06	2.87936e+06	2.389e+06	4.16475e+06	3.2523e+06	3.12876e+06	3.08612e+06
164	tr|A0A287AA21|A0A287AA21_PIG	3.6733e+06	3.23301e+06	3.60969e+06	1.85784e+06	1.99803e+06	2.94649e+06	2.12672e+06	1.59694e+06	2.12073e+06	2.16042e+06	2.20386e+06	3.05702e+06	2.90155e+06	2.43759e+06	2.26294e+06
165	tr|A0A286ZQY6|A0A286ZQY6_PIG	3.87325e+06	3.77435e+06	4.38765e+06	2.77733e+06	2.923e+06	4.01097e+06	2.70189e+06	1.84291e+06	2.53329e+06	2.95998e+06	3.06489e+06	4.07375e+06	4.49582e+06	3.18031e+06	3.48164e+06
166	sp|Q29092|ENPL_PIG	382029	247390	507023	344376	230250	215394	1.82868e+06	1.54858e+06	3.12272e+06	350651	233107	263999	1.70606e+06	1.41554e+06	1.47051e+06
167	tr|B0LY44|B0LY44_PIG	1.44087e+06	1.17566e+06	1.78921e+06	976983	1.10326e+06	1.23068e+06	666550	478797	486840	1.0543e+06	1.11533e+06	1.32377e+06	914324	1.15087e+06	913545
168	tr|F1RT97|F1RT97_PIG	1.48749e+06	2.30699e+06	2.07264e+06	1.80099e+06	1.5085e+06	2.03878e+06	356024	373779	478748	1.74874e+06	1.64158e+06	2.04443e+06	1.24249e+06	1.18207e+06	945547
169	sp|P02768|ALBU_HUMAN	100774	141467	69407.8	130917	64730.8	61225.4	774649	220304	190079	125893	77520.1	62589.1	88019	84287.4	196495
170	tr|A0A287BPA2|A0A287BPA2_PIG	1.24374e+06	1.42831e+06	1.49281e+06	1.50619e+06	1.51787e+06	1.9829e+06	403488	233900	593881	1.46245e+06	1.50295e+06	1.90122e+06	909203	1.33392e+06	1.09389e+06
171	tr|A0A287AR48|A0A287AR48_PIG	3.01296e+06	3.75937e+06	3.02834e+06	3.35822e+06	2.01169e+06	2.24642e+06	1.12169e+06	968947	2.74868e+06	3.30068e+06	2.30297e+06	2.37674e+06	3.08602e+06	2.05365e+06	2.37963e+06
172	tr|F1S7E5|F1S7E5_PIG	2.52958e+06	1.99845e+06	2.89116e+06	1.18281e+06	1.36425e+06	1.79065e+06	1.76907e+06	1.52533e+06	2.04011e+06	1.40727e+06	1.46995e+06	1.97407e+06	3.44122e+06	2.80436e+06	3.08028e+06
173	tr|F1RX00|F1RX00_PIG	2.82568e+06	3.27077e+06	3.0553e+06	3.06123e+06	2.2029e+06	2.06597e+06	955418	1.04576e+06	1.57213e+06	3.02197e+06	2.38087e+06	2.23086e+06	2.17464e+06	1.80965e+06	1.54674e+06
174	tr|F1SE68|F1SE68_PIG	1.94848e+06	2.61336e+06	2.21865e+06	2.14884e+06	2.03723e+06	2.77951e+06	3.71409e+06	3.43565e+06	3.44648e+06	2.11544e+06	2.13325e+06	2.68603e+06	4.78571e+06	4.2176e+06	4.90155e+06
175	tr|A0A287B6S4|A0A287B6S4_PIG	441229	1.40256e+06	625474	1.04651e+06	1.57627e+06	1.72235e+06	270123	165403	98121.1	945628	1.54732e+06	1.53954e+06	245952	450558	349038
176	tr|A0A2C9F3H7|A0A2C9F3H7_PIG	65735.9	147607	60529.3	72984	81534.2	84192.6	2.17907e+06	1.99908e+06	2.22192e+06	71776	92546.3	80248.7	356269	397921	334727
177	tr|Q2I373|Q2I373_PIG	481595	2.78376e+06	613357	2.7648e+06	2.55105e+06	2.34534e+06	219172	272476	271101	2.38426e+06	2.58983e+06	2.05668e+06	347322	289241	361050
178	tr|B2ZF47|B2ZF47_PIG	1.87932e+06	1.90619e+06	2.01829e+06	1.384e+06	1.23616e+06	1.30578e+06	546654	788403	711160	1.46655e+06	1.34783e+06	1.42453e+06	1.34707e+06	1.52308e+06	1.25172e+06
179	tr|F1S8I7|F1S8I7_PIG	9.64959e+07	6.25617e+07	7.92837e+07	5.577e+07	5.14471e+07	6.23558e+07	4.05734e+07	4.32822e+07	4.59687e+07	6.25577e+07	5.32995e+07	6.51771e+07	5.19341e+07	5.97274e+07	6.54889e+07
180	tr|U6DIF0|U6DIF0_NEOVI	1.45484e+06	1.37293e+06	1.53129e+06	1.10404e+06	1.09932e+06	1.19177e+06	503734	405279	908257	1.16251e+06	1.14493e+06	1.24836e+06	1.27949e+06	1.03909e+06	1.05959e+06
181	tr|A0A287BJG7|A0A287BJG7_PIG	1.9312e+06	3.77341e+06	2.04855e+06	2.94578e+06	2.22328e+06	3.17759e+06	957830	679611	1.67186e+06	2.77668e+06	2.48163e+06	2.98942e+06	2.09073e+06	1.42178e+06	951002
182	tr|F1RVJ6|F1RVJ6_PIG	627573	722339	748623	566185	495317	584449	174941	158160	319208	576417	533154	611811	485755	529470	524672
183	tr|I3LT05|I3LT05_PIG	3.32446e+06	3.3014e+06	6.65231e+06	1.03953e+06	6.16586e+06	8.47385e+06	1.59869e+06	1.68306e+06	1.06524e+06	1.42035e+06	5.68845e+06	8.17026e+06	3.43335e+06	4.94665e+06	4.29934e+06
184	tr|Q8WNR3|Q8WNR3_PIG	2.98331e+06	1.33339e+06	2.42285e+06	1.08707e+06	1.25986e+06	1.41245e+06	3.84346e+06	3.41144e+06	2.24861e+06	1.40311e+06	1.27212e+06	1.58085e+06	2.1044e+06	2.25977e+06	2.52795e+06
185	tr|I3LQN4|I3LQN4_PIG	6.81129e+06	4.82474e+06	6.35305e+06	4.44316e+06	4.16197e+06	5.03609e+06	2.63628e+06	2.5859e+06	3.77642e+06	4.83784e+06	4.27243e+06	5.25558e+06	5.69344e+06	5.10623e+06	3.5443e+06
186	tr|A0A286ZU97|A0A286ZU97_PIG	661785	7.13129e+06	1.6794e+06	5.92358e+06	8.91546e+06	7.52833e+06	187985	186365	242771	5.04661e+06	8.6181e+06	6.55351e+06	712849	1.07005e+06	893913
187	tr|F1RRD6|F1RRD6_PIG	72502.1	127077	78175.7	72215.1	60301.1	99083.3	1.44159e+06	1.38787e+06	1.69802e+06	72262.9	71430.3	95598.7	732703	633737	581282
188	tr|B5KJG2|B5KJG2_PIG	452813	361312	640480	283899	444492	558577	869955	866357	328628	312052	430629	572227	795303	941625	775145
189	tr|F1RRA6|F1RRA6_PIG	575385	2.98178e+06	1.47653e+06	1.46099e+06	2.05005e+06	1.92916e+06	1.39169e+06	1.06854e+06	1.95214e+06	1.31339e+06	2.20534e+06	1.85372e+06	1.60533e+06	1.24973e+06	1.01178e+06
190	tr|A0A287BLC7|A0A287BLC7_PIG	1.28637e+06	1.54027e+06	1.3747e+06	898111	622137	1.17094e+06	359265	134280	346816	962821	775160	1.2049e+06	600638	639718	549104
191	tr|I3L8L8|I3L8L8_PIG	585927	775782	544031	701764	317369	471189	360978	246339	711659	682458	393771	483329	814338	472280	420772
192	tr|D3K5J6|D3K5J6_PIG	1.17411e+07	1.8275e+07	9.95876e+06	2.11297e+07	1.29522e+07	1.27139e+07	1.32764e+07	7.98414e+06	1.06105e+07	1.9565e+07	1.38393e+07	1.22547e+07	1.29368e+07	8.37116e+06	1.23548e+07
193	tr|F1SFT7|F1SFT7_PIG	2.28648e+06	2.16961e+06	2.39478e+06	2.72845e+06	1.68259e+06	2.63376e+06	2.45265e+06	1.66664e+06	3.35803e+06	2.65479e+06	1.76376e+06	2.59393e+06	5.13076e+06	3.92612e+06	4.27869e+06
194	tr|A0A286ZQW4|A0A286ZQW4_PIG	1.01634e+06	2.29894e+06	1.19436e+06	1.28262e+06	1.6383e+06	1.68172e+06	264998	300404	413026	1.23824e+06	1.7484e+06	1.6005e+06	677351	716122	369113
195	tr|F1SP30|F1SP30_PIG	3.54702e+06	3.77428e+06	3.91235e+06	3.5069e+06	2.79859e+06	3.69022e+06	1.58909e+06	1.46892e+06	2.32085e+06	3.51359e+06	2.9612e+06	3.72724e+06	3.35806e+06	3.36355e+06	3.24562e+06
196	tr|F1RRH7|F1RRH7_PIG	1.80453e+06	848734	1.84972e+06	847898	911535	1.41892e+06	2.81726e+06	2.2817e+06	3.1292e+06	1.00734e+06	901068	1.49072e+06	2.53273e+06	1.83618e+06	2.03338e+06
197	tr|F1RUT4|F1RUT4_PIG	4.08431e+06	2.8564e+06	4.52416e+06	2.34008e+06	2.19352e+06	2.36188e+06	3.64717e+06	2.51279e+06	4.00347e+06	2.63078e+06	2.304e+06	2.72226e+06	2.90383e+06	2.74907e+06	2.71636e+06
198	tr|K7GSU4|K7GSU4_PIG	1.53003e+06	1.45453e+06	1.61767e+06	1.41265e+06	740815	1.1011e+06	394034	284915	230445	1.43221e+06	859767	1.1872e+06	1.85984e+06	1.24243e+06	1.59044e+06
199	tr|F1SB42|F1SB42_PIG	713675	695634	215507	469297	226236	665183	4.41413e+06	857196	5.69146e+06	510027	304469	590237	2.27027e+06	668681	530145
200	tr|A0A286ZMB2|A0A286ZMB2_PIG	2.21556e+06	2.18744e+06	2.84588e+06	2.01938e+06	1.76295e+06	1.78707e+06	932557	788421	1.36327e+06	2.05208e+06	1.8337e+06	1.96353e+06	1.26514e+06	1.54287e+06	1.55616e+06
201	tr|F1RH80|F1RH80_PIG	308102	201683	384019	177841	173825	316982	1.51087e+06	1.21914e+06	1.52344e+06	199552	178468	328155	706868	850276	519573
202	tr|A0A287AE08|A0A287AE08_PIG	1.48719e+06	2.85117e+06	1.42181e+06	2.15916e+06	1.31981e+06	1.45431e+06	1.66008e+06	1.12302e+06	2.46899e+06	2.04716e+06	1.57504e+06	1.44889e+06	2.15333e+06	1.27057e+06	1.17109e+06
203	tr|F1S574|F1S574_PIG	2.7375e+06	1.75201e+06	3.00995e+06	1.03277e+06	1.43721e+06	1.57766e+06	957013	872746	830366	1.31689e+06	1.48967e+06	1.81638e+06	1.8078e+06	1.64157e+06	1.5343e+06
204	sp|P26322|AQN1_PIG	6.34892e+06	3.90628e+06	7.12371e+06	3.93884e+06	6.07246e+06	6.34889e+06	2.29932e+08	2.71945e+08	2.04421e+08	4.34052e+06	5.71143e+06	6.47803e+06	7.65415e+07	7.98917e+07	8.78722e+07
205	tr|U3F933|U3F933_CALJA	220524	278843	415840	256692	198210	360859	472560	378796	450770	250664	211649	370022	473803	411776	335833
206	tr|A0A286ZNN4|A0A286ZNN4_PIG	4.82055e+06	4.15563e+06	6.01042e+06	2.73572e+06	3.40473e+06	4.26727e+06	1.18894e+06	1.21253e+06	1.22965e+06	3.08319e+06	3.52988e+06	4.5578e+06	3.74606e+06	3.75716e+06	3.15425e+06
207	tr|W5P7Q3|W5P7Q3_SHEEP	5.73595e+06	3.48183e+06	4.78043e+06	3.22458e+06	2.61895e+06	3.94222e+06	3.96786e+06	4.05925e+06	3.83923e+06	3.64314e+06	2.76277e+06	4.08193e+06	6.455e+06	6.05288e+06	6.00362e+06
208	tr|A0A287BPZ5|A0A287BPZ5_PIG	1.38748e+06	9.24657e+06	1.69711e+06	7.22256e+06	4.91332e+06	3.73349e+06	173788	121291	393609	6.25005e+06	5.63553e+06	3.39409e+06	719351	550262	611218
209	sp|P00355|G3P_PIG	2.14263e+06	1.63293e+06	2.57988e+06	1.31345e+06	1.34542e+06	1.80498e+06	2.02433e+06	1.69437e+06	2.46132e+06	1.45165e+06	1.39334e+06	1.93413e+06	2.83335e+06	2.49132e+06	2.28752e+06
210	tr|F1S0K1|F1S0K1_PIG	2.1816e+06	766439	560237	1.64151e+06	1.71984e+06	598336	1.26894e+06	1.25453e+06	2.17479e+06	1.73152e+06	1.56094e+06	591986	1.09998e+06	862543	1.45735e+06
211	tr|G9F6X8|G9F6X8_PIG	73331.8	120201	120393	135596	80284	170687	1.15675e+06	1.10228e+06	1.21973e+06	125219	86936.8	162305	480813	301540	262768
212	tr|F1SIP5|F1SIP5_PIG	82096.7	97901.5	270691	64143.7	109210	146271	2.74275e+06	1.91214e+06	2.67743e+06	67135.8	107326	167007	975779	691041	1.4281e+06
213	tr|A0A287BMQ2|A0A287BMQ2_PIG	3.04537e+06	3.55825e+06	3.42987e+06	2.9239e+06	2.56645e+06	2.94867e+06	1.75357e+06	1.66839e+06	1.19018e+06	2.94414e+06	2.73175e+06	3.02887e+06	2.16806e+06	1.36885e+06	1.30327e+06
214	tr|F1SN95|F1SN95_PIG	1.16052e+06	1.24192e+06	1.3765e+06	836464	861080	957936	290217	244645	476142	890473	924553	1.0277e+06	927720	755892	755358
215	tr|A0A287BBB5|A0A287BBB5_PIG	3.77387e+06	3.07508e+06	4.41716e+06	2.46535e+06	2.54919e+06	1.64407e+06	840543	652893	912191	2.68344e+06	2.63684e+06	2.10625e+06	1.78648e+06	1.70802e+06	1.68523e+06
216	tr|W5QGT1|W5QGT1_SHEEP	241404	249852	436135	232522	224389	287183	498298	413762	543113	234003	228633	312008	386706	355100	345237
217	tr|A0A2C9F3A3|A0A2C9F3A3_PIG	5.51707e+06	4.50269e+06	5.06255e+06	3.89781e+06	3.49515e+06	3.70907e+06	3.47843e+06	2.91525e+06	3.15243e+06	4.16769e+06	3.66307e+06	3.93465e+06	4.97477e+06	3.72682e+06	4.12277e+06
218	tr|A0A2C9F357|A0A2C9F357_PIG	3.46009e+07	3.49863e+07	4.23577e+06	4.07575e+07	2.81595e+07	2.41005e+07	1.43773e+08	1.0639e+08	1.10076e+08	3.97314e+07	2.92973e+07	2.07898e+07	6.05597e+07	1.19129e+08	4.46893e+07
219	tr|A0A287A9I8|A0A287A9I8_PIG	4.20322e+06	4.19011e+06	4.14073e+06	3.64325e+06	2.99695e+06	2.73097e+06	1.58954e+06	1.62414e+06	2.37703e+06	3.73658e+06	3.19581e+06	2.96593e+06	4.21414e+06	3.02051e+06	3.14669e+06
220	tr|I3LVS2|I3LVS2_PIG	468108	424578	486872	289110	165616	306903	223878	372394	304556	318943	208776	336898	455962	312751	468984
221	tr|A0A287AAP0|A0A287AAP0_PIG	3.59238e+06	2.63318e+06	3.70233e+06	2.04091e+06	2.26417e+06	3.00899e+06	1.15807e+06	1.16132e+06	1.13927e+06	2.29949e+06	2.32568e+06	3.12455e+06	2.21122e+06	2.25613e+06	2.0958e+06
222	tr|F1SGT3|F1SGT3_PIG	1.69796e+06	2.68189e+06	3.20133e+06	2.18568e+06	2.11473e+06	1.15487e+06	1.79744e+06	1.50608e+06	1.56383e+06	2.1044e+06	2.20926e+06	1.49595e+06	2.43188e+06	2.38165e+06	2.42239e+06
223	tr|W5Q086|W5Q086_SHEEP	1.3057e+06	992708	1.36242e+06	756264	558318	1.1607e+06	3.00988e+06	2.58942e+06	3.59219e+06	847836	630716	1.19432e+06	3.24566e+06	2.54086e+06	3.03585e+06
224	tr|A0A287A6Q0|A0A287A6Q0_PIG	61928.1	235131	322490	338005	220185	89620.6	5.00153e+06	4.48468e+06	7.00258e+06	291992	222676	128432	593831	536379	435652
225	tr|C4TP28|C4TP28_PIG	1.1266e+07	6.41302e+06	8.02823e+06	4.4932e+06	4.41339e+06	7.37768e+06	8.73789e+06	7.16269e+06	6.68765e+06	5.62201e+06	4.74666e+06	7.4861e+06	6.3816e+06	6.14906e+06	6.27283e+06
226	tr|K4IWU4|K4IWU4_PIG	3.1168e+06	2.23831e+06	3.07739e+06	1.90374e+06	2.05996e+06	2.8644e+06	2.07235e+06	1.74951e+06	1.89568e+06	2.10592e+06	2.08968e+06	2.8999e+06	2.31984e+06	1.87009e+06	1.84937e+06
227	tr|F1SLR1|F1SLR1_PIG	2.95224e+06	1.84434e+06	2.4614e+06	1.66457e+06	1.30066e+06	1.87291e+06	1.68734e+06	1.51799e+06	1.53069e+06	1.87918e+06	1.39127e+06	1.97099e+06	1.71201e+06	1.83348e+06	1.99282e+06
228	tr|I3LER5|I3LER5_PIG	5.71915e+06	1.00585e+07	5.74587e+06	8.97391e+06	5.34244e+06	6.61546e+06	9.01355e+06	6.73124e+06	1.26151e+07	8.43145e+06	6.12845e+06	6.47053e+06	9.36339e+06	6.21455e+06	6.40829e+06
229	sp|Q86YZ3|HORN_HUMAN	137117	94051.6	39861.8	121386	96574	48947.4	195060	159117	288454	124008	96153.6	47433.1	90361.8	66924.6	93682.5
230	tr|E7FM66|E7FM66_PIG	640341	509861	611579	529480	296268	456470	586382	386643	881385	547957	331867	482321	771292	426976	512145
231	tr|C1JEX7|C1JEX7_PIG	3.40458e+06	2.25268e+06	3.88542e+06	1.74696e+06	1.87604e+06	3.15464e+06	1.13245e+06	1.62961e+06	2.13654e+06	2.02323e+06	1.93882e+06	3.27644e+06	3.49464e+06	3.25402e+06	3.25631e+06
232	tr|F1SAS2|F1SAS2_PIG	331094	345881	502659	411948	419149	272784	97843.3	77008	170066	398473	406937	311096	266751	231415	279258
233	tr|F1RUV5|F1RUV5_PIG	163066	278190	209737	172572	189478	187782	161101	147533	257480	170988	204263	191441	182958	196071	203833
234	tr|W5P5I7|W5P5I7_SHEEP	1.25748e+07	1.2689e+07	8.33803e+06	1.20636e+07	7.94714e+06	8.9678e+06	1.9892e+07	1.55552e+07	1.73968e+07	1.21488e+07	8.73746e+06	8.86284e+06	8.59532e+06	1.0088e+07	9.13859e+06
235	tr|F1RSL2|F1RSL2_PIG	6.64965e+06	3.5181e+06	7.18806e+06	3.58647e+06	4.85085e+06	4.98197e+06	3.91352e+06	3.77428e+06	3.91212e+06	4.097e+06	4.62872e+06	5.34965e+06	8.53229e+06	6.76097e+06	6.95035e+06
236	tr|C8C4M8|C8C4M8_PIG	2.03424e+06	2.1715e+06	1.6036e+06	1.09883e+06	1.41873e+06	1.60391e+06	1.70396e+06	1.59513e+06	1.7727e+06	1.25473e+06	1.54419e+06	1.60386e+06	1.13032e+06	1.84651e+06	1.54476e+06
237	tr|K7GND8|K7GND8_PIG	1.79962e+06	1.41473e+06	1.65056e+06	1.22576e+06	834635	1.10921e+06	7.11285e+06	5.93182e+06	6.60732e+06	1.3214e+06	931318	1.19943e+06	3.27449e+06	2.31032e+06	2.68195e+06
238	sp|Q6UAQ8|ETFB_PIG	2.74032e+06	2.50116e+06	2.63519e+06	2.19648e+06	1.54786e+06	1.98387e+06	1.4461e+06	1.3591e+06	1.73167e+06	2.28712e+06	1.70674e+06	2.09242e+06	2.16991e+06	1.76152e+06	1.90882e+06
239	tr|I3LRS5|I3LRS5_PIG	151279	144221	139799	95753.6	123985	106006	160407	155277	159951	105008	127358	111638	156144	216690	231480
240	tr|F1S1A8|F1S1A8_PIG	1.41721e+06	1.34932e+06	1.93308e+06	1.00781e+06	1.11993e+06	1.05589e+06	220579	342437	1.21255e+06	1.07605e+06	1.15816e+06	1.20208e+06	1.03259e+06	1.03807e+06	928507
241	tr|E1CAJ5|E1CAJ5_PIG	214330	87500.6	130208	67003.6	91013.6	133778	1.09457e+06	875089	1.2332e+06	91558	90428.1	133183	656711	674142	688167
242	tr|F1RII7|F1RII7_PIG	222631	277227	231717	237947	182032	167949	4.94993e+06	4.86455e+06	5.34645e+06	235394	197897	178577	718134	653711	515220
243	sp|Q5S3G4|COX5B_PIG	5.11648e+06	4.47108e+06	4.93843e+06	3.2657e+06	2.79477e+06	3.30505e+06	2.97415e+06	2.59087e+06	2.94808e+06	3.57416e+06	3.07415e+06	3.57728e+06	4.11759e+06	3.47992e+06	3.92365e+06
244	tr|I3LC61|I3LC61_PIG	568230	207850	321238	138116	156127	299295	819151	741157	1.08963e+06	209802	164748	302952	498895	532003	574136
245	tr|I3LUR5|I3LUR5_PIG	585915	924672	849144	670331	642108	588812	292265	214307	300875	656262	689202	632201	461619	552579	386001
246	tr|I3LN22|I3LN22_PIG	2.60261e+06	3.73207e+06	1.72409e+06	2.32759e+06	3.95841e+06	4.81099e+06	1.20904e+06	1.10892e+06	1.33584e+06	2.37343e+06	3.92069e+06	4.2965e+06	2.61355e+06	2.16343e+06	1.40467e+06
247	tr|F1SIS9|F1SIS9_PIG	2.47435e+06	2.55963e+06	2.88396e+06	1.82837e+06	1.761e+06	1.74359e+06	793582	763143	872181	1.93604e+06	1.8941e+06	1.93365e+06	2.4986e+06	1.99184e+06	1.77384e+06
248	tr|F1SED0|F1SED0_PIG	2.3022e+06	2.43883e+06	2.51647e+06	2.08564e+06	1.44616e+06	1.69396e+06	1.20072e+06	798700	1.79913e+06	2.12173e+06	1.61161e+06	1.83104e+06	2.30542e+06	1.56254e+06	1.88647e+06
249	tr|A0A287A4Z2|A0A287A4Z2_PIG	1.86387e+06	1.06166e+06	2.02558e+06	857940	1.1443e+06	1.48806e+06	898136	716996	886469	1.0256e+06	1.13052e+06	1.57765e+06	1.41044e+06	1.2635e+06	1.1684e+06
250	tr|I3LQN8|I3LQN8_PIG	57680.6	106812	100447	55663.9	75475.9	39796.5	214537	171067	155408	56000.1	80698.6	49904.9	159545	275574	218613
251	tr|I3LDC1|I3LDC1_PIG	3.7624e+06	3.99303e+06	3.09499e+06	3.87587e+06	2.51669e+06	3.19185e+06	2.4443e+06	2.00963e+06	1.95495e+06	3.85696e+06	2.76275e+06	3.17571e+06	3.73556e+06	2.76681e+06	2.65781e+06
252	tr|F1S5N4|F1S5N4_PIG	2.19801e+06	8.64365e+06	2.9034e+06	5.75283e+06	6.44561e+06	6.26043e+06	125229	101702	308146	5.16036e+06	6.81195e+06	5.70093e+06	1.19628e+06	1.07198e+06	961315
253	tr|A0A286ZQ79|A0A286ZQ79_PIG	3.02169e+06	1.85375e+06	2.60774e+06	2.41206e+06	1.44995e+06	2.4691e+06	1.63388e+06	1.29067e+06	4.07486e+06	2.51366e+06	1.51725e+06	2.4922e+06	5.15397e+06	3.59668e+06	3.38084e+06
254	sp|P00348|HCDH_PIG	3.22422e+06	2.87502e+06	3.86216e+06	2.02286e+06	2.38486e+06	2.87163e+06	2.22618e+06	1.84391e+06	1.87701e+06	2.22308e+06	2.46655e+06	3.03672e+06	2.66586e+06	2.66598e+06	2.78966e+06
255	tr|I1W1N0|I1W1N0_CAPHI	4.61359e+07	3.49808e+07	4.30601e+07	3.35875e+07	2.64387e+07	2.87735e+07	2.20365e+07	2.44611e+07	2.66503e+07	3.56789e+07	2.78624e+07	3.11546e+07	4.77284e+07	4.03238e+07	4.43045e+07
256	tr|I3L912|I3L912_PIG	2.63515e+06	4.98598e+06	2.70332e+06	3.84565e+06	3.52546e+06	3.84728e+06	249656	341183	375711	3.6439e+06	3.76888e+06	3.65662e+06	1.23213e+06	1.01831e+06	1.04354e+06
257	tr|F1S7R5|F1S7R5_PIG	3.58564e+06	2.87136e+06	3.44931e+06	2.99683e+06	2.71957e+06	3.27973e+06	1.39703e+06	1.46881e+06	2.14055e+06	3.09497e+06	2.74487e+06	3.30799e+06	3.38066e+06	2.96122e+06	2.98693e+06
258	tr|F1S498|F1S498_PIG	659413	868042	492592	995306	556282	640501	342701	187002	479718	939324	608242	615849	685008	490708	282578
259	tr|F1SK00|F1SK00_PIG	586832	521541	948726	297562	523020	335260	183351	166294	209486	345774	522774	437504	428047	624802	443076
260	tr|A0A287ARR1|A0A287ARR1_PIG	345254	229749	303445	243071	297754	349479	739451	771138	964974	260101	286420	341807	382815	484432	470794
261	tr|Q1G1L0|Q1G1L0_PIG	1.13677e+06	1.48749e+06	1.29097e+06	1.01944e+06	944699	1.13648e+06	562565	781075	833026	1.03899e+06	1.03516e+06	1.16223e+06	1.30826e+06	1.2462e+06	1.37422e+06
262	tr|A0A287AJR1|A0A287AJR1_PIG	1.08072e+06	1.42811e+06	842691	1.71383e+06	866119	887565	554633	363579	1.03567e+06	1.60831e+06	959784	880086	1.21109e+06	817571	689335
263	tr|A0A287BG40|A0A287BG40_PIG	2.71305e+06	1.6504e+06	2.3803e+06	1.34683e+06	1.61177e+06	1.85706e+06	1.63457e+06	1.58207e+06	1.1043e+06	1.57453e+06	1.61821e+06	1.94427e+06	1.90133e+06	1.82454e+06	1.74634e+06
264	tr|I3L8Z8|I3L8Z8_PIG	584760	1.35716e+06	483322	1.42982e+06	1.12307e+06	879260	1.04175e+06	726488	1.02114e+06	1.28897e+06	1.16208e+06	813270	932705	554366	535682
265	tr|A0A287BHE0|A0A287BHE0_PIG	793656	549835	708187	549061	257724	538614	2.269e+06	1.65937e+06	2.91199e+06	589827	306409	566876	1.15011e+06	866843	1.02075e+06
266	tr|D5K889|D5K889_PIG	478063	290010	369078	279371	194437	478870	663079	681396	131540	312486	210366	460571	174621	427117	330391
267	tr|I3LNH3|I3LNH3_PIG	74516.9	46874.1	99443.9	60468.7	85878.2	49219.9	367945	541791	530232	62810.1	79377.5	57590.6	190948	191290	156480
268	tr|H2QCZ8|H2QCZ8_PANTR	180696	117629	42538	151247	524418	113788	89663.3	155710	993830	156155	456620	101913	122499	55643.8	217787
269	tr|D3KVS6|D3KVS6_PIG	361158	243978	308235	171570	143392	252327	592072	616857	393375	203168	160156	261645	340078	269036	285081
270	tr|F1RID8|F1RID8_PIG	1.05323e+06	829969	1.19143e+06	694349	453593	884461	337732	316147	366314	754162	516323	935622	1.04992e+06	796321	887849
271	tr|I3LS60|I3LS60_PIG	1.5596e+06	1.48418e+06	1.20111e+06	1.11368e+06	1.1003e+06	1.12151e+06	1.2936e+06	787406	1.23581e+06	1.188e+06	1.16428e+06	1.13478e+06	1.38069e+06	1.19205e+06	1.09429e+06
272	tr|F1SRG9|F1SRG9_PIG	1.74532e+07	1.15317e+07	1.25696e+07	9.8129e+06	7.99018e+06	1.17316e+07	1.29111e+07	1.23832e+07	1.65497e+07	1.10863e+07	8.58044e+06	1.18713e+07	2.03565e+07	1.56116e+07	1.57983e+07
273	tr|A0A287AGG3|A0A287AGG3_PIG	861502	949326	909147	759763	526569	744860	495073	528164	1.06622e+06	776719	597029	772241	1.10766e+06	789488	821061
274	tr|W5NXT8|W5NXT8_SHEEP	5.78085e+06	4.12861e+06	5.93071e+06	4.04679e+06	2.92225e+06	3.04021e+06	7.1046e+06	7.47286e+06	5.85947e+06	4.3358e+06	3.12331e+06	3.52196e+06	5.24992e+06	5.31262e+06	5.50226e+06
275	tr|A0A287AHH1|A0A287AHH1_PIG	2.2935e+06	2.13242e+06	2.23662e+06	2.10692e+06	1.01024e+06	1.78676e+06	1.0246e+06	533966	1.15301e+06	2.13802e+06	1.19727e+06	1.86174e+06	2.40069e+06	1.70577e+06	1.95458e+06
276	tr|H2QEE3|H2QEE3_PANTR	43308.3	32269	11674.5	62676.5	91660.3	31382.5	84666.4	101253	168851	59448.5	81761.7	28097.8	38112.2	38043.8	59655.2
277	tr|F1SJQ2|F1SJQ2_PIG	2.70453e+06	1.82288e+06	2.49264e+06	1.89232e+06	1.75041e+06	1.66868e+06	804415	955827	717376	2.02769e+06	1.76249e+06	1.80601e+06	1.63547e+06	1.86731e+06	1.57522e+06
278	tr|F1RJB2|F1RJB2_PIG	655593	1.30754e+06	757120	1.21988e+06	1.06274e+06	1.53708e+06	82885.4	76859	52810.7	1.12583e+06	1.10354e+06	1.40709e+06	551397	587162	562188
279	tr|F1RLC5|F1RLC5_PIG	2.69449e+06	3.41372e+06	2.45001e+06	2.5815e+06	1.74171e+06	2.262e+06	365393	489521	1.2421e+06	2.60033e+06	2.02038e+06	2.29333e+06	2.54158e+06	1.80344e+06	1.75319e+06
280	tr|W5Q8N2|W5Q8N2_SHEEP	408629	820452	575269	547662	449878	573634	439907	396049	871455	524490	511640	573907	395277	425154	415972
281	tr|F1SRY6|F1SRY6_PIG	1.47897e+06	700295	1.23403e+06	382579	331287	672478	520193	388282	387221	565310	392788	766070	937009	997981	985308
282	tr|A0A287ANM8|A0A287ANM8_PIG	2.42895e+06	2.1771e+06	2.30912e+06	1.44667e+06	1.39693e+06	1.86984e+06	1.47852e+06	1.07291e+06	1.68474e+06	1.61038e+06	1.52696e+06	1.94306e+06	2.16636e+06	1.77913e+06	1.76271e+06
283	tr|S9X8R9|S9X8R9_CAMFR	107129	142488	186628	84399.7	114093	231751	107733	88562.8	36899.1	88187.9	118825	224231	257412	337334	123272
284	tr|A0A2C9F3F5|A0A2C9F3F5_PIG	6.71351e+06	6.63482e+06	5.11325e+06	2.66505e+07	1.41774e+07	6.22346e+06	1.50472e+08	1.11234e+08	9.85512e+07	2.33277e+07	1.29203e+07	6.03842e+06	6.09832e+07	4.10669e+07	6.74598e+07
285	tr|I3LH70|I3LH70_PIG	80476.3	96133.8	90537.1	73319.5	103677	58655.1	3.07146e+06	2.46383e+06	4.56765e+06	74512.3	102420	63968.8	446675	189123	255458
286	sp|Q5D144|TFAM_PIG	1.51841e+06	1.82544e+06	1.26582e+06	1.63316e+06	1.51844e+06	2.14812e+06	456451	303904	297062	1.61403e+06	1.5696e+06	2.00107e+06	1.70553e+06	1.90599e+06	1.45609e+06
287	tr|F1S2W0|F1S2W0_PIG	4.70102e+06	2.70649e+06	4.41412e+06	2.75651e+06	2.99283e+06	4.87353e+06	1.52919e+06	1.6321e+06	1.92419e+06	3.0806e+06	2.94511e+06	4.79696e+06	3.82657e+06	3.81503e+06	3.87834e+06
288	tr|A0A286ZPR8|A0A286ZPR8_PIG	2.79158e+06	2.00422e+06	2.5108e+06	1.85716e+06	1.32322e+06	1.66065e+06	1.70703e+06	1.20231e+06	1.82967e+06	2.01289e+06	1.43672e+06	1.80234e+06	2.28851e+06	1.8857e+06	1.81145e+06
289	tr|I3LPP1|I3LPP1_PIG	1.0466e+06	980527	1.11699e+06	680773	706808	916495	828420	598318	633866	741744	752428	949911	1.05407e+06	784616	855116
290	tr|A0A287BA50|A0A287BA50_PIG	1.34647e+06	990646	1.17446e+06	651671	750275	1.13142e+06	704341	481363	697289	767470	790337	1.13859e+06	916997	672871	648715
291	tr|A0A287AL53|A0A287AL53_PIG	1.5511e+06	1.2569e+06	1.6412e+06	1.04532e+06	962205	1.34117e+06	800230	783421	898357	1.12962e+06	1.01132e+06	1.39118e+06	961097	1.07699e+06	871957
292	tr|A0A287BCS4|A0A287BCS4_PIG	68575.5	140146	85423.2	67884.3	85660.2	96975.3	35979.4	21033	67204.1	67999.5	94741.1	95050	30195.6	64661.2	35656.4
293	tr|A0A287AC59|A0A287AC59_PIG	669580	439827	667125	204622	273028	373198	1.07025e+06	399862	529553	282115	300828	422186	763669	465456	554683
294	tr|F1S4N2|F1S4N2_PIG	894570	1.56549e+06	872661	1.20103e+06	1.11829e+06	1.25868e+06	901223	648027	898331	1.14995e+06	1.19283e+06	1.19434e+06	1.26548e+06	755511	1.06208e+06
295	tr|I3LHV1|I3LHV1_PIG	1.75246e+06	1.11705e+06	1.50271e+06	785043	617170	1.18995e+06	1.55854e+06	1.18888e+06	1.20901e+06	946279	700484	1.24207e+06	1.11979e+06	1.01394e+06	1.11063e+06
296	tr|M3XP29|M3XP29_MUSPF	1.35068e+06	1.47112e+06	1.61353e+06	935763	995316	1.26914e+06	173201	244839	320287	1.00492e+06	1.07462e+06	1.32653e+06	805094	971922	581988
297	tr|F1SN46|F1SN46_PIG	3.05422e+06	1.44136e+06	2.07406e+06	2.05219e+06	1.54214e+06	2.54388e+06	2.85022e+06	3.22751e+06	3.00501e+06	2.21919e+06	1.52534e+06	2.46558e+06	4.6995e+06	3.8022e+06	4.12858e+06
298	tr|F1SE42|F1SE42_PIG	538950	656866	749835	678425	467608	559096	705604	870336	1.12552e+06	655179	499151	590886	511758	384648	434359
299	tr|I3LPE2|I3LPE2_PIG	928280	592987	780574	483688	386231	383994	1.4573e+06	1.03233e+06	1.55021e+06	557787	420690	450091	594203	609525	709709
300	tr|I3LDE6|I3LDE6_PIG	1.49951e+06	1.37959e+06	1.87885e+06	1.00974e+06	1.01334e+06	1.80161e+06	807955	506133	1.10336e+06	1.09137e+06	1.07438e+06	1.81449e+06	1.62319e+06	1.18047e+06	1.20691e+06
301	tr|F2Y3N8|F2Y3N8_PIG	956434	3.48009e+06	743496	5.40283e+06	4.10303e+06	2.99062e+06	113472	84599.2	129027	4.66176e+06	3.99921e+06	2.6161e+06	578513	476504	543441
302	tr|D9D839|D9D839_PIG	684636	412568	545502	565616	309524	360214	1.27473e+06	706747	1.25338e+06	585453	326698	391095	455012	306894	397646
303	tr|I3LD34|I3LD34_PIG	752672	424257	795042	509965	724897	643530	1.47593e+06	1.37228e+06	1.41552e+06	550416	674790	668782	1.35969e+06	1.26036e+06	1.23278e+06
304	tr|D3K5J4|D3K5J4_PIG	4.61706e+06	2.62567e+06	4.42503e+06	2.32116e+06	3.93242e+06	4.14936e+06	1.05935e+07	9.2532e+06	7.25839e+06	2.70381e+06	3.71462e+06	4.19531e+06	5.63691e+06	4.41122e+06	5.19343e+06
305	tr|F1RUN2|F1RUN2_PIG	43819.2	70384.4	41159.2	19382.3	49546.5	40670.5	253506	185752	145334	23455.1	53019.5	40751.9	82018.4	52019.8	88711.9
306	tr|Q0R678|Q0R678_PIG	434625	300596	434055	277475	182819	258453	760117	712821	882699	303667	202449	287720	457334	391018	337911
307	tr|F1RYX9|F1RYX9_PIG	953063	1.78489e+06	1.69985e+06	150505	1.76832e+06	789831	25426.3	182241	173514	284264	1.77108e+06	941501	416968	126734	493901
308	tr|F1RT83|F1RT83_PIG	37817	69757	90890.7	56505.1	32755.7	71561.3	4.00222e+06	6.25365e+06	3.99023e+06	53390.4	38922.6	74782.9	1.03038e+06	1.0577e+06	1.20797e+06
309	tr|F1SA43|F1SA43_PIG	1.73848e+06	2.28302e+06	2.53808e+06	1.49409e+06	1.98542e+06	3.03508e+06	361980	62807	136657	1.53482e+06	2.03502e+06	2.95225e+06	929647	992188	870022
310	tr|L5JXX7|L5JXX7_PTEAL	328074	275918	355282	213473	347601	458907	231650	186394	156152	232573	335654	441636	271041	419601	165111
311	tr|I3LRR4|I3LRR4_PIG	396309	494185	284221	379510	179599	208631	376458	268056	673465	382310	232030	221229	373479	298650	227484
312	tr|F1RJY0|F1RJY0_PIG	432206	302114	410097	168156	330248	250248	522529	496482	391719	212164	325559	276890	487332	389779	520660
313	tr|A0A287AKN8|A0A287AKN8_PIG	567660	1.72317e+06	606094	1.27422e+06	674518	745245	588739	408925	1.23392e+06	1.15646e+06	849293	722053	1.35814e+06	888309	574439
314	tr|Q9GJV4|Q9GJV4_PIG	519343	1.45723e+06	722664	1.50926e+06	883268	1.0314e+06	532219	408468	720496	1.34427e+06	978929	979947	667888	513467	482249
315	tr|U3R8H0|U3R8H0_PIG	625377	425900	49338.7	31443.9	34563.1	79032.8	1.22058e+06	915496	1.33567e+06	130433	99785.9	74083.8	198052	108262	64662.5
316	tr|I3LN27|I3LN27_PIG	574101	1.07523e+06	1.08749e+06	454123	650598	931517	419275	694878	407791	474119	721370	957513	531756	733970	548498
317	tr|F1S764|F1S764_PIG	325127	348660	438313	299678	318640	233673	99113.2	165024	203734	303919	323643	267779	304732	267087	277707
318	tr|A0A287AZF9|A0A287AZF9_PIG	1.50339e+06	1.95021e+06	1.63684e+06	1.68127e+06	1.26881e+06	2.34408e+06	819639	514472	655997	1.65162e+06	1.38238e+06	2.22621e+06	2.33523e+06	1.95499e+06	1.94009e+06
319	tr|A0A287BJ16|A0A287BJ16_PIG	2.20904e+06	2.33706e+06	2.09828e+06	1.75466e+06	1.61856e+06	1.87778e+06	692273	614670	1.33741e+06	1.83039e+06	1.73831e+06	1.91453e+06	1.61645e+06	1.47027e+06	1.40963e+06
320	sp|Q5T749|KPRP_HUMAN	286346	217604	106582	200695	252820	201962	374314	445320	300428	214970	246951	186065	99287.2	197423	360649
321	tr|A0A286ZYM6|A0A286ZYM6_PIG	724628	1.14327e+06	564194	959784	638236	736823	434192	278812	843919	920591	722407	708052	630066	490745	408740
322	tr|A0A287BA45|A0A287BA45_PIG	516563	531350	460331	374469	329128	409413	251285	271949	259665	398152	362832	417899	452900	441859	370676
323	tr|A0A287AND7|A0A287AND7_PIG	7.88538e+06	4.52208e+06	5.80577e+06	4.23693e+06	5.0205e+06	5.98538e+06	4.54962e+06	5.9e+06	4.38716e+06	4.84501e+06	4.93743e+06	5.95545e+06	6.56278e+06	5.84754e+06	5.92344e+06
324	tr|A0A287AGL6|A0A287AGL6_PIG	467451	267637	298807	253747	161358	307239	1.04919e+06	1.30815e+06	1.66217e+06	289364	179071	305834	747451	860121	786116
325	tr|K7GQ35|K7GQ35_PIG	1.42333e+06	746897	1.47525e+06	517669	848647	1.19541e+06	784382	374941	505793	668613	831688	1.24205e+06	1.36366e+06	1.10867e+06	1.23306e+06
326	tr|I3LDC3|I3LDC3_PIG	3.68819e+06	1.92621e+06	2.93997e+06	1.68023e+06	1.55041e+06	2.50753e+06	2.197e+06	1.84687e+06	1.43226e+06	2.01489e+06	1.61305e+06	2.5796e+06	2.7355e+06	2.34082e+06	2.32627e+06
327	tr|B2CZF5|B2CZF5_PIG	120693	147093	97910.7	193512	123544	114451	165661	103010	226459	181375	127469	111695	249658	117813	197487
328	tr|Q6VAH7|Q6VAH7_RAT	983377	1.31479e+06	794093	1.45749e+06	834330	928674	423222	278793	621785	1.37848e+06	914407	906244	1.07135e+06	613984	755691
329	tr|A0A287A9I6|A0A287A9I6_PIG	355544	376646	363072	275317	335311	394411	56358.7	58464.2	23258.5	288689	342200	389188	170495	214989	74057.8
330	tr|A0A287AHL5|A0A287AHL5_PIG	461851	405209	596981	473155	314423	424541	310211	147399	199573	471271	329554	453281	653367	468844	506524
331	tr|Q4R0H6|Q4R0H6_PIG	200421	101713	154589	211205	218545	291561	1.22597e+07	1.32371e+07	1.46799e+07	209407	199073	268732	2.33208e+06	2.38995e+06	2.62586e+06
332	tr|A0A286ZSD7|A0A286ZSD7_PIG	377133	144869	492166	188635	232809	260234	131589	167520	142270	220051	218153	298889	140712	279236	224102
333	tr|E7D6R2|E7D6R2_PIG	160447	180945	221364	219173	206066	276533	738878	746269	856396	209385	201879	267338	523176	345791	369545
334	tr|A0A287BDF8|A0A287BDF8_PIG	250471	102077	259333	84528	147194	97876.6	303185	245015	170748	112185	139674	124786	153413	132537	149675
335	tr|F1RV70|F1RV70_PIG	429740	257202	386859	92176.7	265769	156483	82847.9	195406	128515	148437	264341	194879	248805	248824	248416
336	tr|S9Y806|S9Y806_CAMFR	1.74758e+06	1.19991e+06	1.99101e+06	1.18142e+06	838534	1.02785e+06	766093	733624	634880	1.27578e+06	898763	1.18837e+06	1.20055e+06	1.51707e+06	1.24143e+06
337	tr|F1SP87|F1SP87_PIG	9.15242e+06	3.62365e+06	8.34358e+06	1.71138e+06	4.59955e+06	7.44594e+06	9.97443e+06	8.6998e+06	1.10875e+07	2.95155e+06	4.4369e+06	7.59555e+06	6.52333e+06	8.98079e+06	8.01341e+06
338	tr|C5IWV5|C5IWV5_PIG	2.98135e+07	1.6684e+07	2.21537e+07	2.08082e+07	2.23932e+07	1.76918e+07	4.39115e+07	4.56092e+07	2.95956e+07	2.23091e+07	2.14416e+07	1.84354e+07	2.25595e+07	1.87402e+07	3.86592e+07
339	tr|I3LLI7|I3LLI7_PIG	941007	740206	1.09693e+06	595063	643650	907609	625000	450363	589771	652720	659743	939163	896380	840949	851957
340	tr|E2IUK7|E2IUK7_PIG	193025	90807.6	166730	223988	43959.3	94936.5	550743	570351	847775	218827	51767.3	106902	577186	181115	485236
341	tr|W5Q1T4|W5Q1T4_SHEEP	1.04906e+07	7.15646e+06	1.12313e+07	6.10946e+06	6.24669e+06	6.46453e+06	3.55441e+06	6.32573e+06	4.33153e+06	6.83965e+06	6.39831e+06	7.25899e+06	7.02121e+06	7.04176e+06	7.99324e+06
342	sp|Q864V5|FUND2_PIG	1.52401e+06	1.86323e+06	1.42036e+06	1.61368e+06	918984	957645	572401	423713	1.10341e+06	1.59873e+06	1.07636e+06	1.03476e+06	1.13683e+06	730607	849953
343	tr|A0A0D9R339|A0A0D9R339_CHLSB	89734.7	52957.9	79717.9	82589.8	50060.9	32450.3	293316	238644	212703	83780.6	50543.7	40328.2	64958.3	94567.5	93891.4
344	tr|Q6IMG8|Q6IMG8_PIG	229130	156333	208011	162223	187391	235862	412745	325767	841598	173374	182215	231220	360503	294300	259161
345	tr|U6DTD5|U6DTD5_NEOVI	1.34334e+06	967281	1.39597e+06	655975	858256	1.13734e+06	416455	331300	425442	770537	876426	1.18045e+06	667927	718483	783536
346	tr|K7GNL4|K7GNL4_PIG	767729	816753	1.04049e+06	473011	609968	550459	225321	282455	340350	522131	644432	632131	591474	528087	529776
347	tr|F1RP25|F1RP25_PIG	466031	469855	741526	314178	375738	513261	322165	238559	262607	339487	391425	551305	442974	426003	357493
348	tr|A0A1B2TT55|A0A1B2TT55_PIG	129724	101944	168112	111402	83416.5	105431	252368	50348.9	114519	114455	86504.4	115878	168981	88091.8	104723
349	tr|K7GSE5|K7GSE5_PIG	1.08831e+06	620058	839928	1.1004e+06	670895	753927	485548	219386	944236	1.09839e+06	662422	768260	974816	644019	741645
350	tr|W5QHD8|W5QHD8_SHEEP	62324.4	63421.3	128092	82796.3	75344.3	78967.5	387061	380711	360448	79384.3	73357.2	87154.9	187847	160519	146668
351	tr|W6FFJ6|W6FFJ6_PANTA	229229	112732	269342	49523	166679	197979	387701	250390	175309	79474.1	157688	209873	292523	273282	309794
352	tr|A0A2C9F352|A0A2C9F352_PIG	1.07481e+06	867957	1.06859e+06	765415	642176	766643	283040	467289	244277	816980	679806	816967	442623	653023	493940
353	tr|F1SB33|F1SB33_PIG	1.28553e+06	1.87549e+06	1.43645e+06	1.37359e+06	1.64346e+06	2.08504e+06	4.46635e+06	4.12845e+06	3.47915e+06	1.35891e+06	1.68213e+06	1.97694e+06	2.22959e+06	2.36496e+06	1.98161e+06
354	tr|W5P645|W5P645_SHEEP	508199	358744	558162	259906	268244	447439	457222	572849	556513	301288	283327	465893	594349	545148	529795
355	tr|Q9HB00|Q9HB00_HUMAN	116025	44574	30820.6	55779.7	110741	18790.1	34626.8	109285	194374	65820.6	99713.4	20795.2	69225.3	70854.4	103503
356	tr|A0A287B5J3|A0A287B5J3_PIG	925096	995836	1.05765e+06	738392	546887	882686	471931	376550	676652	769510	621712	911847	1.20201e+06	978019	722293
357	tr|F1STV0|F1STV0_PIG	359408	451319	519423	165616	235927	311964	310243	376381	439495	197915	271826	346541	202856	375201	328454
358	tr|F1S4R7|F1S4R7_PIG	608619	1.01916e+06	576390	781086	782168	740056	829795	648179	762834	752342	821666	712778	940241	571908	624468
359	tr|A0A287A1W9|A0A287A1W9_PIG	20566.6	47494.6	32951.9	36490.4	75176.9	102095	84478.8	6765.4	10972	33836.4	70563.2	90571.4	4220.51	46616.6	2568.07
360	tr|F1SR76|F1SR76_PIG	254863	345469	429409	327395	367593	414049	404165	347812	467047	315306	363906	416609	320903	423732	375836
361	tr|U3CNV1|U3CNV1_CALJA	182351	154738	185838	193070	176789	272706	11755.3	55413.1	106148	191284	173114	258228	167869	200284	157695
362	tr|W5P925|W5P925_SHEEP	1.33159e+06	473502	1.64532e+06	768119	900096	1.29801e+06	2.58658e+06	2.39014e+06	2.09797e+06	862030	828997	1.35589e+06	1.03376e+06	1.55468e+06	1.32736e+06
363	tr|M3YP44|M3YP44_MUSPF	138538	11771.5	213831	61521.1	52417.6	123901	424905	327408	592685	74357.2	45643.2	138889	353879	147289	267158
364	tr|W5PHA3|W5PHA3_SHEEP	405890	559125	559050	591826	430056	516319	360212	195734	286757	560837	451568	523441	495297	678263	576984
365	tr|F1RKM1|F1RKM1_PIG	852983	803672	828729	529828	480323	1.21107e+06	169867	232935	276895	583688	534215	1.14735e+06	608580	546233	523555
366	tr|F1SPF8|F1SPF8_PIG	343898	449035	401715	384507	273028	421094	272024	183096	259460	377739	302363	417864	311095	333319	399278
367	tr|M3V7X9|M3V7X9_PIG	53702.6	74446.8	64361.6	23624.4	21208.6	112780	68417.2	104258	66365.7	28637.4	30081.7	104711	62739.3	92659.7	64311.3
368	tr|A0A287BAW0|A0A287BAW0_PIG	2.82303e+06	1.51495e+06	2.76011e+06	1.23374e+06	1.47035e+06	2.17271e+06	1.25477e+06	1.52678e+06	973949	1.49862e+06	1.47779e+06	2.27061e+06	1.93754e+06	1.76683e+06	1.76524e+06
369	tr|F1SK95|F1SK95_PIG	906421	827140	819460	839363	1.09333e+06	1.26796e+06	214698	292775	153922	850539	1.04897e+06	1.19321e+06	440209	520831	401327
370	tr|A0A287AP64|A0A287AP64_PIG	1.53975e+06	1.35089e+06	1.67241e+06	849971	1.01807e+06	1.33908e+06	676788	486076	576075	964934	1.07354e+06	1.39463e+06	1.24317e+06	1.43347e+06	1.03909e+06
371	tr|S9X428|S9X428_CAMFR	1.9622e+06	1.25823e+06	1.20473e+06	1.29066e+06	871119	2.20327e+06	767865	734884	924996	1.40258e+06	935637	2.03685e+06	1.38653e+06	1.2359e+06	1.26816e+06
372	tr|B0LY42|B0LY42_PIG	51661.8	175459	66802.6	132220	28037.6	71115.7	1.04095e+06	666045	1.51422e+06	118793	52607.9	70396.8	81757.8	48261.4	36288.3
373	tr|F1SHY5|F1SHY5_PIG	870783	1.65953e+06	1.34229e+06	1.07767e+06	1.16918e+06	1.29133e+06	1.16448e+06	913199	1.53712e+06	1.04319e+06	1.2509e+06	1.29982e+06	1.37187e+06	583266	1.13393e+06
374	tr|A0A286ZYL7|A0A286ZYL7_PIG	5.38396e+06	4.37352e+06	4.86777e+06	6.57184e+06	2.18608e+06	2.94664e+06	4.36943e+06	3.32228e+06	4.439e+06	6.37386e+06	2.55066e+06	3.26683e+06	7.16829e+06	3.44725e+06	6.09274e+06
375	tr|F1RTJ0|F1RTJ0_PIG	313964	869841	355828	1.05006e+06	526243	695649	29996.1	53001.9	125818	927379	583509	639012	133414	116449	103309
376	tr|D5K890|D5K890_PIG	2.40054e+07	2.24599e+07	1.83194e+07	2.27601e+07	1.82572e+07	1.72397e+07	1.82055e+07	1.40482e+07	1.90989e+07	2.29676e+07	1.89576e+07	1.74197e+07	2.29926e+07	1.98419e+07	2.14511e+07
377	tr|W5Q334|W5Q334_SHEEP	191304	234447	322396	203528	204118	304613	97189.1	94361.5	96238.9	201491	209173	307577	197110	200062	160384
378	tr|F1S0S5|F1S0S5_PIG	1.09539e+06	1.05546e+06	1.97688e+06	812002	782109	1.49446e+06	1.28829e+06	822759	1.91744e+06	859233	827668	1.57487e+06	1.39328e+06	686612	824198
379	tr|F1S0Q1|F1S0Q1_PIG	2.02904e+06	2.95477e+06	2.05461e+06	3.58308e+06	2.56419e+06	2.92741e+06	804899	500471	1.17919e+06	3.32407e+06	2.62928e+06	2.78194e+06	2.19892e+06	1.45783e+06	1.85059e+06
380	tr|F1RX66|F1RX66_PIG	492131	558556	505307	429548	392934	259718	169085	252502	190114	439979	420538	300649	240682	332770	314951
381	tr|Q9GLE7|Q9GLE7_PIG	269429	322220	261527	266504	334371	397886	132861	62076.1	26167.6	266991	332346	375160	159654	208713	210633
382	tr|M3Y4Q4|M3Y4Q4_MUSPF	321580	899960	531206	272875	129023	582347	331072	265992	689619	280993	257513	573823	325556	222070	281662
383	tr|A0A287BCT2|A0A287BCT2_PIG	343041	427489	424189	272391	217365	296767	113099	176965	132551	284166	252385	318004	374419	283473	243859
384	tr|A0A287AY47|A0A287AY47_PIG	996611	1.10229e+06	1.36401e+06	1.04473e+06	1.21388e+06	1.66544e+06	467758	373251	380444	1.03671e+06	1.19528e+06	1.6152e+06	862374	1.11878e+06	966160
385	tr|F1SK58|F1SK58_PIG	73368.2	70917.8	62080.1	54388.1	44337.2	36540.6	3.50747e+06	3.21826e+06	2.58589e+06	57551.5	48767.3	40797.2	666336	349675	423839
386	tr|I3LN92|I3LN92_PIG	911914	389943	725361	475500	263837	447492	950016	871854	1.64619e+06	548236	284855	493803	1.42282e+06	1.00016e+06	1.18766e+06
387	tr|W5PC09|W5PC09_SHEEP	230843	358860	376889	226008	198853	271731	431024	395009	340982	226814	225521	289258	320537	286784	304353
388	tr|F1SLD2|F1SLD2_PIG	942796	552846	879827	833040	614189	605158	636286	582807	600076	851333	603965	650936	846919	878792	892049
389	tr|A0A1S3GRR9|A0A1S3GRR9_DIPOR	354411	213593	291179	173582	342261	425486	260800	458941	734273	203720	320816	403101	673457	477892	560065
390	sp|O18994|GPX5_PIG	339807	195429	215627	132332	117687	361471	745485	686597	382614	166911	130644	337164	405714	366276	587414
391	tr|A0A0D5BWD2|A0A0D5BWD2_PIG	1849.23	12699.1	34566.5	10845.5	4876.96	4583.52	8976.66	9746.11	22192.9	9346.1	6180.64	9580.68	42312.9	26922.5	30115.1
392	tr|F1S2W6|F1S2W6_PIG	563599	600200	552711	530238	530519	719870	525174	479796	583461	535798	542133	692010	643096	506246	529312
393	tr|H2QWC3|H2QWC3_PANTR	12587.3	27366	18449.4	15530.6	75852.1	25879.5	20333.3	124790	41805.7	15040.1	67771.1	24641.2	25470.7	13310.1	11632.8
394	tr|G1T661|G1T661_RABIT	274869	254754	304483	241545	223056	155147	516144	352111	274010	247099	228339	180036	359931	177345	120380
395	tr|S7P8R1|S7P8R1_MYOBR	3.1902e+06	2.60742e+06	3.72841e+06	1.99156e+06	2.1275e+06	3.08668e+06	1.78583e+06	1.73247e+06	1.26691e+06	2.19134e+06	2.20749e+06	3.19364e+06	2.18601e+06	1.91667e+06	2.15955e+06
396	tr|F1RSP5|F1RSP5_PIG	308216	334558	440793	285428	291981	417382	76638.3	103370	137499	289226	299078	421284	199226	220066	134394
397	tr|F1SQP4|F1SQP4_PIG	1.41142e+06	1.53559e+06	882913	1.22987e+06	776801	787811	575951	581797	918572	1.26013e+06	903266	803661	1.21096e+06	834612	976989
398	tr|F1SKK1|F1SKK1_PIG	876716	1.32371e+06	1.34739e+06	651049	930131	1.07375e+06	247572	355125	664558	688660	995727	1.11936e+06	811679	642389	508096
399	tr|F1RPZ6|F1RPZ6_PIG	1.20044e+06	1.70929e+06	991577	1.48988e+06	971483	1.32185e+06	1.39666e+06	795801	1.61769e+06	1.44164e+06	1.09445e+06	1.26681e+06	1.18631e+06	844190	1.00104e+06
400	tr|I3LDJ2|I3LDJ2_PIG	1.73998e+06	2.79871e+06	2.51125e+06	2.16046e+06	1.88328e+06	2.09218e+06	163363	120675	164096	2.09038e+06	2.03585e+06	2.16203e+06	1.48246e+06	1.06146e+06	1.41402e+06
401	tr|F1SJQ5|F1SJQ5_PIG	79486	77447.2	75386.6	58016.6	56541.3	101339	59034.6	45600.5	80741.6	61594.8	60025.6	97013.4	158308	107033	85856.9
402	tr|F1RJL7|F1RJL7_PIG	3.05695e+06	4.71267e+06	2.62258e+06	5.69997e+06	4.32524e+06	5.84133e+06	4.41591e+06	3.68249e+06	3.28857e+06	5.25947e+06	4.38981e+06	5.30487e+06	5.6066e+06	4.14883e+06	4.28299e+06
403	tr|A0A287BAZ8|A0A287BAZ8_PIG	77594.6	145480	102010	64651.8	109463	122062	89948.9	86082.5	100467	66809	115466	118720	108424	96362	32096.6
404	sp|P79274|ACADL_PIG	603644	628628	603537	531243	331757	504652	91376.4	120405	371191	543310	381235	521133	510910	341855	429098
405	tr|F1RLS7|F1RLS7_PIG	491899	293005	605872	191420	302676	461365	201628	244753	233006	241500	301064	485449	314515	401289	245405
406	tr|I3LQG1|I3LQG1_PIG	4.05069e+06	4.3841e+06	4.05923e+06	3.79008e+06	3.07758e+06	4.75707e+06	3.37714e+06	2.57356e+06	4.59049e+06	3.83352e+06	3.29534e+06	4.64076e+06	5.27642e+06	3.38268e+06	3.47296e+06
407	tr|F1RMW6|F1RMW6_PIG	3.16365e+06	2.38533e+06	3.12671e+06	2.7044e+06	2.19202e+06	3.1386e+06	6.76421e+06	6.11755e+06	5.49659e+06	2.78094e+06	2.22424e+06	3.13662e+06	4.43806e+06	4.03955e+06	3.47733e+06
408	tr|H2QU28|H2QU28_PANTR	258345	257831	266423	228844	180463	288392	360343	137532	578069	233761	193357	284731	356852	285997	305835
409	tr|K9IVW6|K9IVW6_PIG	1.5986e+06	2.86569e+06	1.71212e+06	1.85043e+06	2.30658e+06	1.97829e+06	2.23025e+06	1.80738e+06	2.4765e+06	1.80846e+06	2.39976e+06	1.93393e+06	5.79151e+06	4.0151e+06	2.8992e+06
410	tr|F1RR24|F1RR24_PIG	221192	209479	148692	218675	135815	116990	2.44095e+06	1.72899e+06	3.04656e+06	219095	148092	122274	2.05055e+06	1.28769e+06	1.08494e+06
411	tr|I3L8W8|I3L8W8_PIG	404005	430858	410599	283483	336704	447109	20262.6	153449	103252	303570	352396	441024	241589	212700	221526
412	tr|F7CN11|F7CN11_HORSE	4007.25	27736.5	8742.93	5676.25	3604.78	6084.75	1.98277e+06	3.00626e+06	536655	5398.08	7626.74	6527.78	34936.6	104427	77174.1
413	tr|K9J1H1|K9J1H1_DESRO	3.73601e+06	3.57516e+06	2.88574e+06	977224	2.82744e+06	3.18348e+06	5.77734e+06	6.84495e+06	7.53941e+06	1.43702e+06	2.95206e+06	3.13385e+06	3.96987e+06	3.88855e+06	3.31237e+06
414	tr|A0A287BFY2|A0A287BFY2_PIG	1.05641e+06	946292	1.1014e+06	755805	526768	1.13155e+06	621482	551230	655579	805906	596689	1.12652e+06	595029	893373	863720
415	tr|K9IWD4|K9IWD4_PIG	12019	6333.5	25052.6	20221.4	33673.1	33645	398736	391541	249568	18854.3	29116.5	32213	94106.2	150530	92117.9
416	tr|D5K8A1|D5K8A1_PIG	172388	355832	189850	400112	261274	357700	115008	104023	219947	362158	277033	329725	139411	144170	113468
417	tr|A0A287B620|A0A287B620_PIG	2.38752e+06	2.68625e+06	2.86001e+06	1.96561e+06	2.33222e+06	2.36395e+06	1.49258e+06	1.69422e+06	1.98105e+06	2.03593e+06	2.39122e+06	2.44663e+06	3.42088e+06	2.72707e+06	2.07268e+06
418	tr|F1RIQ7|F1RIQ7_PIG	1.10969e+06	906532	1.02178e+06	911829	722241	1.02714e+06	1.10951e+06	775648	753494	944805	752956	1.02625e+06	1.49431e+06	1.29574e+06	1.30663e+06
419	tr|M3V836|M3V836_PIG	196952	187000	168194	66430.3	158691	210776	145306	271617	137492	88183.9	163409	203679	290597	268037	151178
420	tr|H0WN67|H0WN67_OTOGA	387344	411454	506217	428585	318104	245877	137790	122556	371678	421711	333662	289267	400112	329732	288818
421	tr|F7E460|F7E460_HORSE	23825.2	30473.7	31148.9	44131.2	28125.4	34407.7	170841	142036	189461	40746.9	28516.8	33864.6	68337.8	42166.6	44405.6
422	tr|F1RUK8|F1RUK8_PIG	174591	76332.5	69556.9	29591.6	49344	177811	206254	93090	249894	53758.1	53842.1	159769	78039.6	165389	82044.4
423	tr|A0A287ABL1|A0A287ABL1_PIG	391883	512026	318199	213140	435604	475775	278370	274120	384183	242930	448341	449512	426421	518424	474115
424	tr|Q866A8|Q866A8_PIG	5.161e+06	4.41106e+06	5.37078e+06	3.35192e+06	3.22885e+06	4.62596e+06	4.70834e+06	4.02962e+06	5.02599e+06	3.65344e+06	3.42589e+06	4.7501e+06	3.85957e+06	3.32825e+06	3.48685e+06
425	tr|K7GRY0|K7GRY0_PIG	49488.9	64719.3	64113.9	195591	30105.6	59447.7	53632.8	53056.4	66498.7	171241	35874.6	60225.4	96453.5	40867.5	70706.7
426	tr|F1RJP5|F1RJP5_PIG	241010	240181	608371	257123	244586	542779	507150	928655	784246	254438	243852	553711	398976	407556	394235
427	tr|W5PQ45|W5PQ45_SHEEP	889337	410751	775484	306441	409230	520790	392001	547152	20305.6	403591	409483	563239	447985	539388	605159
428	tr|U6CTK6|U6CTK6_NEOVI	597836	353589	696086	249942	320747	448373	855754	1.32025e+06	1.17813e+06	307924	326220	489658	954397	1.17511e+06	1.07243e+06
429	tr|A0A287BQ99|A0A287BQ99_PIG	652720	599117	494652	452284	719837	784003	111125	132027	179054	485690	699717	735778	351816	238330	253598
430	tr|I3LTC6|I3LTC6_PIG	92542.2	83930.1	18626.2	66916.5	64139	103571	362092	287594	174934	71187.4	67437.5	89413.9	140315	65576.4	86892.3
431	tr|F1RIU3|F1RIU3_PIG	318796	219502	453932	294398	276413	446743	817181	574046	1.12081e+06	298465	266928	447941	564004	475214	503379
432	tr|F1RH55|F1RH55_PIG	667022	570432	530750	538833	535334	947012	33385.5	50616.3	58700.1	560197	541183	877635	472585	653522	519900
433	tr|K9IVG2|K9IVG2_PIG	699016	1.22235e+06	835931	457321	1.02958e+06	957193	653196	514904	314992	497604	1.06171e+06	936983	1.17594e+06	1.08228e+06	644615
434	tr|F1RRQ9|F1RRQ9_PIG	1.57394e+06	1.49459e+06	2.5294e+06	981136	1.2092e+06	1.8826e+06	2.31269e+06	2.00154e+06	2.48747e+06	1.07994e+06	1.25676e+06	1.9904e+06	2.07299e+06	1.69413e+06	1.55288e+06
435	tr|F1RNZ1|F1RNZ1_PIG	1.75766e+06	1.24604e+06	1.51357e+06	906402	614019	1.25788e+06	747201	888705	677291	1.04828e+06	719356	1.3005e+06	1.06811e+06	1.21361e+06	1.27932e+06
436	tr|F1RJC1|F1RJC1_PIG	256768	35840.6	245823	62742.4	129400	201729	211299	169429	132298	95080.1	113807	209078	157174	141424	175625
437	tr|A0A287A5M7|A0A287A5M7_PIG	384138	159486	430705	267640	155301	219253	801233	663843	1.3992e+06	287056	155999	254495	298661	294846	343208
438	tr|F1RSG9|F1RSG9_PIG	462373	443955	657116	172531	297820	490928	271853	201429	387144	220838	322176	518626	543645	506698	378842
439	tr|F1S7L6|F1S7L6_PIG	379242	450987	496686	338172	416818	471252	53623.8	66221.2	62938.6	345017	422512	475491	226934	147599	29362.9
440	tr|A0A287ALH7|A0A287ALH7_PIG	2.42567e+06	3.04765e+06	2.70565e+06	2.51813e+06	2.03542e+06	2.63665e+06	2.41309e+06	2.18908e+06	4.4497e+06	2.50272e+06	2.20413e+06	2.64815e+06	3.30882e+06	2.10588e+06	2.21975e+06
441	sp|Q8N1N4|K2C78_HUMAN	1.92066e+06	260328	940433	266556	1.19863e+06	488439	505654	1.32654e+06	548785	542240	1.04224e+06	563772	872020	718595	919072
442	tr|W5P0V5|W5P0V5_SHEEP	422711	219397	579142	258071	163882	220673	2.85043e+06	1.36812e+06	2.0271e+06	285511	173135	280418	660949	539097	715631
443	tr|I3LVK9|I3LVK9_PIG	199428	269415	281942	120762	152382	283638	60710.4	46978.1	118507	133873	171887	283355	181799	223931	192309
444	tr|I3L5Z1|I3L5Z1_PIG	282433	284379	48246.7	58027.7	21677.3	233596	196388	214831	226120	95428.6	65460.9	202704	319846	64964.5	98696.3
445	tr|A0A287BI14|A0A287BI14_PIG	62014.9	100786	234662	473597	410051	212802	64965.3	297400	21999.3	405000	358507	216446	329553	33544.3	77373.8
446	tr|W5PS50|W5PS50_SHEEP	231705	136922	309074	119186	293287	374078	108093	167055	64009.1	137940	267227	363244	173559	265487	141615
447	tr|Q8MI70|Q8MI70_PIG	383809	382354	434925	350306	289507	417578	1.69074e+06	1.42752e+06	2.35202e+06	355890	304982	420469	939807	783762	676068
448	tr|F1SIK7|F1SIK7_PIG	2.65484e+06	2.00583e+06	1.85576e+06	1.80072e+06	2.61844e+06	1.58001e+06	59328.1	135887	116784	1.94307e+06	2.51634e+06	1.62596e+06	361189	270799	374335
449	tr|J9JIM2|J9JIM2_PIG	22125.2	14942.6	12325.3	10070.8	18270	11955.2	116156	134769	73006.2	12079.9	17715.4	12016.9	53482.2	17530.4	39479.1
450	tr|A0A286ZRQ7|A0A286ZRQ7_PIG	1.25627e+06	645638	1.03142e+06	1.14481e+06	692692	679865	651501	481575	793785	1.16338e+06	684850	738458	811242	553114	894185
451	tr|A0A287A6V6|A0A287A6V6_PIG	881916	492707	889582	377821	479267	630800	559064	416222	425245	461837	481507	673930	517128	571840	696060
452	tr|I3LIF2|I3LIF2_PIG	208398	763040	37682.7	215461	147477	38653.4	700759	578836	699764	214284	250071	38491.6	62598.2	40571.2	234351
453	tr|M3XNB8|M3XNB8_MUSPF	40501.7	49381.4	56720.3	106718	22700.7	41508.8	1.79751e+06	1.44644e+06	2.31089e+06	95682	27147.5	44044.1	397387	288148	294779
454	tr|S7N8D0|S7N8D0_MYOBR	16942.2	44614.6	54514.7	35078.4	30442.2	58089	59536.9	77344.5	94486.7	32055.7	32804.3	57493.3	146402	29328.7	61688.6
455	tr|F1SS88|F1SS88_PIG	294551	258918	299911	217121	244646	172012	171744	75862.4	414864	230026	247024	193329	400623	311718	317545
456	tr|M3W189|M3W189_FELCA	1.41348e+06	1.03079e+06	1.43719e+06	757445	893337	1.03373e+06	449292	255305	729183	866783	916246	1.10098e+06	958638	935599	675298
457	tr|Q3THI5|Q3THI5_MOUSE	140216	68271.5	142057	48834.1	37172.3	121430	454262	671667	256626	64064.5	42355.5	124868	301493	278305	99740.9
458	tr|M3YHS5|M3YHS5_MUSPF	278102	182703	196894	251778	143318	254474	283581	337290	375905	256165	149882	244877	148914	292780	194021
459	tr|F1RZ12|F1RZ12_PIG	109663	307505	382194	296057	403437	703413	28594	20456.9	28093.4	264992	387448	649876	88744.2	94803	68416.3
460	sp|Q9MYT8|ATP5I_PIG	2.1203e+06	858041	1.89818e+06	1.51487e+06	621384	1.10813e+06	1.16642e+06	1.23306e+06	1.72627e+06	1.61577e+06	660826	1.2398e+06	1.34675e+06	1.37665e+06	1.53822e+06
461	tr|I3LTK6|I3LTK6_PIG	588396	1.67406e+06	810615	2.30949e+06	1.69635e+06	1.67255e+06	49666	43152.5	81846.9	2.02264e+06	1.69263e+06	1.52889e+06	651485	606148	467685
462	tr|G5B6J0|G5B6J0_HETGA	26196.1	24426.7	12743.7	28809.7	16264.7	25429.2	36002.6	18784.5	15856.3	28374.1	17625.1	23315	20206.9	20288.2	16924
463	tr|D0G0B3|D0G0B3_PIG	391353	249997	287330	148709	143106	308358	118044	52188.3	75450	189150	160921	304853	199500	233490	212574
464	tr|F1S073|F1S073_PIG	18896.3	29713.2	27917.1	67469.2	26126.2	29696.3	91068.4	61786.2	94510	59373.7	26724	29399.8	51092.5	40157.5	46843.1
465	tr|K7GMV8|K7GMV8_PIG	18074	27013.2	47531	40561.3	58706.7	24733.1	157701	136582	67747.7	36813.4	53424.4	28532.7	44162.1	57251.5	50205.2
466	tr|F1SAE4|F1SAE4_PIG	788672	483338	865773	434213	274896	568489	286181	253094	564473	493290	309636	618036	855131	462373	651154
467	tr|M3XZF3|M3XZF3_MUSPF	141492	174778	127293	44361.8	132422	168161	265358	406690	138799	60550.2	139481	161350	177449	149289	143189
468	tr|F7DXW1|F7DXW1_HORSE	1.60925e+06	913410	949031	731768	747076	66496.9	36408.9	41174.2	522044	878015	774798	213586	967407	352059	34743.8
469	tr|G8IFA6|G8IFA6_PIG	477964	397390	410789	534248	282276	230396	496990	294955	463566	524867	301462	260461	417585	338603	416973
470	tr|K7GM40|K7GM40_PIG	22850.5	36455.5	13221.9	11854.7	12834.2	51482.8	698087	688147	258394	13687.3	16771.1	45106	81211.1	69066.2	51221.1
471	tr|K7GPW3|K7GPW3_PIG	600492	188340	493710	280286	196804	310829	443680	299942	335264	333653	195393	341310	576121	392714	461562
472	tr|B8XH67|B8XH67_PIG	14812.1	31265.9	12074.9	39860.7	11015.1	36977.4	547311	396452	803900	35685.9	14390.2	32827	148929	88978.4	116914
473	tr|F1STL4|F1STL4_PIG	548974	680643	498997	495574	368812	356070	184482	238453	463314	504474	420784	379891	583399	362524	383705
474	tr|Q3LUG8|Q3LUG8_BUBBU	453014	244410	275510	194709	154477	213848	351872	242905	384571	237760	169466	224125	232479	184728	147996
475	tr|Q71DI1|Q71DI1_RAT	29873.3	28612.7	8837.58	88467	22697.1	40046.4	39315.8	83004.9	19113.6	78701.4	23683	34844.9	63689.1	25647.3	55328
476	tr|F1SAS9|F1SAS9_PIG	661766	623620	330730	433452	241635	325087	179196	170878	262014	471505	305299	326028	347305	330869	336135
477	tr|I3L812|I3L812_PIG	71981.9	85448.3	50771.1	76889.2	30835.3	146576	981555	786350	1.15761e+06	76071.3	39937.4	130608	177473	126680	76908.2
478	tr|H9H013|H9H013_HORSE	285290	764826	472768	485881	599060	681398	269480	238436	227683	452449	626687	646627	556456	457278	359144
479	tr|H2Q003|H2Q003_PANTR	116845	12904	6124.9	36216.4	19215.2	13372.4	77915.4	72380	50586.8	49654.5	18163.3	12164.5	37411.6	7007.25	63110.4
480	tr|F1SKK4|F1SKK4_PIG	693708	1.17952e+06	521316	982228	686166	722506	36785.5	56269.3	165854	934141	768392	688975	301866	192333	172153
481	tr|I3LUU4|I3LUU4_PIG	69494.9	141083	82230.6	68730.2	80754.7	127961	22881.9	18261.3	19476.2	68857.6	90809.4	120339	63164.8	72941.3	58969.6
482	tr|W5PZR0|W5PZR0_SHEEP	32875	6691.71	13463.6	33845	8868.35	7742.75	120650	126450	30309.9	33683.4	8505.58	8696.22	38604.1	109506	68445
483	tr|S9W453|S9W453_CAMFR	801108	658218	1.05233e+06	280242	912770	1.12157e+06	364680	386896	331067	367053	870345	1.11003e+06	499814	913011	718983
484	tr|A9Y007|A9Y007_PIG	1.8063e+06	3.18257e+06	1.90046e+06	2.49025e+06	1.72675e+06	2.0701e+06	999457	801214	2.39362e+06	2.37626e+06	1.96938e+06	2.04182e+06	3.85166e+06	2.33756e+06	2.13677e+06
485	tr|A0A287A9T9|A0A287A9T9_PIG	153010	64251.5	276681	11454.8	83124.7	105487	19972.6	24698.9	18482.8	35047.2	79979.2	134019	99916.2	54189.7	86031.5
486	tr|F1SLF0|F1SLF0_PIG	180780	154105	208748	163547	241944	320126	232020	222024	269887	166419	227304	301563	259052	299248	276143
487	tr|A0A287BPW8|A0A287BPW8_PIG	1.75399e+06	1.27256e+06	1.42005e+06	1.20071e+06	1.10456e+06	1.14103e+06	858132	1.03184e+06	1.39505e+06	1.29292e+06	1.13256e+06	1.18753e+06	1.81003e+06	1.24605e+06	1.40581e+06
488	tr|F1SAT2|F1SAT2_PIG	65290.6	71818.5	111049	42251.2	47876.8	96002.9	108365	143464	56559.5	46091.1	51867.1	98510.5	110793	85409.8	115022
489	tr|G3V7X0|G3V7X0_RAT	22674.4	213387	40975.1	265990	342408	289354	53118.9	19134.9	64937.4	225438	320904	247957	45950.9	44548.6	83695.9
490	tr|W5Q0N9|W5Q0N9_SHEEP	437889	536904	328399	650216	313935	302459	207763	119160	394000	614828	351096	306782	540536	351307	430691
491	tr|A0A2F0BMA6|A0A2F0BMA6_ESCRO	33480.9	26707.5	30804.9	38052.5	21880.3	19500.5	112066	91254.6	157751	37290.6	22684.8	21384.5	85029.1	47598.1	59395.6
492	tr|V5KX18|V5KX18_PIG	4.40687e+06	3.20079e+06	3.50978e+06	2.09041e+06	3.78154e+06	5.14133e+06	567486	618765	535784	2.47649e+06	3.68475e+06	4.86941e+06	1.24151e+06	1.60694e+06	1.47662e+06
493	tr|F1S031|F1S031_PIG	211335	210469	210756	73655.5	122903	108562	262910	226122	233178	96602.1	137497	125594	220964	149730	226751
494	tr|F1RQ00|F1RQ00_PIG	52440.1	22189.4	63849.1	129922	130629	38629.6	68682.6	123223	19542.4	117008	112556	42832.8	16006.7	45610.1	26646.3
495	tr|K7GSK1|K7GSK1_PIG	306324	156889	268469	192007	228167	153073	588631	609933	181053	211060	216287	172305	230744	440798	391020
496	tr|F1RL96|F1RL96_PIG	697357	1.04136e+06	1.14996e+06	598830	1.54352e+06	2.32884e+06	5.9218e+06	5.62093e+06	3.21316e+06	615251	1.45983e+06	2.13236e+06	2.66248e+06	2.73117e+06	2.13756e+06
497	tr|F1S6Q1|F1S6Q1_PIG	867816	631307	732685	633648	509804	708622	593058	329384	590790	672676	530054	712632	1.12044e+06	875439	1.07386e+06
498	tr|A0A287BNS1|A0A287BNS1_PIG	151003	131245	130670	119761	96296.9	179494	213696	331711	232477	124968	102122	171356	331628	358911	271998
499	sp|Q8SPJ0|RNS10_PIG	154488	30965	60141.4	108746	84537.7	89398.4	286850	214663	442785	116369	75608.9	84522.2	58986.9	90008.1	46099
500	tr|W5PNM6|W5PNM6_SHEEP	86244	183845	67421.2	174094	102481	175966	173747	153426	165977	159452	116042	157875	198201	124496	161462
501	tr|F1S3H1|F1S3H1_PIG	453699	452272	387068	371840	201826	358963	44330.6	65848	66844	385483	243567	363647	105007	144541	152600
502	tr|A0A287AEH4|A0A287AEH4_PIG	674570	935996	697135	1.11874e+06	742888	1.19913e+06	192967	142100	149946	1.04471e+06	775072	1.11547e+06	513658	472541	416600
503	tr|A0A287B5A2|A0A287B5A2_PIG	657939	1.00957e+06	1.16867e+06	703621	1.07789e+06	1.31115e+06	631545	1.2305e+06	420499	696007	1.0665e+06	1.28741e+06	968870	1.43351e+06	1.18923e+06
504	tr|F1S297|F1S297_PIG	298609	275482	318046	68451.3	160458	284492	99772.4	65548.4	86851.6	106811	179628	290084	139296	246209	210646
505	tr|W5PSU9|W5PSU9_SHEEP	75382.1	12785.4	89192.2	18603.8	4853.12	414302	72294.6	64367.1	4779.89	28066.8	6175.17	360117	38176.5	50365	25497.9
506	tr|F1SI89|F1SI89_PIG	395637	738371	349055	596568	280354	490004	596028	539825	849598	563080	356690	466513	776129	478933	300397
507	tr|V9HVZ4|V9HVZ4_HUMAN	70692	1.36925e+06	19285.3	89440.4	90182.1	1.2614e+06	167565	293886	363903	86315.6	303361	1.05438e+06	258948	654007	155374
508	tr|F1RGE3|F1RGE3_PIG	1.51621e+06	1.01814e+06	1.21264e+06	694373	991014	837090	871501	729863	757349	831346	995535	899681	1.29778e+06	928537	808307
509	tr|I3LGM4|I3LGM4_PIG	514460	226359	418156	157874	253104	414430	109873	71159.9	89183.5	217305	248647	415051	190198	237173	194936
510	tr|H2QTR0|H2QTR0_PANTR	21987.9	3941.32	4015.4	5827.8	11826.5	5352.5	46517.9	66023.6	27373.5	8521.15	10512.3	5129.65	9689.62	4990.46	6356
511	tr|M3VZT4|M3VZT4_FELCA	820847	583619	881829	373910	587781	765880	256572	162395	255818	448399	587088	785205	592774	527827	490344
512	tr|A0A287B8K8|A0A287B8K8_PIG	1.70988e+06	2.72307e+06	1.65451e+06	2.88236e+06	1.30737e+06	1.61963e+06	1.23908e+06	826497	1.72897e+06	2.68694e+06	1.54332e+06	1.62545e+06	1.84284e+06	1.37676e+06	1.72138e+06
513	tr|X5FUA3|X5FUA3_PIG	1.15635e+06	1.68347e+06	1.01003e+06	1.60347e+06	882859	1.43426e+06	734804	444070	1.13819e+06	1.52895e+06	1.01629e+06	1.36355e+06	1.46752e+06	950320	1.0584e+06
514	tr|F1RTM7|F1RTM7_PIG	1.83905e+06	2.75125e+06	1.76247e+06	2.13393e+06	1.59915e+06	1.98678e+06	144919	156753	212033	2.08479e+06	1.79117e+06	1.94939e+06	1.13265e+06	1.0096e+06	1.12087e+06
515	tr|Q7Z3M3|Q7Z3M3_HUMAN	309380	8.31117e+06	329452	6.7858e+06	254342	2.01595e+07	9.28859e+06	1.34271e+07	8.11373e+06	5.7064e+06	1.59715e+06	1.68545e+07	1.39531e+07	2.18125e+07	1.61538e+07
516	tr|A0A287A4D1|A0A287A4D1_PIG	493027	1.02926e+06	622600	797329	678791	742647	23903.8	21367.8	63171.2	746612	737203	722639	174953	328312	198003
517	tr|I3LTB4|I3LTB4_PIG	377873	131617	851881	41186.3	372594	600283	1.00049e+06	1.46833e+06	231800	97300.8	332431	642216	495543	545767	466108
518	tr|F1SUP1|F1SUP1_PIG	238673	131189	238378	142722	161144	155689	81202.3	84963.4	40818.4	158714	156151	169471	153989	158163	114105
519	tr|W5QET7|W5QET7_SHEEP	447684	248348	405446	303126	179125	385975	330837	340184	622794	327219	190662	389220	643099	405450	449080
520	tr|F1RGX4|F1RGX4_PIG	34608.7	48549.1	23822.9	19779.9	17675	18586.4	1.10824e+06	1.46854e+06	1.12815e+06	22251.3	22820.7	19459.1	117228	85988.4	76318.6
521	tr|S7MYJ7|S7MYJ7_MYOBR	425998	683863	424450	375105	505883	674269	24780.3	18693.2	72726	383587	535546	632632	264264	253799	225295
522	tr|F1SRV4|F1SRV4_PIG	357600	343036	316837	232641	266097	223611	146016	168204	237932	253467	278920	239149	376920	281388	314141
523	tr|A0A287BSC3|A0A287BSC3_PIG	24088.1	149976	34362.3	215402	30787	24362.8	351489	352358	454632	183517	50651.8	26029.4	184823	137717	111003
524	tr|W5PW97|W5PW97_SHEEP	28784.6	33689.5	43636.4	22526.7	29025.1	25990.6	264228	255745	104148	23569.7	29802.5	28931.6	109294	112636	133290
525	tr|I3LNS9|I3LNS9_PIG	704863	519824	695062	272177	254838	488201	661665	1.43318e+06	563068	344291	299002	522678	786391	771499	723996
526	tr|F1RG31|F1RG31_PIG	120692	109994	100927	67070.2	50207.2	93257.9	122273	90447.7	133135	76007.1	60171.6	94536.1	139387	109567	90296.6
527	tr|F1RWL7|F1RWL7_PIG	304768	842661	526412	345574	284249	521210	829505	477866	870317	338773	377318	522077	867541	568741	690036
528	tr|U3BP89|U3BP89_CALJA	178703	132738	148418	112993	111971	165669	284557	290143	348400	123944	115432	162794	194798	231936	183686
529	tr|W5PBF2|W5PBF2_SHEEP	492.328	18929.4	49727.4	1268.41	2250.49	42388.4	1389.95	1767.52	6897.44	1139.06	5030.32	43611.6	13782.6	3652.02	1403.63
530	tr|F1SU97|F1SU97_PIG	12282.8	42138.8	9956.72	17278	10612.8	18440.2	108873	164594	49492.8	16445.4	15867.1	17026.3	39093	67510.8	83325.1
531	tr|A8VKH9|A8VKH9_PIG	178651	305182	220732	150156	292499	283518	115958	125487	17385.2	154905	294613	273054	266768	303079	10421.5
532	tr|E1BNR0|E1BNR0_BOVIN	664560	556575	703182	597872	667936	1.20878e+06	1.60052e+07	2.86903e+07	1.75324e+07	608987	649376	1.12451e+06	7.07502e+06	1.09342e+07	8.86206e+06
533	tr|F1S0P0|F1S0P0_PIG	1.30812e+06	1.73888e+06	994804	2.0942e+06	1.37586e+06	1.19292e+06	1.24837e+06	1.20716e+06	2.47634e+06	1.96319e+06	1.43636e+06	1.1599e+06	1.93913e+06	1.16355e+06	1.23262e+06
534	tr|W5PLN5|W5PLN5_SHEEP	325266	629105	278779	597966	425528	462761	1.40683e+06	1.3017e+06	1.75772e+06	552516	459458	432097	689332	714115	577195
535	sp|Q2L969|MTX2_PIG	209089	179440	193976	120166	176887	105586	25418.2	8254.91	153902	134987	177312	120317	218360	217335	213696
536	tr|F1RL48|F1RL48_PIG	165136	140237	189691	155055	25468.6	103320	54062.6	64632.5	23853.4	156735	44596.7	117715	141280	110809	89206.7
537	tr|F1SNF6|F1SNF6_PIG	158039	104760	119543	168534	80403.2	119601	577650	467177	888848	166785	84462.8	119591	905119	614088	425992
538	tr|A0A212CXR4|A0A212CXR4_CEREH	329917	359847	368504	356268	205675	394051	38083.4	37523.7	27107.1	351876	231370	389793	174372	164186	125146
539	tr|S7MBZ8|S7MBZ8_MYOBR	479021	393039	458660	359093	253821	348403	335125	309788	155259	379081	277024	366779	390529	334208	428097
540	tr|F1SND1|F1SND1_PIG	4.75543e+06	6.10844e+06	4.59994e+06	3.96012e+06	4.24279e+06	7.49966e+06	5.67364e+06	5.18578e+06	3.99264e+06	4.09267e+06	4.55373e+06	7.01637e+06	6.2963e+06	6.23638e+06	4.93399e+06
541	tr|I3LE93|I3LE93_PIG	510529	505109	513466	495671	454631	614109	134636	327555	169131	498147	463044	597335	501634	480890	391441
542	tr|F1SCH1|F1SCH1_PIG	392448	192973	346410	159238	208639	315653	153981	155133	59218.2	198107	206028	320779	229783	280160	250846
543	tr|F1RLQ9|F1RLQ9_PIG	3914.68	5499.12	4387.59	5205.59	1599.4	10063	19806.6	6823.92	5042.44	4990.44	2249.35	9117.11	6861.2	4736.13	1921.19
544	tr|I3LTE3|I3LTE3_PIG	1.32051e+06	1.03827e+06	1.34693e+06	669996	699311	921747	1.6259e+06	1.44101e+06	1.22664e+06	778415	755805	992610	1.29493e+06	1.27185e+06	1.16129e+06
545	tr|F1SJP6|F1SJP6_PIG	427332	379553	413759	319202	265219	318669	264348	241214	345970	337223	284275	334518	470750	360102	298624
546	tr|A0A286ZVQ0|A0A286ZVQ0_PIG	247881	170806	204742	123546	172764	107377	56683.6	25771.6	75148.2	144268	172437	123604	171488	175109	142857
547	tr|U6CU57|U6CU57_NEOVI	31193.8	27098	107408	44126.1	24109.3	100176	257337	99497.5	353745	41970.7	24607.4	101382	131311	83623.6	105110
548	tr|A0A287AQV0|A0A287AQV0_PIG	59600.8	41214.8	69999.9	84593.2	43840.4	42007	6.47848e+06	4.89643e+06	6.35486e+06	80427.8	43402.8	46672.5	851022	560556	678448
549	tr|G3SQ20|G3SQ20_LOXAF	327964	224020	592942	191068	423015	781658	60056.1	29498.6	44739.4	213884	389849	750205	200277	328080	356489
550	tr|A0A287B9B0|A0A287B9B0_PIG	267224	391044	379034	241008	150326	187125	77152.2	75957.1	246745	245377	190446	219110	248731	186051	155363
551	tr|A0A1W6Q744|A0A1W6Q744_PIG	208407	311808	689464	815083	668870	2.37879e+06	994370	848406	642547	713970	609360	2.09724e+06	1.12885e+06	535043	1.2032e+06
552	tr|F1RNM8|F1RNM8_PIG	85078.6	80612.7	131819	67063.1	52964.6	70267.9	86616.9	130281	151796	70065.7	57572.6	80526.5	94618.1	92146.9	32714.8
553	tr|A0A0B8RVM9|A0A0B8RVM9_PIG	133081	163417	186272	108433	127924	104583	52898	81055	108416	112541	133840	118198	136737	114858	120882
554	tr|F1SD28|F1SD28_PIG	61191.5	85241.3	36969.4	25315.3	6405.78	38672.3	157328	162176	271768	31294.7	19545	38388.5	112239	93865.4	72663.7
555	tr|A0A286XIX4|A0A286XIX4_CAVPO	5252.02	52334.7	12888.7	28391.8	15630.6	59474.1	1.96456e+06	1.58959e+06	645821	24535.2	21747.9	51709.9	60518.5	26471.5	105819
556	tr|Q06YX1|Q06YX1_TURTR	86273.2	293581	468630	93539.6	332863	30813.9	125161	250950	32872.5	92328.6	326316	103783	21865.9	395134	43420.5
557	tr|F1RU33|F1RU33_PIG	1.10976e+06	545885	768395	418626	563273	793254	350661	408674	174781	533814	560375	789111	551856	678638	716997
558	tr|F1RSD6|F1RSD6_PIG	499711	326646	593701	278592	375708	503408	102875	162468	14470.1	315445	367531	518457	385727	432272	390128
559	sp|P04259|K2C6B_HUMAN	83716.8	59215.7	35871.4	64048.8	486167	9928.4	15418	49595.8	293814	67326.8	415008	14252.2	150080	56261	28374.5
560	tr|I3LL86|I3LL86_PIG	126023	165169	124446	143089	132777	164730	659605	506762	800883	140245	138176	158016	1.00865e+06	443127	514609
561	tr|G3T2Z7|G3T2Z7_LOXAF	396351	402640	386953	243056	313690	368984	559710	465962	370049	268605	328515	371979	343929	431574	380025
562	tr|K7GLN4|K7GLN4_PIG	30054.5	57628.4	13370.7	7487.75	19357.4	42784.1	227942	177953	182734	11248.9	25735.9	37881.9	113298	87972.3	83217.3
563	tr|C7C1I8|C7C1I8_PIG	321057	182229	185405	304047	203888	135947	1.32847e+06	1.37618e+06	1.54337e+06	306882	200278	144190	447160	509828	561086
564	tr|Q6DTW1|Q6DTW1_AOTTR	103468	17086.9	9740.74	167250	62118.8	32782.5	220704	29478.3	44629.8	156620	54613.5	28942.2	411964	289387	280528
565	tr|F1RWZ8|F1RWZ8_PIG	541263	607080	631658	423315	434135	619057	127786	105210	8616.14	442973	462959	621157	415934	460122	395896
566	tr|A5GFW9|A5GFW9_PIG	33502.1	156811	72966.6	62818.8	203009	378295	38076.5	75555.3	16359.7	57932.7	195309	327407	65490.8	73337.2	108606
567	tr|A0A287BQB3|A0A287BQB3_PIG	36254.7	40783.5	25881.2	41564.3	24102.2	18114.8	36774.8	22942.8	55715.1	40679.3	26882.5	19409.2	38321.5	33495.1	37874
568	tr|A0A287BGN0|A0A287BGN0_PIG	925022	845326	854900	216531	388849	732244	775139	768241	1.25096e+06	334613	464928	752687	1.29271e+06	583615	980652
569	tr|W5PLM3|W5PLM3_SHEEP	16400.2	11114.7	17994.1	14540.3	23223.8	21897.4	445519	314703	399403	14850.3	21205.6	21246.8	161735	231513	191108
570	tr|I3MWU1|I3MWU1_ICTTR	417859	248038	379767	146974	156512	256954	960187	1.16642e+06	611135	192122	171767	277423	636304	670036	648148
571	tr|I3LAA0|I3LAA0_PIG	324744	256204	244127	15344.9	111676	267287	136031	165547	142547	66911.3	135764	263427	88477.6	180290	186244
572	tr|H2QG29|H2QG29_PANTR	5145.36	33616.5	2740.91	12137.1	5490.77	5302.99	5295.86	8676.9	51315.8	10971.8	10178.4	4875.98	11232.1	3691.83	5218.07
573	tr|F1S393|F1S393_PIG	153117	330067	145480	336534	175001	347586	267195	96451.4	235580	305965	200846	313901	441869	147227	217645
574	tr|F1RQI1|F1RQI1_PIG	5.5541e+06	3.65996e+06	4.23241e+06	2.95464e+06	2.96282e+06	3.22517e+06	1.34822e+06	1.63125e+06	2.34405e+06	3.38788e+06	3.07901e+06	3.39304e+06	3.13901e+06	2.66485e+06	3.47032e+06
575	tr|F1RKG8|F1RKG8_PIG	111367	72918.5	103609	64216.6	38449.7	71918.8	84214.6	234177	97062.8	72075	44194.5	77200.5	72124.6	81388.4	94663
576	tr|A5D9P1|A5D9P1_PIG	439932	393971	335337	327545	255929	317694	181249	146253	247271	346276	278936	320634	416892	303613	299071
577	tr|A0A287AMB2|A0A287AMB2_PIG	65024.8	9831.35	8105.1	14031.9	12971	9179.63	69309.8	57733.8	948042	22530.7	12447.7	9000.54	24050.1	15310.3	18428.7
578	tr|A0A287AHB7|A0A287AHB7_PIG	61319.7	69110.9	58303.5	57444.2	56707.3	92575.9	190878	164024	82775.6	58090.1	58774.6	86863.8	114335	100590	77439.3
579	tr|A0A287A8P0|A0A287A8P0_PIG	5132.83	11821.7	4286.09	12592	14296.7	10752.5	345265	440566	302277	11348.8	13884.2	9674.75	7627.16	9379.08	38858
580	tr|W5Q805|W5Q805_SHEEP	71132	20356.4	32289.2	65180	114377	57366.5	174563	47736.1	278524	66172	98706.6	53187	94031.7	33388.5	69698.3
581	tr|I3L7Z2|I3L7Z2_PIG	560745	602994	821099	214506	575978	840542	203508	200470	204831	272213	580481	837302	349417	606778	381002
582	tr|H0WJG9|H0WJG9_OTOGA	195416	236652	116135	453580	140995	87198.9	170633	83775.8	45163.7	410552	156938	92021.5	95881.5	111698	156276
583	tr|A0A2I3SUS3|A0A2I3SUS3_PANTR	720762	1.03102e+06	613820	869365	959133	605759	163619	134586	179490	844598	971115	607102	561705	510538	504076
584	tr|Q4F6X6|Q4F6X6_BUBBU	7009.83	9003.37	4654.16	6792.1	41163.9	6349.53	10274.4	37286.1	15149.5	6828.39	35803.8	6066.96	10856.3	25833.5	5870.58
585	tr|I3LNF2|I3LNF2_PIG	227335	163683	148856	96651.7	135157	139925	25240	26639.4	32052.2	118432	139912	141414	54449	102306	320700
586	tr|F1SAB6|F1SAB6_PIG	852038	850129	788520	543152	427813	892315	922164	453512	798792	594633	498199	875016	901621	922198	611204
587	tr|F1SMS8|F1SMS8_PIG	29060.3	16599.4	23288	11249.3	13162.3	19506.9	255313	309155	213156	14217.8	13735.1	20137.1	55701.4	26502.3	54062.7
588	tr|F1S5N5|F1S5N5_PIG	218574	95352.8	125224	87143.2	97376.5	101899	370389	329996	483297	109048	97039.2	105786	456373	316674	393109
589	tr|F1RFM8|F1RFM8_PIG	187021	69618.8	223318	79503.6	57038.9	161047	19592.2	14091.1	40650	97423.2	59135.6	171425	142658	109847	128433
590	tr|F1SNW2|F1SNW2_PIG	400051	364586	492532	312364	370974	357453	242781	207453	406561	326979	369909	379966	279251	333019	314081
591	tr|F1SH33|F1SH33_PIG	16815.5	14753	69163.7	30998.2	11256	20258	466029	195171	44852.4	28634.4	11838.8	28409	27726.1	39099.7	52074.5
592	tr|M3XE64|M3XE64_FELCA	878477	707730	814366	732778	764162	964456	412128	480072	657436	757061	754756	939441	640863	936112	948043
593	tr|F1RZL5|F1RZL5_PIG	405694	119075	314358	232986	150697	171991	233870	78697.6	58962.7	261771	145427	195719	237905	78221.7	188048
594	tr|A0A2I3GKG9|A0A2I3GKG9_NOMLE	2914.31	18135.8	1743.75	2258.98	3038.53	30253.7	125504	117220	153832	2368.21	5554.74	25502	25183.1	1792.38	3949.9
595	tr|Q2EN80|Q2EN80_PIG	815546	1.07733e+06	317070	134812	286733	151870	121584	109615	130221	248268	418499	179403	114677	234808	515101
596	sp|O02826|MSMB_PIG	4226.24	5832.58	3833.22	9374.1	15776.6	15666.3	538713	525206	878487	8516.13	14119.3	13694.2	15629.9	57126.3	58998.8
597	tr|F1SV23|F1SV23_PIG	62749.1	123406	159002	120868	69899.8	188760	199468	156772	177544	111181	78817.5	183800	112093	190612	210749
598	tr|F1SK86|F1SK86_PIG	13715.8	81075.6	4323.66	14619.1	43832.9	67979.9	49566.2	5117.15	26806.8	14468.6	50040	57370.5	24880.9	19982.6	4447.61
599	tr|W5Q831|W5Q831_SHEEP	113479	230948	111524	184855	126413	140617	87635.3	24590.8	65457.2	172959	143836	135768	114339	76008.3	92707.6
600	tr|S9WFV5|S9WFV5_CAMFR	442198	370311	164152	250562	228121	129509	26953.8	20910.8	72141.8	282501	251819	135283	332613	211342	262768
601	tr|W5PCX2|W5PCX2_SHEEP	461507	1.1339e+06	541627	652578	797125	674903	188507	197170	451514	620733	853253	652690	853457	549046	357954
602	tr|I3LT90|I3LT90_PIG	110965	123338	96624.5	29508.1	53114.5	14423.2	30279.5	13775.7	26311.2	43084.3	64818.5	28123.5	126538	62882.5	47634.5
603	tr|F1RJF7|F1RJF7_PIG	100441	108142	354257	89032.3	238687	76427.7	296562	384490	410566	90933.8	216929	122733	175522	138759	32570.1
604	tr|W5P8Z3|W5P8Z3_SHEEP	12401.8	12631.4	11829.7	2924	13398.1	21711.5	137441	186090	85907.3	4503.63	13270.3	20064.5	28355.3	87244.6	73041.6
605	tr|I3LAZ9|I3LAZ9_PIG	78273.1	54564.9	135813	53727.2	101061	78929	173662	150290	178965	57818.2	93312	88409.7	146891	125316	90050
606	tr|A0A287AJ91|A0A287AJ91_PIG	63086.9	59260.3	128694	98185.5	8174.74	87610.3	40985	16077.9	47656.1	92335.7	16689	94457.5	25536.2	46732.8	32682.4
607	tr|A0A287B2P1|A0A287B2P1_PIG	177807	61098.2	72137.1	95625	49272.8	74123.3	461601	341510	555227	109322	51243.7	73792.3	199671	277333	244337
608	tr|W5NSM1|W5NSM1_SHEEP	73692.4	49044.6	48341.1	10310.5	32907	90874.9	141913	135948	68623.8	20874.1	35596.6	83786	84216.6	137612	87194.2
609	tr|Q8R0M2|Q8R0M2_MOUSE	31660.9	8572.95	19640.7	29595.8	19962.5	5995.14	111429	40483.5	97782.4	29940	18064.2	8269.4	14402.5	50193.2	47978.5
610	tr|H2NI05|H2NI05_PONAB	93543.1	41034.2	11998.5	80167.4	29021.5	53052	75492.9	143913	32733.3	82396.7	31023.6	46209.7	21240.7	12216.1	45590.3
611	tr|A0A287AQS7|A0A287AQS7_PIG	328060	246179	308087	359270	238529	237756	42654.4	82712.8	146791	354068	239804	249478	294215	238495	268269
612	tr|A0A287B4A9|A0A287B4A9_PIG	267614	227941	269872	197122	142146	173789	518080	432356	649905	208871	156445	189803	484635	274430	362197
613	tr|W5QD66|W5QD66_SHEEP	23421.5	42750.5	40224	52562.9	38172.2	44997.2	37072.1	59493.5	145974	47706	38935.2	44201.7	53501.4	40581.8	22721.3
614	tr|F1SJU0|F1SJU0_PIG	448900	312126	182965	232389	230687	297500	464152	308850	301812	268474	244260	278411	311825	384423	336334
615	sp|P12273|PIP_HUMAN	65333.2	38113.1	25098.7	31503.3	37109.2	73547	52940.9	62892.2	39720.4	37141.6	37276.5	65472.2	36133.6	6178.98	26178
616	tr|W5NTK4|W5NTK4_SHEEP	1.96203e+06	4.13201e+06	1.27943e+06	4.51749e+06	2.9784e+06	4.37671e+06	4.31525e+06	3.12586e+06	5.48377e+06	4.09158e+06	3.17067e+06	3.8605e+06	3.3452e+06	3.18626e+06	2.29321e+06
617	tr|F1RXC2|F1RXC2_PIG	205640	123781	124666	109703	52940.3	84149.3	346922	299504	256682	125692	64747	90902.1	187143	156650	204341
618	tr|A0A286ZP34|A0A286ZP34_PIG	116929	110057	184412	97284.8	91575.6	109145	42891.2	140852	92005.7	100559	94655.9	121690	150910	76800.9	118101
619	tr|F1RZP8|F1RZP8_PIG	3820.36	3682.91	51768.6	3861.34	36937.2	74630.3	10868.1	24182.7	13960.4	3854.51	31394.8	70820	6720.35	31360	19670.7
620	tr|Q05331|Q05331_HUMAN	6105.73	18868	6284.32	15349.4	21513.5	5112.98	13779.3	12668.4	11823	13808.8	21072.6	5308.2	8071.01	1062.28	13590.7
621	tr|M1TFP4|M1TFP4_PIG	6016.85	17479.4	5606.55	26389.9	8542.97	44218.1	369227	268515	277456	22994.4	10032.4	37782.8	33460	40183	31452.1
622	tr|F1SF79|F1SF79_PIG	401808	122592	313122	298838	245023	515718	122846	308058	17429.4	316000	224618	481952	391664	586377	495485
623	tr|I3LFX8|I3LFX8_PIG	21130.5	16000.2	18208.9	21219.9	14440	22108.1	7949.84	34040	75659.6	21205	14700	21458.2	26686.5	28605.3	26498.7
624	tr|A0A286ZRL1|A0A286ZRL1_PIG	346535	211346	342316	173549	184811	253801	139809	128631	106651	202380	189234	268554	267985	246322	258202
625	tr|F1SP54|F1SP54_PIG	243097	306125	264624	163814	156601	244051	119746	137693	192798	177028	181522	247480	236243	175075	158051
626	tr|M3YHE3|M3YHE3_MUSPF	285192	283189	273065	190126	190028	153937	353335	205893	536127	205970	205555	173791	335969	265467	274515
627	sp|A5GFY8|SERA_PIG	61106.3	80782.4	95447.2	32825.2	74808.8	47501.7	36060.9	177912	74706.5	37538.7	75804.4	55492.6	17667.7	163678	144120
628	tr|F1ST22|F1ST22_PIG	109780	121889	96806	108013	72524.9	89324.2	31936.6	60204.6	86116.1	108308	80752.3	90571.2	20855.9	58707.2	60657.4
629	tr|A0A287AH85|A0A287AH85_PIG	188683	164490	209241	220343	124984	157171	229559	249790	399436	215067	131568	165849	370234	245973	321515
630	tr|A0A287BM70|A0A287BM70_PIG	883646	1.31921e+06	930188	1.16714e+06	716180	896153	1.03941e+06	885639	2.03869e+06	1.11989e+06	816685	901826	1.33608e+06	892593	974356
631	tr|I3N8H0|I3N8H0_ICTTR	49625.7	88708.4	108634	150707	126072	169813	4.86918e+06	2.64925e+06	3.59678e+06	133860	119845	159617	1.81946e+06	1.3434e+06	1.49392e+06
632	tr|M3TYK5|M3TYK5_PIG	116951	129336	95051.9	83785.3	74217.3	142659	120143	105451	158086	89312.9	83403.7	134725	210797	175431	139928
633	tr|F8VXL2|F8VXL2_HUMAN	456008	516814	532982	213096	591512	586218	95509.1	250215	369916	253581	579063	577346	508081	440572	225018
634	tr|W5PIJ2|W5PIJ2_SHEEP	35040.2	35791.5	26635.9	56067.7	49933.9	33823.2	23245.1	97531.4	127598	52563.1	47576.8	32625.3	45450.5	22562.9	26943.1
635	tr|A0A286ZJD8|A0A286ZJD8_PIG	92171.2	25365.4	96961.5	62123.9	33072.2	73846.5	83561.6	49003.6	46172.5	67131.8	31787.7	77699	68119.3	85480.7	98215.8
636	tr|F1SAQ8|F1SAQ8_PIG	117080	50156	105862	38167.8	43064.2	89670.8	276147	419929	211532	51319.8	44246.2	92369.3	156360	181556	226192
637	tr|F1RN10|F1RN10_PIG	87471.4	74223.8	68624.1	48820.3	43880.4	62450.2	52404.1	75710.1	59708.9	55262.2	48937.7	63479.2	65470.2	64405.9	60463.1
638	tr|I3L9V2|I3L9V2_PIG	56697.4	9619.29	89336.4	42588.6	47702.6	9244.45	277381	251688	470771	44940.1	41355.3	22593.1	153119	87646.7	81013
639	tr|V5PZZ6|V5PZZ6_PIG	348248	323292	327774	268403	164076	296848	298089	241506	347451	281711	190612	302002	263546	242007	154025
640	tr|W5QH03|W5QH03_SHEEP	71516.9	299285	167070	105724	60232.1	243611	37008.6	24406.7	56304.5	100022	100074	230854	81103.1	66567.3	46250.9
641	tr|A0A287B088|A0A287B088_PIG	223256	152032	123689	147331	95737.1	110310	162240	149894	153539	159985	105120	112540	124870	133353	96387.9
642	tr|A0A287AG08|A0A287AG08_PIG	85631.1	538183	203659	184832	254248	309793	59957	37080.1	17682.7	168298	301570	292104	94880.7	120848	264641
643	tr|Q864B5|Q864B5_PIG	175801	151785	167811	186281	117362	98810.6	332890	274511	453386	184535	123099	110311	269543	220577	225751
644	tr|F1RJ17|F1RJ17_PIG	72194.5	156279	62519.2	136260	77504.4	96083.6	38965.3	50036.7	79933.7	125582	90633.6	90489.6	67471.3	47945.1	34717.6
645	tr|F1RHJ8|F1RHJ8_PIG	2.43417e+06	2.34095e+06	2.45953e+06	1.16128e+06	1.97534e+06	2.32165e+06	929665	779073	778148	1.37343e+06	2.03628e+06	2.34463e+06	2.07008e+06	1.58522e+06	2.33909e+06
646	tr|W5QIY3|W5QIY3_SHEEP	361598	341150	347669	280348	231008	255326	440758	355631	435210	293890	249365	270717	458744	304404	324234
647	tr|W5QHH4|W5QHH4_SHEEP	56483.8	179194	151070	51392.6	122664	182927	16928	12230.9	47008.3	52241.2	132086	177618	112957	107066	26566.8
648	tr|F1SA62|F1SA62_PIG	374096	435271	364814	481964	259412	245736	362888	291075	588604	463986	288722	265582	405382	253520	313655
649	tr|F1SBU8|F1SBU8_PIG	519138	202941	337667	273090	156292	219333	211869	172063	452463	314098	164067	239055	468716	364284	289565
650	tr|A0A286ZNI7|A0A286ZNI7_PIG	55628.9	35161	24366	17361.5	34894.8	59521.1	975742	902005	798777	23739.4	34939.2	53661.9	295467	262585	233059
651	tr|M3XY59|M3XY59_MUSPF	229873	291597	220169	242709	185018	225733	108707	81280.3	151250	240570	202781	224806	303842	237467	247490
652	tr|F1SNW5|F1SNW5_PIG	225324	185655	212429	141204	150331	272567	248579	150392	106217	155224	156218	262544	152424	239642	222278
653	tr|F1SJ46|F1SJ46_PIG	40698.7	18388.7	58788.6	56677.7	47080.8	46682.5	713027	561719	981416	54014.6	42298.8	48700.2	201991	131943	117827
654	tr|A0A287BFP2|A0A287BFP2_PIG	215178	84178.1	281075	89652.7	168906	236877	314916	248847	185590	110574	154785	244243	436957	407876	479185
655	tr|F1SIG3|F1SIG3_PIG	13971.7	142415	209707	89317.1	131256	8010.28	173384	191752	85158.9	76759.5	133116	41626.4	133785	60169	102358
656	tr|A0A1S3EX27|A0A1S3EX27_DIPOR	10846.9	16776.5	11011.3	9034.83	11633.7	10786.5	242568	242077	204420	9336.84	12490.8	10824	87723.4	21610.9	47206.3
657	tr|W5PD72|W5PD72_SHEEP	111462	252068	220805	309788	304712	516835	17462.2	87537.1	66036.8	276734	295938	467497	285485	207790	287786
658	tr|I3L9E5|I3L9E5_PIG	12526.5	32455.9	19976.5	32455.3	18277	12747.7	321985	268968	296434	29133.9	20640.2	13952.5	90772.5	26397	42471.7
659	tr|A0A287BM88|A0A287BM88_PIG	39574.4	58079.6	51262.4	14017.6	19017.2	21666.7	558858	512025	845271	18277	25527.6	26599.3	221999	84879.7	122865
660	tr|W6FT00|W6FT00_PANTA	211074	47928.5	237130	106120	83795.3	217500	172505	112953	77012.5	123612	77817.5	220772	186432	194193	149487
661	tr|K0BVM3|K0BVM3_PIG	179397	16251.6	32496.2	10850.3	2154.43	37294.6	10525.7	13170.9	14860.4	38941.4	4503.95	36494.8	127017	11066.4	37855.5
662	tr|W5PEV7|W5PEV7_SHEEP	1.24668e+06	1.6647e+06	1.28245e+06	1.29925e+06	1.34621e+06	1.31464e+06	1.60167e+06	1.70595e+06	1.19158e+06	1.29049e+06	1.3993e+06	1.30928e+06	1.45901e+06	1.25776e+06	1.18174e+06
663	tr|A0A287BBL9|A0A287BBL9_PIG	137409	147890	21796.6	174583	15501.9	113403	35138.8	25527.7	175277	168388	37566.6	98135.6	44283.9	26277	123466
664	tr|S9YAL7|S9YAL7_CAMFR	16625.4	47928.6	16694	36230.7	5207.7	5588.97	78967.5	51999.6	176695	32963.2	12327.8	7439.8	66463.8	49702.8	40644.2
665	tr|W5P0K6|W5P0K6_SHEEP	31225.8	137050	39866.2	157570	79624.3	160809	63526.7	80777.8	53849.3	136513	89195.3	140652	105597	23624.6	119444
666	tr|I3LDF4|I3LDF4_PIG	142922	11597.5	8297.93	62050.3	51494.6	101029	490245	427840	502445	75528.9	44845.1	85574.1	62133	98397.6	73841.6
667	tr|G3TDG6|G3TDG6_LOXAF	4253.2	2285.29	1769.46	7655.67	674.448	2256.62	20103.8	17426.7	13804.6	7088.59	942.921	2175.43	8390.14	11926.4	271.338
668	tr|A1IU54|A1IU54_PIG	149581	80896.7	50449.5	119057	31072.4	119929	445072	384075	505200	124144	39376.4	108349	273693	241149	145470
669	tr|D0G778|D0G778_PIG	54104.4	98971.6	48686.1	26726.2	56642	36441.8	55570.2	67872.7	193176	31289.2	63697	38482.5	148744	29958	148454
670	tr|A0A287ALA1|A0A287ALA1_PIG	20648.9	39021.2	57946.1	1438.45	57267.2	13570.7	33728.9	81997.4	40443.4	4640.2	54226.2	20966.6	17819.4	6505.69	3190.5
671	tr|I3LCG5|I3LCG5_PIG	16256.8	56326.1	45676.3	48046.4	10104.8	26274.7	19839.4	264285	171169	42748.1	17808.3	29508.3	65718.3	282149	81472.8
672	tr|F1RI18|F1RI18_PIG	165973	496578	268899	6085.85	382405	385270	198642	277167	273954	32733.7	401434	365875	244008	229702	173424
673	tr|A0A287AN57|A0A287AN57_PIG	95027.7	158835	117565	117338	76858.9	75374.1	47811.2	66587.3	15436.3	113619	90521.6	82405.9	101810	104087	96418.5
674	tr|A0A2I2U4B5|A0A2I2U4B5_FELCA	126723	34645.2	88001.2	66511	64231.5	44254.9	229026	111557	261542	76546.3	59300.4	51546	203823	135325	137478
675	tr|Q2QC87|Q2QC87_PIG	33269.7	50562.7	42124.8	29607.2	27343.6	74284.1	119312	47396.9	27771.8	30217.6	31213.5	68924.2	64372.3	28293	52702
676	tr|W5NZR9|W5NZR9_SHEEP	38654.1	9612.92	72803.9	28952.1	101808	24439.8	124727	57011.2	138569	30569.1	86441.8	32500.5	72310.4	66131.9	20804.1
677	tr|I3LL59|I3LL59_PIG	168679	159513	204403	117860	131377	173837	129157	97124.3	104420	126330	136067	178932	218080	183522	171712
678	tr|F1S5M0|F1S5M0_PIG	32992	26818.6	43014.2	6057.97	30690.9	1440.71	145644	133140	18416.9	10547	30045.5	8369.63	31362.4	75197.3	50513
679	tr|F1S682|F1S682_PIG	15803.8	8978.41	16493.6	16009.1	2726.77	18429.6	42757.5	36886.1	59870.6	15974.9	3768.71	18106.9	5792.58	3520.63	3206.32
680	tr|H0WV19|H0WV19_OTOGA	824.479	2650.07	13815.1	5045.46	5293.82	6868.82	19616.4	11581	12049.8	4341.97	4853.19	8026.53	19802.2	20923.3	11659.5
681	tr|I3LC58|I3LC58_PIG	239039	521336	285466	347337	370213	470208	220197	134225	266146	329287	395400	439418	289714	326524	229141
682	tr|A0A287BTG4|A0A287BTG4_PIG	36800.5	29573.2	24402.5	44830.9	3787.75	31382.1	83481.1	65186.3	139136	43492.5	8085.32	30218.8	19967.3	31310	50500.5
683	tr|W5QBQ8|W5QBQ8_SHEEP	217266	336994	116888	25610.5	9119.78	216966	206211	231098	469076	57553	63765.4	200286	224181	207330	284484
684	tr|A0A287BEN1|A0A287BEN1_PIG	863554	544589	900039	744131	824675	751845	529533	240308	259604	764035	777994	776544	933668	632808	530661
685	tr|A0A287B7T0|A0A287B7T0_PIG	337402	450787	245364	460318	410106	299050	190048	265937	211664	439832	416886	290102	279021	321220	239610
686	tr|U6CPZ3|U6CPZ3_NEOVI	106573	176165	474856	20302.3	376784	96906.6	549567	146724	254116	34680.7	343347	159898	89043.8	518082	94544.4
687	tr|S9XPR1|S9XPR1_CAMFR	1.24556e+06	1.30959e+06	3.07247e+06	71193.9	1.14488e+06	2.98127e+06	2.23271e+06	2.00719e+06	1.16115e+06	266921	1.17233e+06	2.99647e+06	1.77471e+06	1.88835e+06	2.95406e+06
688	tr|F1SL35|F1SL35_PIG	117493	279989	117491	167002	128795	116031	64559.8	29035.7	82940.2	158750	153994	116274	78612.9	89745.3	118648
689	tr|W5PTW2|W5PTW2_SHEEP	217983	951929	49867.9	629905	513815	51646.2	229548	4984.27	552747	561251	586834	51349.8	39188.5	314803	228759
690	tr|S9XKR4|S9XKR4_CAMFR	18938.3	76627.7	29407.8	79596.4	57300.4	53035	9931.6	100454	36429.1	69486.8	60521.6	49097.2	91265.4	26155.4	19792.2
691	tr|H2QEN4|H2QEN4_PANTR	43819.7	80303.3	41668.4	49158.1	44000.5	56824.8	54751	94448.9	162844	48268.3	50051	54298.7	36545.1	117127	74209.7
692	tr|F1RF77|F1RF77_PIG	8408.02	9135.31	4825.68	3243.75	6918.3	13258.2	180178	144337	153132	4104.46	7287.81	11852.8	21342.5	15804.7	21675.2
693	tr|F1RGR9|F1RGR9_PIG	550.88	1775.06	989.529	161.358	902.05	1436.96	2565.16	7567.04	14778.3	226.278	1047.55	1362.39	2203.53	727.532	2885.38
694	tr|A0A1U7UCZ9|A0A1U7UCZ9_TARSY	29501.4	7150.28	8114.54	4391.1	55245.1	22212	6293.94	29247.3	26798.7	8576.15	47229.3	19862.5	6581.86	7143.03	40097.6
695	tr|I3MKQ5|I3MKQ5_ICTTR	1710.55	1283.85	1236.48	272.871	1098.16	1087.31	534.296	1581.9	654.428	512.485	1129.11	1112.17	2422.24	670.309	9818.66
696	tr|A0A287BEZ2|A0A287BEZ2_PIG	71027.8	64941.1	60783.7	45217.5	70036.1	50984.1	93090.4	97991.7	12337.3	49519.2	69186.9	52617.4	83830.1	81114.9	69822.9
697	tr|F1STB9|F1STB9_PIG	112952	92620.3	122669	90308.2	75173.8	113405	87568.3	119320	21021.8	94082.2	78081.6	114949	103701	111579	127331
698	tr|Q38JF6|Q38JF6_PIG	9046.12	5040.18	7396.89	5432.22	6578.93	10767.7	127733	140619	142117	6034.54	6322.47	10205.9	13633.8	2108.47	4689.61
699	tr|I3LVM4|I3LVM4_PIG	277600	306590	376820	278902	280089	344333	433047	263272	496275	278685	284506	349747	543977	431377	397488
700	tr|F1SAR7|F1SAR7_PIG	12911.9	8856.47	3455.42	23044.5	4762.92	4596.65	144674	107115	260450	21355.7	5445.18	4406.45	5646.49	2488.41	2825.91
701	sp|Q29554|ECHA_PIG	475754	889827	554657	623701	366863	442568	196799	175332	563969	599043	454023	461249	510960	347439	354328
702	tr|A0A0P6J2T4|A0A0P6J2T4_HETGA	84412.7	144113	71123.9	103627	55909.3	103961	389750	269764	278541	100425	70609.9	98488.2	144364	184477	192447
703	tr|L8I1M9|L8I1M9_9CETA	205597	209770	180035	198939	108540	3981.32	64913.3	55457.8	198181	200049	125411	33323.5	265606	161966	154725
704	tr|A0A287B423|A0A287B423_PIG	524070	190650	343275	268345	296474	469353	5.16739e+06	5.20373e+06	2.93108e+06	310966	278837	448340	2.6317e+06	3.00261e+06	3.20851e+06
705	tr|A0A091CNT0|A0A091CNT0_FUKDA	14123.7	5866.39	392475	4599.3	651367	308001	34234	211533	5890.79	6186.7	543784	322080	129139	493634	6422.5
706	tr|F1SBB1|F1SBB1_PIG	362710	294916	431446	70875.3	63695.2	261698	1.7236e+06	1.59109e+06	916522	119514	102232	289989	315734	736598	673710
707	tr|G3SL42|G3SL42_LOXAF	92954.3	72049.7	235239	26075.5	118151	172099	30931.5	39894.9	3637.7	37221.9	110467	182622	86435.4	105047	81549.8
708	tr|S9XLF8|S9XLF8_CAMFR	331771	771584	359150	504606	683161	727529	2913.02	8571.18	9510.53	475800	697898	666133	27404.4	94708	90180.5
709	tr|W5NSW6|W5NSW6_SHEEP	751.466	13603.7	74112.9	3141.77	1545.8	4656.55	2547.45	2800.75	5848.3	2743.39	3555.46	16232.6	6955.79	5922.53	7608.07
710	tr|G1PW69|G1PW69_MYOLU	6321.58	1326.78	19176.5	6870.94	1576.88	51608.2	7853.24	11435.6	11352.7	6779.38	1535.2	46202.9	19237.5	6538.03	15286.6
711	tr|G2HFZ0|G2HFZ0_PANTR	1.41558e+06	4.58994e+06	1.52294e+06	6.72742e+06	4.44848e+06	1.67938e+06	1.09428e+06	538492	1.05382e+06	5.84211e+06	4.47206e+06	1.65331e+06	1.58109e+06	799859	709926
712	tr|E2R4B0|E2R4B0_CANLF	145326	28861.4	63563.5	24517.2	72362.9	39558	37855.9	74043.1	72750.2	44651.9	65112.6	43558.9	82198.7	47416.1	50554
713	tr|H2NU40|H2NU40_PONAB	0	1214.21	2768.4	1961.12	2106.91	5402.05	1188.79	4062.02	4714.59	1634.27	1958.12	4963.11	760.952	1317.6	1671.93
714	tr|A0A091CNF8|A0A091CNF8_FUKDA	6700.56	69228.9	5816.12	938.49	6806.82	105991	19614.3	20077.8	2498.24	1898.84	17210.5	89295.1	7187.62	1004.13	4861.07
715	tr|W5QJ62|W5QJ62_SHEEP	11539.1	9064.39	21400.7	9336.17	13353.1	34634.1	60434.4	84180.9	67836.8	9703.33	12638.3	32428.5	10256.7	22576.4	22939.4
716	tr|L5KWC7|L5KWC7_PTEAL	72730.5	160474	80772.1	142794	133743	190701	23656.6	16066.6	9580.95	131116	138198	172380	67869.7	80563	61806.8
717	tr|K7GMA7|K7GMA7_PIG	41871.6	46816.1	40055.3	57048.5	30543.1	44615	211851	161312	428144	54519	33255.2	43855.1	122025	85760.6	88347.7
718	tr|F1SN52|F1SN52_PIG	77438.7	164895	229201	74950.1	104270	133377	205441	46654.8	84819.8	75364.9	114374	149348	78911.5	109606	87687.8
719	tr|Q5VTU3|Q5VTU3_HUMAN	166188	173543	266742	83554.4	108289	124290	276266	95062.3	316712	97326.6	119164	148032	164208	136921	120683
720	tr|I3LL69|I3LL69_PIG	106248	184823	45882.6	150046	152514	222482	41145.5	27127.6	58945.6	142746	157898	193048	173377	143730	155688
721	tr|D5K8A4|D5K8A4_PIG	291783	560975	346150	494988	868223	886580	23795	7103.84	13627.9	461121	817015	796508	3034.06	231212	127463
722	tr|W5QB48|W5QB48_SHEEP	1.50009e+06	2.20298e+06	555718	1.53888e+06	1.71511e+06	2.3792e+06	205939	1.04609e+06	942977	1.53242e+06	1.79642e+06	2.07528e+06	1.28373e+06	1.13701e+06	1.15137e+06
723	tr|W5Q861|W5Q861_SHEEP	167669	105382	167380	115401	187335	154698	4808.8	25849	44718.9	124113	173676	156812	150713	139570	143840
724	tr|Q5S233|Q5S233_PIG	2463.07	134686	12113.7	130258	105065	2303.92	15676.5	5406.08	3995.03	108959	110002	3938.88	4893.17	18292.8	31524.7
725	tr|M3Z2M9|M3Z2M9_MUSPF	389407	187776	239181	393902	187534	182772	395428	287686	626287	393152	187574	192173	441556	253233	330178
726	tr|K7GQV5|K7GQV5_PIG	127623	102275	219323	70619.4	118570	159233	31216.8	26153.7	56772.2	80120	115854	169248	67957	138861	107370
727	tr|I3MC21|I3MC21_ICTTR	142908	77943.5	228752	40975.4	112423	172199	17863.5	20764.3	13667.6	57964.1	106677	181624	11947.4	82150	7995.71
728	tr|I3LDY2|I3LDY2_PIG	146320	88445.2	145587	68441.8	93798.8	240626	66224.8	97998.1	68297.5	81421.5	92906.6	224786	168104	116519	169981
729	tr|F1SAG3|F1SAG3_PIG	16146.8	11525	19691.6	17222.8	9234.18	28440.5	35270.8	28148.2	20021.5	17043.5	9615.99	26982.4	20379.3	12016.9	16094
730	tr|A0A287BMW6|A0A287BMW6_PIG	416605	891687	466489	782679	550150	504635	139915	173462	242712	721667	607073	498277	629847	534141	470295
731	tr|A0A287AZV7|A0A287AZV7_PIG	144289	223898	85220.6	135354	74080.1	116530	57130.5	16708.7	29085.4	136843	99049.7	111312	96099.2	50027.8	30042
732	tr|A0A287A7T7|A0A287A7T7_PIG	702246	1.67166e+06	581771	1.27877e+06	736485	756164	594480	422244	1.32461e+06	1.18268e+06	892347	727099	1.06269e+06	666471	529160
733	tr|A0A024R8D7|A0A024R8D7_HUMAN	35706.6	3252.01	17585.6	33663.3	26492.2	17191.9	82796.1	267276	186598	34003.9	22618.8	17257.5	20558.2	21571.3	9877.46
734	sp|P59083|PHP14_PIG	291998	307485	200541	336683	167316	89991.1	116047	69690.7	221366	329236	190678	108416	327707	180800	247965
735	tr|W5QA55|W5QA55_SHEEP	78014.4	101931	118462	75055.3	102458	151540	8793.61	15660.4	59223.8	75548.5	102370	146027	32902.2	117925	2850.15
736	tr|W5P7L2|W5P7L2_SHEEP	27664.9	34438.2	15773.5	33427.6	24728.3	26202.5	47053.8	95376.7	212104	32467.2	26346.6	24464.3	44575.7	24847.9	29196.3
737	tr|F1RR44|F1RR44_PIG	124018	231419	110115	191192	72838.2	113137	81964.7	82651.6	147735	179996	99268.3	112634	100126	86503.5	95509.1
738	tr|W5QE19|W5QE19_SHEEP	483072	355343	489526	222049	397497	505539	370870	384541	370653	265552	390471	502870	438487	423246	461917
739	tr|H0XV49|H0XV49_OTOGA	186183	471605	189819	306996	168207	223743	67922.8	54840.3	145501	286861	218773	218089	220383	161276	105045
740	sp|P11708|MDHC_PIG	236456	167992	203156	65609.2	108427	157064	469178	349929	549804	94083.6	118354	164746	291460	222570	225270
741	tr|A0A1S3WGS8|A0A1S3WGS8_ERIEU	3.1365e+06	217136	3.49706e+06	161422	1.1342e+06	1.09985e+06	482863	708879	192827	657269	981358	1.49938e+06	135369	49039.9	364594
742	tr|X6REW1|X6REW1_HUMAN	8249.96	14273.8	13872.8	9038.75	6352.63	15480	162012	88541.1	81610.3	8907.28	7672.82	15212.1	48131.8	104295	50717.9
743	tr|L9LEL3|L9LEL3_TUPCH	1.00491e+06	114104	38379.1	97718.1	27390.6	59066.9	89066.3	4199.9	126599	248917	41842.8	55619	55977.7	10219.5	40471.4
744	tr|W5NUV1|W5NUV1_SHEEP	12973.8	39762.2	25583.5	17033.7	28876.5	4741.92	55016	77380.7	104651	16357	30690.8	8215.51	62775.5	24132.4	25998
745	tr|U3F1L4|U3F1L4_CALJA	158821	128560	247468	71129.4	107198	191509	185656	183725	229470	85744.7	110758	200835	184360	315228	241073
746	tr|W5QEV6|W5QEV6_SHEEP	44856.5	16723.2	53941.4	33206.4	3146.11	56994.7	61305.3	69009.8	45000.7	35148.1	5408.97	56485.8	73332.9	35728.3	107640
747	tr|F1RMB9|F1RMB9_PIG	154963	209733	161371	147170	117566	126405	44629.4	61609.2	115819	148469	132928	132233	173210	61452.2	119955
748	tr|F7B9J9|F7B9J9_MONDO	17281	13189.8	15523.4	6006.18	2079.37	2927.14	11618.9	32865.2	20882.5	7885.32	3931.12	5026.52	2850.24	10719.4	11955.2
749	tr|W5QH43|W5QH43_SHEEP	295235	444747	300719	397017	240836	316560	69934.6	13931.2	90310.7	380053	274821	313920	395892	284582	300600
750	tr|W5PRH3|W5PRH3_SHEEP	115847	289881	148694	266697	172775	221129	92152.1	84825.1	163125	241556	192293	209057	170742	128280	120626
751	tr|F1SD73|F1SD73_PIG	216865	193260	216003	180889	105919	130612	31547.9	35293.7	34404.2	186885	120476	144844	449064	245802	293522
752	tr|F1S430|F1S430_PIG	93480.5	88459.4	98950.9	60307.6	63934.3	65788.2	50866.9	8745.58	23625.7	65836.4	68021.8	71315.3	57920.6	57844.7	15464
753	tr|S9YDF2|S9YDF2_CAMFR	544438	1.17812e+06	663580	947313	862375	603149	660496	534408	1.35796e+06	880168	914998	613221	1.04239e+06	627920	594264
754	tr|A0A287AWZ4|A0A287AWZ4_PIG	74580.6	63590.5	66865.8	62548.3	39609.5	36079.1	13390.5	21118.7	53565.8	64553.7	43606.3	41210.2	65701.3	16684.6	16206
755	tr|A0A287BIR5|A0A287BIR5_PIG	207831	148555	194072	197694	122987	194988	243654	210677	395480	199384	127249	194836	358570	210898	193340
756	tr|H2NHE3|H2NHE3_PONAB	4.26418e+06	1.39288e+06	2.41931e+06	1.59431e+06	4.03574e+06	2.26459e+06	1.80513e+06	2.20511e+06	1.26181e+06	2.03929e+06	3.59527e+06	2.29038e+06	1.17416e+06	2.43488e+06	2.80957e+06
757	tr|M3VYE9|M3VYE9_FELCA	243717	81440.4	245141	355529	350083	406066	220419	245006	417025	336893	305309	379245	324870	222959	230854
758	tr|H2QJU1|H2QJU1_PANTR	2068.98	14807.5	1118	1007.27	2280.45	37501.6	3596.33	10793.9	5736.6	1184.22	4368.29	31437.7	41336.6	7042.45	6769.45
759	tr|I3LDC7|I3LDC7_PIG	59839.1	73526.8	57221.9	49561.8	70168.4	83861.8	299544	45460.1	128678	51274.7	70728.1	79421.8	104165	117970	153273
760	tr|F1SIX9|F1SIX9_PIG	156652	109298	131863	72159.4	17062.4	152625	111967	60111	50541.4	86241.6	32435	149165	101458	125749	138201
761	tr|H2Q028|H2Q028_PANTR	83944.8	44916.3	24013	59764.5	33755.9	33480.1	83210.6	106974	115175	63794.5	35616	31902.2	56279.8	53267.6	99252.7
762	tr|F1S5Z7|F1S5Z7_PIG	34273.7	21865.3	42285.1	43699.9	27092.3	44661.9	120503	106945	222544	42128.9	26221.2	44265.8	99690.8	57510	30081.3
763	tr|D5K891|D5K891_PIG	134174	132293	101339	108864	8373.72	116067	158977	118324	266248	113082	29026.9	113612	169133	82808.5	141159
764	tr|U3EVL0|U3EVL0_CALJA	181809	149561	84075.7	158150	138193	86252.2	53985.2	85635	19808	162094	140088	85889.5	143426	132633	124533
765	tr|F1RQ56|F1RQ56_PIG	10808.1	12780.9	7082.03	19918.4	3533.86	8138.95	29426	11275.1	21558.6	18400	5075.03	7962.8	34469	18447	40434.7
766	tr|A0A287B773|A0A287B773_PIG	161014	175698	196946	125536	123329	153140	104808	46441.9	66640.4	131449	132057	160441	152700	125517	134253
767	tr|F1SIC8|F1SIC8_PIG	42345.6	238769	4130.16	375333	180691	131116	21390.2	11271.9	30602.6	319835	190371	109952	49037.3	36447.5	37354.5
768	tr|A0A2F0BCG8|A0A2F0BCG8_ESCRO	48869.4	124207	51750.8	143048	106894	104481	18507.5	22868.4	6296.06	127351	109779	95692.5	105402	4525.62	27239.1
769	tr|I3LJL2|I3LJL2_PIG	5.07714e+06	10073.8	5.03514e+06	4.45155e+06	2.67372e+06	35359.3	3.00952e+06	13339.7	16870.4	4.55581e+06	2.22978e+06	868657	3404.51	3.39908e+06	3.55648e+06
770	tr|F1RKX1|F1RKX1_PIG	1.67597e+06	1.00315e+06	1.06231e+06	905886	671068	1.68726e+06	2.35201e+06	2.41905e+06	569702	1.03423e+06	726415	1.5831e+06	693154	1.47327e+06	1.08878e+06
771	tr|A7VK02|A7VK02_PIG	75336.1	78761.7	41221.6	71292.2	60884	76027.3	379092	357606	474973	71966.2	63863.6	70226.4	155611	149088	171121
772	tr|I3LTX2|I3LTX2_PIG	243921	155838	194559	95567.6	111274	134628	22973.2	51191.6	35641.2	120293	118702	144616	297349	302901	317108
773	tr|F1SDZ2|F1SDZ2_PIG	60493.9	78174.1	109492	102596	4102.53	87195.6	35314.2	23954	22116.7	95578.7	16447.8	90911.7	5731.14	8428.06	46776.2
774	tr|I3LKD2|I3LKD2_PIG	127178	145783	114884	172842	158991	198440	60461.5	52298.6	155606	165231	156790	184514	79465.4	141075	13336.7
775	tr|A0A287AP52|A0A287AP52_PIG	630460	383702	411899	425909	337354	514890	448784	364511	503540	460001	345079	497725	1.19806e+06	1.11277e+06	1.16788e+06
776	tr|T0M772|T0M772_CAMFR	60180	18616.8	7594.47	4512.46	25796.9	26944.7	16517	18379.8	35497.2	13790.4	24600.2	23719.6	24542.1	47478.1	22975.2
777	tr|Q0V8B0|Q0V8B0_BOVIN	55714.1	65925.4	49730.8	70060.5	30142.5	36090.6	43810.3	35730	57657.2	67669.4	36106.3	38364	64116.1	38146.9	39165.7
778	tr|U3FKL5|U3FKL5_CALJA	175342	183957	173761	186951	136335	158956	77495.5	68223.8	117345	185016	144272	161424	153060	77805.4	86763.6
779	tr|I3MS07|I3MS07_ICTTR	41405.8	57715.1	24598.2	84662.3	42247.4	25216.1	17246	1939.89	27310.4	77452.9	44825.3	25113.1	46533.2	21578.6	35797.2
780	tr|I3LF55|I3LF55_PIG	29723.3	9254.6	17223.9	8470.02	6338.12	18957.9	102165	114202	40506	12012.2	6824.2	18668.9	58103.7	52614.5	25562.2
781	tr|S9Y7H5|S9Y7H5_CAMFR	21436.3	55578	44869.9	43793.9	8437.84	51673.4	93774.9	27186.2	51051.2	40067.6	16294.5	50539.5	52984.8	48905.8	66163.7
782	tr|A0A287BHL2|A0A287BHL2_PIG	29157.5	96814.5	40055.4	131159	139033	33594.2	18880.3	43999.5	17913.1	114159	131997	34671	22302.3	55208.6	33752.2
783	tr|L8I4Y3|L8I4Y3_9CETA	15091.3	15390.2	51942.8	10117	4059.92	5515.71	40375.7	8620	23223.3	10946	5948.29	13253.6	9252.03	38145.5	8134.16
784	tr|W5QH30|W5QH30_SHEEP	195931	125710	221754	60481.5	138435	168102	94758.5	74606	41473.1	83056.5	136314	177044	121550	141026	201835
785	tr|A0A1D5RLD8|A0A1D5RLD8_MOUSE	1506.13	3779.02	3628.04	13520.4	73769.3	9454.75	65984	100039	4590.24	11518	62104.3	8483.63	19096.6	2718.32	31785.8
786	tr|M3XDT3|M3XDT3_FELCA	54828.3	8664.79	87784.7	17147.1	13362.6	67130.5	13568.7	6113.64	10370.1	23427.3	12579.6	70572.9	19220.3	4799.71	33267.1
787	tr|W5P5Y5|W5P5Y5_SHEEP	344373	375694	428027	252415	246043	349403	132005	104886	204673	267741	267651	362507	306214	223722	190269
788	tr|A0A2F0BI37|A0A2F0BI37_ESCRO	1.39181e+07	3.88647e+06	1.48098e+07	2.66627e+06	9.05807e+06	1.15493e+07	6.38344e+06	6.40586e+06	2.00875e+06	4.54157e+06	8.19613e+06	1.20927e+07	6.46144e+06	9.51531e+06	8.91403e+06
789	tr|V5PZU4|V5PZU4_PIG	141385	191717	198272	146127	125751	153624	139367	110202	191814	145336	136746	161066	43869.2	96782.9	75337.8
790	tr|F1SK21|F1SK21_PIG	2080.48	3850.13	957.426	2044.01	2708.9	1551.47	6390.36	35121.5	10497.5	2050.09	2899.1	1452.47	9782.56	2517.32	6036.36
791	tr|F1RP34|F1RP34_PIG	110918	130979	153691	81411.1	68336.8	111905	126668	74041.8	84120.4	86328.9	78777.2	118869	65003.8	146416	82150.5
792	tr|L9KLP8|L9KLP8_TUPCH	60793.8	32935.2	22283	5705.73	28546.4	44888	24002.1	14499.8	12788.7	14887.1	29277.9	41120.5	54304.8	12058.9	38025.3
793	tr|A0A287BBM3|A0A287BBM3_PIG	392053	425835	184592	522704	235488	97724.1	251649	116036	267224	500929	267213	112202	307486	171994	318395
794	tr|D2GXF5|D2GXF5_AILME	3029.31	2255.13	2955.01	1920.06	1961.65	2198.93	76195.8	2603.22	24182.6	2104.94	2010.57	2324.95	7364.32	3143.48	2669.67
795	tr|F1SAT1|F1SAT1_PIG	6544.32	5921.1	982.114	4775.5	3721.52	6604.4	13554.9	16883.6	44374.4	5070.3	4088.12	5667.35	10546.5	7793.49	5687.54
796	tr|I3LVG5|I3LVG5_PIG	25071.4	12236.7	49064.9	9082.94	17462.4	32433.7	271701	234521	243114	11747.7	16591.4	35205.5	59397.2	45482.9	46157.1
797	tr|F1RH52|F1RH52_PIG	720778	655949	756343	324046	612391	718965	384265	387162	266238	390168	619651	725195	540244	551715	462062
798	tr|L8ISZ2|L8ISZ2_9CETA	340707	631165	334300	419594	311736	267377	2561.2	32222.6	81118.8	406446	364974	278531	189108	134840	139294
799	tr|L5JRG8|L5JRG8_PTEAL	55413.3	46187.2	137288	38786.4	134554	214694	213016	298114	160716	41557.5	119826	201793	236762	208537	178697
800	tr|H2NYP9|H2NYP9_PONAB	13421.8	28664.6	5745.01	6997.1	8487.69	25569.3	22189.9	21882.6	9118.15	8067.89	11850.5	22265.3	27147.5	5409.65	7695.43
801	tr|A0A1S3WHP9|A0A1S3WHP9_ERIEU	6658.26	63023.4	36045.6	47794.2	5324.84	37201.1	6.91751e+06	5.3927e+06	4.13208e+06	40938.2	14941.3	37008.5	718614	472099	535031
802	tr|H2NYU0|H2NYU0_PONAB	4964.44	3178.34	1215.01	16291.4	6069.39	6060.16	104982	87682.5	168509	14403.6	5587.55	5252.63	25941.4	15219.1	11637.4
803	tr|W5QHH7|W5QHH7_SHEEP	128182	243399	356587	198514	231209	234646	103194	10766.7	214127	186792	233241	254970	328413	306070	285479
804	tr|U6DVL1|U6DVL1_NEOVI	30716.6	406.376	39277.1	19936.8	26345.7	38757.1	61471.8	51690.7	46907.1	21733.4	22022.5	38843.8	1142.65	53075.6	39879.5
805	tr|S9X5V9|S9X5V9_CAMFR	20940	19066.5	4697.33	8169.57	8378.63	4990.58	468182	160032	576204	10298	10159.9	4941.7	74485.4	100341	35637.3
806	tr|G3WII7|G3WII7_SARHA	30696.6	47001.7	85651.1	83833.1	81419	28838	99558.3	67499	203447	74977	75682.8	38306.8	71961.4	109068	80444.2
807	tr|Q5R910|Q5R910_PONAB	352467	517185	434711	448209	392579	287184	200111	149184	186694	432252	413346	311772	419537	333853	333101
808	tr|W5PLB9|W5PLB9_SHEEP	26317.6	18129.5	15238.9	8374.88	8085.67	5396.77	64243.6	90081.4	76786.8	11365.3	9759.64	7037.12	57010.6	50481	35765
809	tr|A0A1S3FKR8|A0A1S3FKR8_DIPOR	64055.8	10989.5	77544.2	21550.7	6851	82031.3	122574	168088	128523	28634.9	7540.75	81283.5	35965.8	69969.3	19514
810	tr|A0A212D3W3|A0A212D3W3_CEREH	3421.78	10154.2	2999.06	12142.7	5468.15	4295.49	73082.2	98053.6	187558	10689.2	6249.16	4079.42	21120.6	38796.9	3817.59
811	tr|A0A287BA49|A0A287BA49_PIG	400095	34611.8	139271	22179.7	951599	140384	38717.6	213552	117296	85165.5	798768	140198	292502	254550	279081
812	tr|A0A287AUN3|A0A287AUN3_PIG	37931.2	33263.5	47235.7	2104.05	19539.1	32922.4	50273.6	94462.3	236236	8075.24	21826.5	35308	54637.3	45155.5	31966.6
813	tr|I3LLF8|I3LLF8_PIG	264109	538289	263421	610729	358772	330788	551813	382010	780063	552959	388691	319561	508041	339248	309271
814	tr|W5PPG3|W5PPG3_SHEEP	12058	31761.9	15432.6	15824.9	17581.5	24689	12881.8	24140.1	82344.9	15197.1	19944.9	23146.2	14014.8	41487	14686.2
815	tr|F1SBI2|F1SBI2_PIG	421519	292814	545819	224113	355701	519648	110692	105133	126728	257014	345220	524010	256199	338392	319971
816	tr|U3EEA7|U3EEA7_CALJA	49864.2	101957	74647.9	23585.9	45091	227303	6678.14	65834.3	73201.9	27965.6	54568.7	201861	221015	12724.3	50499.9
817	tr|F7FEG2|F7FEG2_MONDO	1.41822e+06	5.66232e+06	2.95083e+06	2.56575e+06	4.91726e+06	2.72728e+06	625301	647052	777246	2.37449e+06	5.04144e+06	2.76454e+06	1.63285e+06	2.5423e+06	1.46441e+06
818	tr|F1PLM3|F1PLM3_CANLF	2.00765e+06	751432	2.54749e+06	457820	1.73334e+06	2.66114e+06	1.79988e+06	2.30174e+06	601669	716125	1.56969e+06	2.64219e+06	1.37004e+06	3.09259e+06	3.01516e+06
819	tr|W5PD64|W5PD64_SHEEP	73879.2	130345	179904	96279.8	125956	96001.1	198620	176432	221316	92546.3	126687	109985	140667	188962	184008
820	tr|F1SND2|F1SND2_PIG	57124.1	91906.1	49887.3	68882.8	40709.3	37540.1	27189.4	3438.72	76629.1	66923	49242.1	39598	74141	45575.8	51336.6
821	tr|L5KMR6|L5KMR6_PTEAL	797391	571973	400789	882890	493302	190361	273317	168936	405331	868640	506413	225432	560996	292507	593284
822	tr|W5P9R4|W5P9R4_SHEEP	3933.65	59836.7	40366.2	49860.9	49528.4	41463.6	59395.5	92541.7	44466.9	42206.4	51246.4	41280.7	47310	46399.5	78236.5
823	tr|G1M5S6|G1M5S6_AILME	189586	132310	112498	99155.9	97537.7	158379	416617	427900	195634	114228	103333	150732	410258	364038	407862
824	tr|F1SMM8|F1SMM8_PIG	17234	50263.3	18715.1	39725.9	24334.7	27681.2	3847.19	1517.23	11850.7	35977.3	28656.2	26186.9	15512.3	12589.9	4987.21
825	tr|A0A1U7QT93|A0A1U7QT93_MESAU	167122	158444	144202	143567	107271	102431	68337.7	56141.5	125095	147493	115800	109393	164014	112578	133113
826	tr|M3VX12|M3VX12_FELCA	157636	144227	142800	118858	130495	198539	5791.31	16940.8	30914.8	125321	132784	189249	36993.9	40735.7	36053.7
827	tr|H2Q026|H2Q026_PANTR	148824	28744.4	11634.1	46581.8	18775.7	20005.8	78069.5	126558	200256	63622.2	20437.2	18610.5	50396.9	53325.4	173758
828	tr|F1SED5|F1SED5_PIG	88947.2	45131.3	88929.4	138821	159668	200551	22086.8	8923.39	7929.13	130509	140579	181947	1728.08	61964.3	2110.23
829	tr|S7N7N9|S7N7N9_MYOBR	142083	129831	217654	168435	182804	247012	7.99599e+06	6.41461e+06	8.34357e+06	164043	173975	242119	1.93117e+06	1.89005e+06	1.78304e+06
830	tr|A0A287AKM3|A0A287AKM3_PIG	49225.3	65536	84181.8	12573.9	46047.8	63485.8	5150.36	12168.1	6609.79	18682.5	49295.8	66935.1	40152.8	4567.33	31134.3
831	tr|A0A287AJ52|A0A287AJ52_PIG	85329	122069	80974.9	104581	66341.4	64929.5	49570.2	24803.4	15554.6	101372	75629.3	67603.8	118431	86810	88569.9
832	tr|Q2V6H9|Q2V6H9_PIG	2872.52	1514.16	15001.2	300.243	5830.11	8702.11	14455.9	71171.4	13557.4	728.955	5110.79	9751.95	10764.5	7339.26	7682.75
833	tr|H0WMZ4|H0WMZ4_OTOGA	538.225	155.078	526.687	480.537	151.468	87.7023	291.359	368.478	1441.83	490.151	152.07	160.866	1380.41	181.556	1081.51
834	tr|G3UA31|G3UA31_LOXAF	1060.25	1791.76	742.618	4211.3	3576.88	469.451	1189.35	1804.3	3354.3	3686.13	3279.36	514.979	1628.05	592.109	566.582
835	tr|F1SGC6|F1SGC6_PIG	296009	4009.08	297316	49277.4	198620	343486	16688	264711	82367.9	90399.4	166185	335791	10171.3	20432.3	85211.5
836	tr|B2CNZ7|B2CNZ7_PIG	13271.2	4021.52	450.483	6878.27	1899.78	17095.2	3642.11	4551.74	23285.5	7943.76	2253.41	14321.1	22208.2	6816.86	11112.5
837	tr|G1TNT4|G1TNT4_RABIT	161098	72967.3	437491	15133.7	36253.3	230513	56664	30138.9	26762.6	39461	42372.3	265010	283412	28148.3	123326
838	tr|I3LKM1|I3LKM1_PIG	166791	143959	139044	39586.8	160056	175885	109624	124032	88888.4	60787.5	157374	169745	180884	183195	153264
839	tr|G3R8Z6|G3R8Z6_GORGO	99623.9	92155.1	82245.3	110079	57454.9	56176.9	175762	117703	276705	108337	63238.2	60521.7	107641	71529.2	78285.3
840	tr|I7GH28|I7GH28_MACFA	1.08083e+06	815903	3.03209e+06	370209	944710	1.02989e+06	729075	711539	626633	488646	923242	1.36359e+06	914267	1.08093e+06	1.22733e+06
841	tr|I3LGI9|I3LGI9_PIG	28993.4	2615.38	7973.95	8218.9	2345.62	2210.73	166819	126523	141587	11681.3	2390.58	3171.27	3351.13	3176.97	31980.6
842	tr|L5K5Y6|L5K5Y6_PTEAL	4.80603e+06	1.41988e+07	1.04482e+07	5.91779e+06	1.85118e+07	1.20774e+07	358539	165924	199854	5.7325e+06	1.7793e+07	1.18059e+07	2.0791e+06	4.63256e+06	2.21503e+06
843	tr|M3WQP0|M3WQP0_FELCA	40177.8	21838	64970.7	9964.59	16694.3	7075.69	3624.56	6567.77	4977.26	15000.1	17551.6	16724.9	2944.25	26280.9	19605.4
844	tr|K7GSA5|K7GSA5_PIG	30464.8	16342	20846.1	33605.6	18210.1	24050.1	22411	16215.7	68397.4	33082.2	17898.8	23516.1	49400.8	37220.9	34422
845	tr|I3LBJ0|I3LBJ0_PIG	22957	70332.3	22658.4	70333.6	50563.3	45252	8955.17	3395.72	26696.4	62437.5	53858.1	41486.4	20187.4	16614.5	9776.93
846	tr|S9XGU4|S9XGU4_CAMFR	9888.57	4667.96	3075.92	15310.4	9030.34	4349.63	15890.6	4912.36	6727.31	14406.8	8303.27	4137.34	2248.9	5300.51	2583.79
847	tr|A0A1U7TH43|A0A1U7TH43_TARSY	223816	361488	284965	225709	215911	327936	156389	12848.6	82742.7	225393	240174	320774	233852	184873	105297
848	tr|F1RRU4|F1RRU4_PIG	185897	181306	125991	162666	102204	114642	47674.1	36979.6	104840	166538	115388	116534	199492	104376	150397
849	tr|F1PJF0|F1PJF0_CANLF	108868	99260.8	147136	6558.1	107138	181391	77806	15164.4	87918.2	23609.7	105825	175682	99898	74142.7	63065.3
850	tr|G3I1V3|G3I1V3_CRIGR	27039.2	8467.52	22089	7510.45	8806.07	28661.2	5.24183e+06	5.94454e+06	2.18046e+06	10765.2	8749.64	27565.8	23382.3	476020	408528
851	tr|H0VQP0|H0VQP0_CAVPO	7.7994e+06	1.02452e+07	5.43997e+06	8.64501e+06	5.22589e+06	7.98464e+06	1.79252e+07	1.2704e+07	1.00232e+07	8.50408e+06	6.06244e+06	7.56053e+06	6.03634e+06	7.44152e+06	7.69572e+06
852	tr|M3WDM6|M3WDM6_FELCA	776934	829841	766697	890900	944177	1.02555e+06	107433	271756	457975	871906	925121	982411	665906	469297	513522
853	tr|F7HVJ1|F7HVJ1_CALJA	1.34472e+06	288863	221716	2.02777e+06	1.5769e+06	448006	4.13898e+07	3.56832e+07	5.5548e+07	1.91393e+06	1.36223e+06	410291	1.80971e+07	1.26092e+07	1.39756e+07
854	tr|F1ST05|F1ST05_PIG	106374	147861	129499	112698	57377.3	116888	112750	124376	270363	111644	72458	118990	270585	105157	129931
855	tr|A0A287ANI6|A0A287ANI6_PIG	50474.1	55958.7	53465.4	36307	49085.5	38593.6	3818.96	17836.8	15052.8	38668.1	50231.1	41072.2	82533.6	52760.9	11336.5
856	tr|Q1HL06|Q1HL06_PIG	13695.3	23567.6	20178.7	17078.8	19206.5	16055.1	75381.1	40751.6	55533.3	16514.9	19933.3	16742.4	27576.2	24472.2	28275.4
857	tr|L5KBS3|L5KBS3_PTEAL	37829.1	24689.3	101437	24059.1	15069.4	27869.8	243086	347771	35960	26354.1	16672.7	40131	94928.9	113721	101118
858	tr|F1RUE0|F1RUE0_PIG	106981	59967	121463	2047.42	45344	11565.8	55140.9	33112	62253.2	19536.4	47781.1	29882	20106.9	9610.24	38082.6
859	tr|H2Q526|H2Q526_PANTR	251979	88757.6	76430.5	223645	69599.7	51495.7	63863.3	56285.8	75657.5	228367	72792.7	55651.5	408427	336693	196971
860	tr|U3CQ19|U3CQ19_CALJA	182834	92084.8	180310	90709.6	104180	155108	10325.5	69803.6	57106.1	106064	102164	159308	26650.3	77975.8	114529
861	tr|S7NTG4|S7NTG4_MYOBR	957.208	8000.69	6642	4474.76	466.881	13701.9	4165.34	2802.68	5576.29	3888.5	1722.52	12525.3	9512.62	11130.4	3087.54
862	tr|W5PU37|W5PU37_SHEEP	3646.1	5561.43	5656.83	2171.08	3487.98	730.031	21250.8	1940.48	16502	2416.91	3833.56	1551.16	27640.7	41703.5	3920.85
863	tr|F1S4V0|F1S4V0_PIG	59888.6	61659.2	39267.6	72599.5	40291.6	34780.4	25443	22545.2	57051.1	70481	43852.9	35528.3	56011	34453	38851.3
864	tr|S7NPB1|S7NPB1_MYOBR	103087	58149.2	100303	55829.5	61972.5	89190.9	71171.9	79811.9	97468.8	63705.7	61335.3	91042.9	60561.3	97431.9	90380.4
865	tr|Q0MS44|Q0MS44_PIG	463.753	648.865	1918.71	256.503	955.857	1691.7	2064.87	1957.71	6265.43	291.045	904.692	1729.53	971.294	829.076	1371.31
866	tr|A0A287AUJ0|A0A287AUJ0_PIG	174502	135810	124165	99270.5	113617	99959.7	92620.2	93626.2	6352.5	111809	117316	103994	148741	128360	125560
867	tr|H2R4U7|H2R4U7_PANTR	8058.94	34304.1	30755.4	37907.1	7451.32	44292.1	124094	54415.6	181320	32932.4	11926.8	42036	79859.1	58593.3	58529
868	tr|A0A287ATC1|A0A287ATC1_PIG	891809	578973	648181	511102	532004	830279	230608	209849	314104	574553	539833	799929	546928	554885	533807
869	tr|G1P6B4|G1P6B4_MYOLU	87188.2	77636.7	130124	67598.7	67042.9	91176.6	81304.7	75020.8	87329.4	70863.6	68808.5	97667.9	100558	90870.4	92773.5
870	tr|F1STC1|F1STC1_PIG	1246.52	72011.2	106004	38623.3	43932.9	79517.6	2352.74	58022.4	60852.4	32393.8	48612.6	83932.1	45700.5	65738.1	27813.9
871	tr|L9KL20|L9KL20_TUPCH	18116.3	28636.4	30300.1	14629.2	26009.1	29133.8	31789.5	36510.8	13049.2	15210.4	26447	29328.1	26709.8	10622.3	25931.3
872	tr|A0A287BM71|A0A287BM71_PIG	17451.9	10002.7	26596	15297.6	17230.8	24265.5	4098.15	8620.42	2388.22	15656.7	16026.1	24653.9	16466.3	351.526	425.51
873	tr|S9WZA8|S9WZA8_CAMFR	0	812.152	2141.07	1137.69	2264.51	1019.02	13183.9	1095.68	8421.27	948.078	2022.45	1206.03	3022.66	5607.73	1712.62
874	tr|L5M6E6|L5M6E6_MYODS	933401	7.01296e+06	1.22155e+06	9.80113e+06	1.56543e+06	1.7335e+06	193242	149211	158213	8.32318e+06	2.47335e+06	1.64817e+06	1.16924e+06	924872	849693
875	tr|L9KN90|L9KN90_TUPCH	327502	275262	345248	113261	213844	254934	149543	153355	132246	148968	224081	269987	229307	286570	224768
876	tr|A0A287AZY6|A0A287AZY6_PIG	1406.56	18966.7	51575.6	4872.81	6184.5	8104.49	2990	46596.1	5075.73	4295.1	8314.87	15349.7	4024.43	1469.72	37379.3
877	tr|U5L0Q6|U5L0Q6_BALAC	1003.3	2902.23	5641.04	14823.6	199.673	25149.2	2806.44	17794.9	32908.5	12520.2	650.1	21897.8	19264.3	3846.48	8650.49
878	tr|L9LCJ3|L9LCJ3_TUPCH	1500.61	2707.94	1998.34	5696.58	5023.97	5157.54	3071.98	10305	124394	4997.25	4637.96	4631.01	5492.43	8564.53	3892.48
879	tr|F1SAD9|F1SAD9_PIG	10522.3	6779.87	6464.11	4979.72	744.035	4446.48	4341.14	16299.2	4564.95	5903.48	1750.01	4782.75	14149.1	19339.8	2022.49
880	tr|F1SRW7|F1SRW7_PIG	111206	9282.11	155420	6055.61	2716.77	33107.4	16432.4	36445.4	11047.5	23580.6	3810.99	53492.9	45741.5	43761.2	63120.9
881	tr|W5PGC1|W5PGC1_SHEEP	1269.27	1095.39	7369.32	532.67	723.867	5546.72	100528	72023.2	150751	655.437	785.787	5850.48	34285.3	18349.1	21240.3
882	tr|Q2EN79|Q2EN79_PIG	297709	482878	241550	324928	332964	432041	205039	224548	304284	320392	357949	400293	331313	282247	248797
883	tr|F1SPK8|F1SPK8_PIG	7316.05	17543	6581.75	10425.7	7451.54	11416.3	222256	116720	225593	9907.44	9133.45	10610.6	38381.6	40085.7	37633.1
884	tr|A0A2G6PWD2|A0A2G6PWD2_9BACT	86127.2	14435.7	50061.9	65597.9	120466	153513	4.29675e+06	7.09415e+06	3.01103e+06	69019.4	102794	136271	421557	670875	1.21183e+06
885	tr|A0A091E5M7|A0A091E5M7_FUKDA	656520	551833	713754	346568	693129	996726	98659.5	52017.3	82820.2	398226	669579	949564	324519	341873	290993
886	tr|F1SIC5|F1SIC5_PIG	72210.9	45763.3	98059.3	73722	54476.5	102171	149557	116070	176215	73470.1	53024.3	101486	108117	85903.4	77952.2
887	tr|F1SI50|F1SI50_PIG	398587	504320	312491	537922	279987	292812	270971	213776	486074	514699	317376	296092	432600	283970	304595
888	tr|Q8MJ48|Q8MJ48_PIG	2502.21	3620.08	8079.2	3653.86	7011.17	2471.55	9570.87	32111.4	18588.4	3461.91	6445.99	3406.15	4850.18	3664.27	2846.82
889	tr|W5Q8A7|W5Q8A7_SHEEP	48079.4	10802.9	586876	1.64601e+06	897045	21877.5	231101	244257	221034	1.37969e+06	749338	116044	294372	48985.6	114009
890	tr|I3LBW6|I3LBW6_PIG	67613	73862.8	58276	57199	33525.8	36288.4	50661.2	39759.2	95328.9	58934.7	40248.6	39953	84137.9	49937.3	76839.5
891	tr|A0A287AKD1|A0A287AKD1_PIG	82925	202799	94617.7	180315	99117.3	130084	3911.44	2338.8	43194	164083	116398	124173	77340.6	59750.6	55356.5
892	tr|L8HU76|L8HU76_9CETA	146049	167688	108997	219430	149748	177781	35075.4	98430.9	151375	207200	152738	166317	234171	166590	177048
893	tr|Q3T0K7|Q3T0K7_BOVIN	360984	155826	419884	193562	222954	275286	577645	6309.65	189932	221466	211766	299386	180838	42927.5	356818
894	tr|G3WLA1|G3WLA1_SARHA	3735.45	16218	26583.5	19321.7	11068.3	40709.8	12760.7	4121.43	11028.1	16724	11926.6	38355.4	21675.6	496640	14767.7
895	tr|G5BDK0|G5BDK0_HETGA	3436.55	9050.15	11632.6	4248.16	5671.59	15233	24221	12616.1	4822.74	4112.9	6234.69	14632.9	6935.46	6213.22	6052.31
896	tr|S9WXZ1|S9WXZ1_CAMFR	211601	158182	211943	210662	99579.6	166782	179648	115271	214187	210819	109347	174309	397931	282362	622498
897	tr|K9J6M1|K9J6M1_PIG	3349.35	5576.55	22916.4	7260.71	4185.38	8859.67	91010.1	84597.7	99361.9	6608.82	4417.24	11202.5	37979.5	36644	31182.8
898	tr|F1RP22|F1RP22_PIG	5850.77	3184.53	24298.5	938.022	3158.54	7816.18	2439.49	3547.27	964.928	1756.81	3162.88	10563.2	2910.7	855.914	2878.13
899	tr|W5NZ10|W5NZ10_SHEEP	87820.7	69946.5	73038.1	55667	69075.7	96128.4	37209.1	23243.3	6832.71	61026	69220.9	92280.1	71445.1	61859.6	48469.3
900	tr|S7NZJ5|S7NZJ5_MYOBR	12864.5	21880.7	11239.4	9860.65	16824.3	7462.05	170486	146987	238011	10361.3	17667	8091.61	39219.4	43241.9	15734.5
901	tr|H2R1X6|H2R1X6_PANTR	8275	3977.99	3913.25	3857.89	7041.64	5579.68	4678.78	3900.79	11729	4594.07	6531.03	5301.94	8691.33	3995.11	10572.5
902	tr|G1PJL7|G1PJL7_MYOLU	996.461	34732.3	20780.6	15758.5	41733.9	47985.5	255156	554286	174597	13298.2	40566.9	43451.4	73848	145996	123721
903	tr|F6WWA6|F6WWA6_HORSE	75746.5	61509.8	55330.7	65579.5	31677.2	52138.4	82716.5	69155.9	165088	67274	36649.3	52670.4	99748.5	61048.4	68743.9
904	tr|F1RNL3|F1RNL3_PIG	43620.5	1595.94	64537.5	6246.64	19549.4	50411.9	43114.3	60220	13056.3	12475.6	16557.1	52766.1	59089.8	956.225	61002.3
905	tr|F1RM58|F1RM58_PIG	456236	795032	415888	643449	507951	639814	501212	374904	741198	612247	555798	602493	1.12182e+06	721104	521785
906	sp|O62680|CD59_PIG	69761.6	69354.2	62135.8	71330.8	72306.6	89927	286300	268512	10967.7	71069.3	71814.6	85295.2	73264.9	128535	108166
907	tr|F1SS24|F1SS24_PIG	474.657	5121.1	1940.77	2079.88	2510.42	4442.47	55974.7	65963.4	17155.6	1812.35	2945.53	4025.52	6084.17	2439.45	761.947
908	tr|B8Y9T0|B8Y9T0_BOVIN	2971.46	9097.99	3497.33	5473.14	1885.16	10476.7	439125	403836	824539	5056.19	3087.3	9313.47	71557.7	33364.9	38296
909	tr|G2HIM9|G2HIM9_PANTR	77072.2	331279	658529	275664	102142	372614	77377.1	22179.9	86420	242565	140332	420266	114273	24368	159026
910	tr|S9WY40|S9WY40_CAMFR	1.43626e+06	4.13932e+06	1.72881e+06	1.93489e+06	2.67956e+06	3.26776e+06	739096	371492	676618	1.85178e+06	2.92285e+06	3.01127e+06	1.94944e+06	1.43837e+06	1.53253e+06
911	tr|Q8WMN8|Q8WMN8_PIG	10645.8	29109.7	22089.6	4196.9	13700.3	6860.01	5450.72	17703.4	28227.7	5271.72	16268.5	9398.27	11296.8	21697.3	5665.76
912	tr|G1T3Y8|G1T3Y8_RABIT	1.60442e+06	1.1978e+06	2.07415e+06	959500	1.10775e+06	1.95794e+06	1.53984e+06	1.29526e+06	16549.2	1.06699e+06	1.12276e+06	1.97731e+06	1.72276e+06	1.50109e+06	1.53106e+06
913	tr|G1SGI7|G1SGI7_RABIT	119668	1.17557e+06	197902	1.40352e+06	503750	846869	4061.68	981.056	5356.48	1.18954e+06	615720	738708	108530	92818.4	72585.4
914	tr|M3XM74|M3XM74_MUSPF	41608.9	58667.8	9475.64	41783.7	6948.72	8642.01	137227	6807.89	17963.2	41754.6	15568.6	8780.95	76795.4	21925.7	14399.1
915	tr|A0A286ZN09|A0A286ZN09_PIG	27809.9	269329	48430.2	246976	180190	193299	25308.6	80424.3	82260.3	210449	195046	169154	82750.2	51593.4	37518.4
916	tr|A0A1U7TZU0|A0A1U7TZU0_TARSY	361059	6602.57	14301.6	140066	164523	255963	259522	408895	262035	176898	138203	215686	44547.1	168652	260967
917	tr|G3U5D8|G3U5D8_LOXAF	1614.49	2002.85	10136.7	5153.01	1347.06	11292.5	18196.2	6552.02	71088.3	4563.25	1456.36	11099.8	14970.3	12493.7	27546.4
918	tr|V9HW04|V9HW04_HUMAN	53243	109680	60254.7	88418.8	57627.9	71271.5	6184.99	1344.83	37936.4	82556.2	66303.2	69435.4	75931.3	46332.4	52910.1
919	tr|F7I9S2|F7I9S2_CALJA	307912	291668	336073	257210	267757	416369	278059	304395	242964	265661	271742	402987	518888	571206	453896
920	tr|A0A1U7UCA1|A0A1U7UCA1_TARSY	56095.7	31938.3	69442.2	67801.3	3240.14	21625.8	81740.2	6311.94	5740.25	65850.4	8023.16	29595.2	22357.4	30250.7	3133.1
921	tr|E2RLY5|E2RLY5_CANLF	78272.1	28521.1	56569.6	17707.3	28114.2	29720.3	23109.9	28647.9	24606.7	27801.4	28182	34195.2	1372.33	50469.1	46873.4
922	tr|L5K5C0|L5K5C0_PTEAL	17217.3	25777.2	36201.3	4149.3	735.27	34730.7	39622.2	4447.14	22023.9	6327.3	4908.93	34975.8	63202	26682.1	28411.8
923	tr|A0A2I2ZV78|A0A2I2ZV78_GORGO	100429	56079.1	122449	40722.6	80683.4	61760.4	47722.7	56346.9	62090.6	50673.6	76582.7	71875.1	68599.1	56349.4	49207.9
924	tr|A0A1S3A3V7|A0A1S3A3V7_ERIEU	5964.38	1507.3	1532.9	3735.25	5850.73	1457.73	4815.56	1513.8	2380.8	4106.77	5126.82	1470.26	2437.6	1480.99	2848.69
925	tr|Q4R0H5|Q4R0H5_PIG	8903.02	9438.27	40624.3	19415.5	27236.6	40117.7	277546	634489	36659.4	17663.4	24270.2	40202.1	37637.9	91759.7	46498.3
926	tr|F6XFQ1|F6XFQ1_HORSE	247384	136532	246470	72245.4	76626.5	128640	125985	100795	167062	101435	86610.8	148278	157080	165486	166775
927	tr|F7B411|F7B411_ORNAN	343.357	2026.64	4689.77	326.665	2066.09	4766.72	73293.1	71691.3	169743	329.447	2059.51	4753.89	2334.27	11763.9	6705.84
928	tr|F1MCM7|F1MCM7_BOVIN	58636.6	785803	112464	786080	515632	460525	29177.1	12344.4	85261.4	664839	560661	402515	70379	56207.5	77826.4
929	tr|G1LJD9|G1LJD9_AILME	83503.4	49296.6	3827	42105	75130.4	86770.9	2750.7	5649.31	7694.02	49004.7	70824.8	72946.9	3743.28	22544.4	23529.1
930	tr|A0A2I3TLV9|A0A2I3TLV9_PANTR	25159.3	37390.1	38397.6	35796.5	22324.8	35545.7	56289.1	44579	139623	34023.7	24835.7	36021	120640	74598.6	74924.9
931	tr|F1S4A3|F1S4A3_PIG	8055.94	24262.3	13517.4	11966.1	15226.7	24831.3	5552.29	674.203	3211.23	11314.4	16732.6	22945.7	13767.8	12004.5	949.552
932	tr|J9P2E3|J9P2E3_CANLF	84026.5	101272	182307	3406.48	109011	185773	31655.1	12845.6	20973.6	16843.2	107721	185196	2938.28	4904.7	78249.1
933	tr|W5PIZ5|W5PIZ5_SHEEP	268610	103230	12533.4	264072	17111.8	12986	9129.88	22328.3	23063.5	264829	31464.8	12910.6	183507	7531.02	206879
934	tr|F6SGE2|F6SGE2_ORNAN	0	4344.98	78395.5	1252.89	56126.2	6014.19	2361.25	138666	8120.04	1044.08	47496	18077.7	1743.46	132085	1914.79
935	tr|D3ZJF8|D3ZJF8_RAT	553.024	4261.86	2015.06	448.468	244.997	434.546	328.504	909.912	1753.09	465.894	914.474	697.965	1777.58	386.992	470.41
936	tr|G5C4D9|G5C4D9_HETGA	209273	118205	212436	76370.7	163458	200595	4317.27	6037.01	8118.6	98521	155915	202569	129564	176160	151719
937	tr|F7BZH8|F7BZH8_MONDO	33144.4	45938.8	32479.8	54047.1	23160.4	44355.2	14915.7	26305.8	92577.6	50563.3	26956.8	42376	80284.2	51009.9	41714.4
938	tr|A0A2F0BCM3|A0A2F0BCM3_ESCRO	249417	254293	227740	194103	321896	464970	1.86908e+07	1.61804e+07	1.33605e+07	203322	310629	425431	4.78329e+06	4.55553e+06	4.22711e+06
939	tr|S9XM15|S9XM15_CAMFR	163979	264866	134667	187572	146263	189798	5405.75	68372.9	62665.3	183640	166030	180609	54710.3	79002.2	67706.7
940	tr|F7G9Y8|F7G9Y8_ORNAN	643756	944115	663953	1.08039e+06	527621	629604	676909	503768	1.04373e+06	1.00762e+06	597037	635329	1.43919e+06	751608	914097
941	tr|S9YA06|S9YA06_CAMFR	3272.79	8249.08	990.255	346.167	1319.93	34917.7	1536.83	1118.15	458.837	833.937	2474.79	29263.1	8603.24	1834.42	4704.77
942	tr|S9XDL1|S9XDL1_CAMFR	686087	806626	760702	659884	399397	514768	488672	399633	811435	664252	467268	555757	862621	599336	586515
943	tr|A0A2I3T063|A0A2I3T063_PANTR	98766.3	547192	146575	14151.1	240287	301141	2958.8	7137.68	21420	28253.6	291438	275380	56358.3	51921.2	29402.8
944	tr|M3XXK8|M3XXK8_MUSPF	93419.4	71528.3	136217	42892.8	83026.2	92410.1	10265.9	10147.3	3586.27	51313.9	81109.9	99711.2	84428.2	68480	89994.7
945	tr|G1QCR6|G1QCR6_MYOLU	42786.3	62635	7992.23	49237.6	26340.8	37529.1	31429.8	25733.3	5703.56	48162.4	32389.8	32606.3	59384.8	39930.9	4466.86
946	tr|A0A2G6C7N8|A0A2G6C7N8_9BACT	38448.3	8713.45	56323.6	41429.7	16159.3	7379.99	10221.1	54892.1	20281	40932.8	14918.3	15537.3	18124.5	1092.21	21188.5
947	tr|F1SCF0|F1SCF0_PIG	3607.73	3034.76	2231.6	11332.3	8504.93	2510.03	77998.4	71481.3	18475.5	10044.9	7593.23	2463.63	1446	13606.5	20667.8
948	tr|B7ZN87|B7ZN87_MOUSE	341350	887237	342228	706981	505222	522335	239224	228483	545252	646043	568891	492317	659136	407340	330496
949	tr|A0A212DC22|A0A212DC22_CEREH	927739	860077	713053	628611	720011	715858	261894	328847	258896	678466	743355	715391	610184	638798	497864
950	tr|C6ZEB0|C6ZEB0_SHEEP	181003	88797.3	156691	128255	175206	195437	24208.7	136998	27292	137047	160805	188979	162781	224027	114095
951	tr|G3UDD0|G3UDD0_LOXAF	16422	16760.5	18876.4	17351.8	27690.1	48863.5	120586	153775	13042.9	17196.9	25868.5	43865.6	15766.8	68218.8	46948.3
952	tr|G3TJQ5|G3TJQ5_LOXAF	836.245	134540	71154.5	83352.3	97221.2	131289	40067	34364.7	1525.82	69599.6	103441	121266	11666.6	34115.7	6703.65
953	tr|I3LGN8|I3LGN8_PIG	2396.49	1100.16	1971.87	231.911	2697.46	426.392	4179.27	3496.05	4095.19	592.674	2431.24	683.971	555.815	388.792	626.49
954	tr|W5QD37|W5QD37_SHEEP	9429.92	28502.5	27451.7	4944.87	11448.4	1303.15	9778	16158.6	6065.23	5692.38	14290.8	5661.23	7782.15	1355.88	2237.45
955	tr|A0A1A6HN67|A0A1A6HN67_NEOLE	1.12248e+06	985011	1.10688e+06	694849	901573	1.11971e+06	815258	738005	378783	766121	915479	1.11757e+06	1.0639e+06	1.12793e+06	903609
956	tr|Q0PNH9|Q0PNH9_BUBBU	6561.04	2231.07	999.96	5727.89	4837.25	5951.43	21973.6	2194.58	7770.89	5866.75	4402.88	5126.19	4823.26	4801.11	3266.45
957	tr|G3GVG7|G3GVG7_CRIGR	13771.3	30078	22404.8	11009.6	14724.2	41974.5	25816.6	7512.45	15748.9	11469.9	17283.1	38712.9	26697.3	16893.6	33938
958	tr|W5Q6A8|W5Q6A8_SHEEP	24961.1	1925.52	1966.91	17261.9	3296.91	24297	4613.82	8218.7	4487.85	18545.1	3068.35	20575.3	29751.8	17434.8	2347.85
959	tr|W5PI51|W5PI51_SHEEP	2265.22	5840.83	23246	6822.68	24016	23150.3	2158.77	2979.59	1635.52	6063.1	20986.8	23166.3	1895.88	21365.2	21613
960	tr|W5P1K6|W5P1K6_SHEEP	3692.45	4832.02	2634.44	3843.75	1366.55	2394.37	35799.7	20416	3318.91	3818.53	1944.13	2434.38	1292.48	17681.1	8841.9
961	tr|S9XQ06|S9XQ06_CAMFR	0	8650.51	18472.3	7856.47	8080.49	30101	534.002	2844.51	4710.83	6547.06	8175.49	28162.9	4388.41	1371.82	1201.72
962	tr|M3W2V1|M3W2V1_FELCA	16201.7	10453.5	22360.8	5069.59	2331.98	9424.68	171232	14183.1	4912.91	6924.95	3685.58	11580.7	93112.8	64475.4	41906.5
963	tr|L9LFR1|L9LFR1_TUPCH	66682.9	85940.2	58466.7	64396.2	79828.9	104378	25545	14223.4	1554.37	64777.4	80847.5	96726.2	51113	44483.3	41232.3
964	tr|L8I7V0|L8I7V0_9CETA	5277.39	1640.82	6529	2582.73	2464.87	5007.64	8114.56	2303.68	7414.06	3031.84	2327.53	5261.2	1092.17	7728.25	1510.77
965	tr|I3LR09|I3LR09_PIG	77813.1	146156	100062	92081.6	187191	208429	14147.8	1221.41	3943.87	89703.6	180351	190368	56246.1	48461.6	49346.4
966	tr|H0V2U0|H0V2U0_CAVPO	1572.23	40649.9	890.602	29150.3	1212.78	25147.5	37750.2	14818	40336.1	24554	7785.63	21104.6	39338.7	29915.3	33015.2
967	tr|G7P0S8|G7P0S8_MACFA	2788.24	12655.1	3226.4	6998.63	2410.17	9519.54	12107.4	16145.2	22291.2	6296.9	4117.65	8470.69	19391.1	2171.23	3531.05
968	tr|G1LCE1|G1LCE1_AILME	5348.93	3353.33	4906.21	1803.93	1845.21	8453.1	1604.64	3089.84	2499.09	2394.76	2096.56	7861.95	8626.78	16319	4082.87
969	tr|F1SNL7|F1SNL7_PIG	4855.31	4346.95	9273.97	1748.38	465.89	3073.83	4175.35	18293.2	13559.7	2266.2	1112.73	4107.19	1680.94	4717.88	6429.37
970	tr|F1RWM9|F1RWM9_PIG	45333.8	16878.6	1986.89	8623.49	5265.78	15893.2	24740.3	13538.4	149499	14741.9	7201.25	13575.5	46763.9	10338.4	4115.84
971	tr|A0A287B1D0|A0A287B1D0_PIG	1716.78	3121.72	28551.4	1973.08	17753.1	2171.8	195024	7278.77	2870.64	1930.37	15314.5	6568.39	1054.63	10037.9	6560.9
972	tr|A0A287AYR7|A0A287AYR7_PIG	707320	734757	298050	776109	418917	434128	321113	256590	546323	764644	471557	411448	723793	440694	303951
973	tr|A0A287AWH6|A0A287AWH6_PIG	164588	189274	188699	165504	106818	118213	278483	223481	380224	165351	120561	129961	195771	181635	174167
974	tr|X5D7E3|X5D7E3_HUMAN	2848.18	109647	37492.2	5767.98	3397.97	58592.7	7759.01	12804.8	202424	5281.34	21106.2	55076	21280.3	9992.41	3304.24
975	tr|X5D2H2|X5D2H2_HUMAN	2527.32	1751.22	15950.8	1439.98	1404.79	559.3	1240.22	2410.36	10078.7	1621.21	1462.53	3124.54	2545.35	1651.1	4115.26
976	tr|W5QBZ7|W5QBZ7_SHEEP	27640.4	28198.5	31102.9	22131.2	1111.95	15559.9	80726.4	79190.2	88627	23049.4	5626.37	18150.4	2091.75	28246.5	12470.3
977	tr|W5Q9I6|W5Q9I6_SHEEP	114238	50790.2	59224.5	53877.7	69298.9	49251.9	71058.2	68790.6	23763.1	63937.8	66214.1	50914	88279.1	85532.8	95923.1
978	tr|W5Q8V5|W5Q8V5_SHEEP	4398.5	13465.8	920.301	5444.3	4306.29	13011.2	4782.26	6242.69	22283.3	5270	5832.87	10996.1	46461.2	1614.94	9780.36
979	tr|W5Q8P8|W5Q8P8_SHEEP	22623.5	5229.52	1493.88	3901.66	3836.2	100629	15382.4	111622	19132.1	7021.98	4068.42	84106.3	69560.9	7137.59	4592.14
980	tr|W5Q770|W5Q770_SHEEP	303958	173026	258213	37286.1	195219	254470	811756	664231	528373	81731.5	191520	255093	850273	788492	724244
981	tr|W5Q383|W5Q383_SHEEP	35139.6	27111.4	9505.69	27557.6	52492	1845.79	5082.58	6259.42	3530.14	28821.3	48261.9	3122.44	1175.85	8847.01	12550.5
982	tr|W5Q282|W5Q282_SHEEP	680.308	1575.07	9535.14	6174.74	1339.35	4958.85	22397.5	25249	10648	5259	1378.64	5721.57	19210.2	22462.9	24548.9
983	tr|W5PXE3|W5PXE3_SHEEP	18578.1	2608.68	1398.87	2554.36	1625.68	9417.81	5811.32	6552.37	22251.6	5224.98	1789.52	8081.32	16578.5	4156.57	4942.1
984	tr|W5PU66|W5PU66_SHEEP	10235.8	9115.76	6111.64	7570.97	16133.3	14253	1509.53	19165.3	3270.87	8015.11	14963.7	12896.1	20431.6	16238.7	3069.2
985	tr|W5PU46|W5PU46_SHEEP	56820.8	114148	39266.9	68775.1	67823.5	91952	32347.1	33576.5	38802.7	66782.8	75544.2	83171.2	72670	71495.3	40943.1
986	tr|W5PSD1|W5PSD1_SHEEP	372269	194896	353762	178923	270821	347278	178189	229829	39395.2	211148	258167	348359	220863	259248	206203
987	tr|W5PRG8|W5PRG8_SHEEP	15231	4329.19	1718.35	4232.16	11418	9526.21	410401	373579	258816	6065.29	10236.5	8224.9	59728	55201.4	52651.6
988	tr|W5PR68|W5PR68_SHEEP	80096.7	89777.1	67371.1	28678	69559	82481	8887.88	86306.1	46553	37247.7	72928.7	79962.7	100984	92127.3	18078.1
989	tr|W5PPT8|W5PPT8_SHEEP	1931.93	8344.3	2527.78	2950.82	4175.87	1739	175026	134158	350849	2781.01	4870.61	1870.46	54665.8	33322	35317.2
990	tr|W5PN88|W5PN88_SHEEP	3204.87	6813.6	14960.4	1062.25	3756.41	1701.29	2232.91	2013.72	9306.51	1419.36	4265.94	3911.14	3981.93	1225.99	898.72
991	tr|W5PMC6|W5PMC6_SHEEP	371022	560997	362502	583912	376739	544591	11681.5	32183.8	40061.8	548431	407448	514242	243858	216552	129529
992	tr|W5PLC2|W5PLC2_SHEEP	2176.62	1504.44	3934.61	3479.42	1105.56	7104.87	2835.9	2638.48	5219.13	3262.29	1172.04	6576.5	3570.24	5583.96	591.328
993	tr|W5PIZ7|W5PIZ7_SHEEP	12003.7	18550.3	9508.01	19160.7	6004.72	9374.94	33664.6	18249.5	40943.1	17967.9	8095.65	9397.12	1128.72	12391.4	13924
994	tr|W5P5P6|W5P5P6_SHEEP	66502.2	34758.9	50784.6	10115.3	36644.1	6707	6269.21	1915.96	10942.8	19513.1	36329.9	14053.3	6146.68	2147	59486.5
995	tr|W5P470|W5P470_SHEEP	4670.04	19737.3	46538.6	938.694	17873.2	2766.09	2731.95	5977.82	4246	1560.59	18183.9	10061.5	6862.57	6165.97	3431.55
996	tr|W5P1Q0|W5P1Q0_SHEEP	756.396	777.421	2889.83	4006.16	574.152	526.088	32206.8	19622.4	18595	3464.53	608.03	920.045	14939.5	13693.6	902.1
997	tr|W5P003|W5P003_SHEEP	50206.2	61988.4	61997.8	40208.6	51958.5	62512.4	187742	5327.94	232906	41874.9	53630.1	62426.6	88366.9	73683.3	2029.95
998	tr|W5NSD9|W5NSD9_SHEEP	10919	5644.64	28464.4	1046.15	932.364	7810.93	1268.46	1883.23	5003.79	2691.63	1717.74	11253.2	1259.4	9385.46	1191.78
999	tr|U6DYL6|U6DYL6_NEOVI	43437.8	27786.7	102491	14095.8	47392.8	53492.3	18917	43532.5	5815.41	18986.1	44125.1	61658.7	47153.6	53035.1	46695.4
1000	tr|U6D557|U6D557_NEOVI	94063.7	136892	86975.3	163093	77536.6	98706.4	48113.2	15392.9	39586.9	151588	87429.2	96751.2	109221	64627.6	80622.3
1001	tr|U6CRZ2|U6CRZ2_NEOVI	40394.5	32189.6	48934.4	21961.7	52885.6	81628.4	2818.87	5164.64	29247.4	25033.8	49436.3	76179.4	16042.2	21529.3	14429.6
1002	tr|U3DDQ2|U3DDQ2_CALJA	353.756	6387.87	385.623	2852.34	448.908	820.043	6643.29	2418.73	4897.3	2435.91	1438.73	747.64	2387.52	1191.9	1310.3
1003	tr|S9XQY3|S9XQY3_CAMFR	2269.88	207226	185853	3719.16	982.601	23133.6	291459	19248.6	11087.9	3477.61	35356.5	50253.5	177344	536.989	19100.7
1004	tr|S9X012|S9X012_CAMFR	574861	2337.36	1.01917e+06	97691.9	771582	975187	3.909e+06	4.78369e+06	1.23485e+06	177220	643374	982518	815591	2.47789e+06	2.17979e+06
1005	tr|S9WGZ5|S9WGZ5_CAMFR	59466.1	50197.5	44896.8	52908.2	32415.8	38990	66351.6	3622.29	33515.5	54001.2	35379.4	39974.4	98810.7	44362.3	14514.5
1006	tr|S7NAF3|S7NAF3_MYOBR	96518.7	182410	68372.4	162595	123337	36871.2	14056.1	40331.2	15539.7	151582	133183	42121.4	124737	66577.2	42719.7
1007	tr|Q9TS76|Q9TS76_BOVIN	3696.1	9452.91	7823.42	13988.9	1997.34	10802.6	76419.6	30212.2	3901.49	12273.5	3239.93	10306	29835.6	15111	1191.73
1008	tr|Q8N8J5|Q8N8J5_HUMAN	50647.1	8435.5	10149.2	1979.01	2128.49	9362.16	132859	154062	89461	10090.4	3179.66	9493.33	37126.9	49087.4	2227.79
1009	tr|Q7IIB9|Q7IIB9_PIG	439.272	704777	438006	362224	1.44061e+06	703129	817839	1.02511e+06	464875	301927	1.31797e+06	658942	668443	1.30276e+06	469.886
1010	tr|Q765P8|Q765P8_PIG	16850.7	22091.8	11550	6950.3	5033.25	1198.13	62175	18370.2	39942.9	8600.37	7876.34	2923.44	2438.47	22432.5	3551.13
1011	tr|Q6FHY3|Q6FHY3_HUMAN	37594.3	23301.6	22590.1	17780.3	24566.5	12559.9	56416.7	52131.3	104524	21082.6	24355.7	14231.6	5004.71	21585.5	27758.6
1012	tr|Q6EIP9|Q6EIP9_BOVIN	2587.85	1367.53	877.272	1980.65	7104.72	7464.71	87173.1	60895.7	101594	2081.85	6148.52	6366.81	8176.06	14936.2	6206.49
1013	tr|Q3ZC20|Q3ZC20_BOVIN	3519.79	1815.77	3753.17	2860.37	4698.1	3749.83	53056.3	78769.4	28359.2	2970.28	4217.71	3750.38	34053.9	2752.04	19766.4
1014	tr|Q307R2|Q307R2_RABIT	3665.87	1768.91	2174.19	4180.89	18278.5	3623.36	178219	164090	125819	4095.05	15526.9	3381.83	24372	10520.8	13328.4
1015	tr|L8I6J3|L8I6J3_9CETA	3973.35	15406.9	2359.68	6382.11	6316.6	17091.1	1773.63	3746.87	10147.9	5980.65	7831.66	14635.8	10253.1	5608.6	9464.54
1016	tr|L5K3B4|L5K3B4_PTEAL	192693	181275	204390	94496.2	167086	265787	3.82069e+06	3.53103e+06	3.17783e+06	110862	169451	255554	1.67656e+06	1.65278e+06	1.28274e+06
1017	tr|K9IS19|K9IS19_DESRO	0	4947.07	1763.39	1779.08	1367.65	798.411	1507.49	2257.85	4833.48	1482.56	1964.22	959.241	353.213	396.531	4364.51
1018	tr|I3LJE4|I3LJE4_PIG	8514.12	19262.1	1271.79	1368.36	6286.47	13425	2239.74	1015.07	7634.36	2559.32	8449.07	11399.4	5511.44	4906.76	8178.59
1019	tr|I3L5Q9|I3L5Q9_PIG	3859.46	78671.4	150664	46110.2	73992	87619.6	808.608	3116.47	16358.4	39068.4	74771.9	98126.9	31202.3	41647.3	46119.1
1020	tr|H7BZJ8|H7BZJ8_HUMAN	2909.63	6690.06	2124.35	8276.2	6435.32	15190	20696.3	3222.64	13328.4	7381.77	6477.77	13012.4	7100.09	6624.44	9698.96
1021	tr|G3QF37|G3QF37_GORGO	20475.7	63977.7	67048.1	42926.2	48052.2	66528.4	234875	137279	23394.7	39184.5	50706.4	66615	117734	97273	87650.3
1022	tr|F1SPT2|F1SPT2_PIG	9934.16	10596.6	8047.93	532.458	9723.86	10842	38430.9	38576.5	83916.5	2099.41	9869.31	10376.3	28954.2	18837	23804
1023	tr|F1SNA4|F1SNA4_PIG	23897.5	32851.7	20520	25154.2	16193.4	19810.6	9176.74	13320.3	30771.5	24944.8	18969.8	19928.9	36902	21415.6	21403
1024	tr|F1SDN7|F1SDN7_PIG	18537.5	5144.99	9147.84	8980.56	8200.89	2160.9	671370	593931	380688	10573.4	7691.57	3325.39	72575.8	114136	148238
1025	tr|F1S881|F1S881_PIG	182240	67319.5	229186	51287.8	146047	150347	43062.6	4018.13	11540.2	73113.2	132926	163487	9823.1	123716	111377
1026	tr|F1S6K5|F1S6K5_PIG	0	27611.3	49232.2	10699.2	428.836	49171.9	9869.14	13255.1	23792.2	8916.01	4959.25	49182	1960.03	29928.4	24142.5
1027	tr|F1S3V5|F1S3V5_PIG	7606.68	9527.37	3511.66	2680	2214.16	22283.2	21194.9	141115	65267.1	3501.11	3433.03	19154.6	6274.42	17903.3	11560.2
1028	tr|F1S0P1|F1S0P1_PIG	16157.3	25553.3	60238.9	2446.07	12336.7	31880	16914.9	14356.3	12094.1	4731.28	14539.5	36606.5	31283.4	27142.7	35295.2
1029	tr|F1RPZ4|F1RPZ4_PIG	846.641	3795.92	3091.62	944.456	906.656	2880.7	2435.46	1964.7	963.091	928.153	1388.2	2915.86	2694.1	1829.84	2068.68
1030	tr|F1RKZ5|F1RKZ5_PIG	1711.24	52382.5	41879.3	8627.73	32245.3	64105.8	13939.4	33301.8	26310.3	7474.98	35601.5	60401.4	87621.3	76243.3	67795
1031	tr|A0A2G6R9A3|A0A2G6R9A3_9BACT	241.858	19176.5	54492.1	27403.2	55835.8	82251	1.70818e+06	1.73497e+06	928070	22876.3	49725.9	77624.5	375285	624568	551020
1032	tr|A0A2G6NTR9|A0A2G6NTR9_9BACT	53587	5033.61	415890	1784.08	370405	6738.8	211987	283486	245174	10417.9	309509	74930.7	46032	60999.9	66033.5
1033	tr|A0A2G6K0X9|A0A2G6K0X9_9BACT	1.69363e+06	1.05296e+06	1.61481e+06	1.09985e+06	1.22347e+06	1.13587e+06	3.34039e+06	3.27732e+06	1.12497e+07	1.19881e+06	1.19505e+06	1.21569e+06	1.16398e+06	4.266e+06	4.1376e+06
1034	tr|A0A2G6JAX9|A0A2G6JAX9_NEPCE	66294.8	5323.4	161712	16103.5	106000	204527	5.89291e+06	1.58931e+06	2.07201e+06	24468.7	89220.3	197391	1.19054e+06	164787	2.15873e+06
1035	tr|A0A287BN95|A0A287BN95_PIG	3368.84	3185.63	2410.48	10846.3	899.34	4798.68	2369.34	2535.41	19347.6	9600.03	1280.39	4400.65	6298.01	1117.45	804.408
1036	tr|A0A286ZU05|A0A286ZU05_PIG	53070.9	51690.8	52010.2	56338.9	34559.5	29952.1	93090.9	64710.9	109447	55794.2	37414.7	33628.5	92970.7	60037.4	84341.6
1037	tr|A0A1S3WT38|A0A1S3WT38_ERIEU	4870.06	920.475	2613.56	2397.9	4728.08	5097.45	7631.41	7852.92	5903.99	2809.93	4093.48	4683.47	4169.86	1860.81	1945.3
1038	tr|G1PT15|G1PT15_MYOLU	142787	97303.4	122066	103407	149691	129981	28383.5	32098.7	13646.6	109970	140960	128662	70379.3	1344.9	85844.9
1039	tr|A0A286ZY84|A0A286ZY84_PIG	977.545	13107.6	5308.3	6963.88	5812.15	1884.24	11131.1	10278.8	29651.3	5966.16	7028.05	2454.92	15861.3	8733.68	25120.4
1040	tr|F1RXI9|F1RXI9_PIG	59533.4	94446.8	58784	98497.6	46187.6	58632.2	19405.4	16914.3	28588.1	92003.6	54230.8	58657.5	61768.6	40826.7	42236.7
1041	tr|H0X973|H0X973_OTOGA	8210.13	6435.52	47707.8	1939.99	3189.55	2077.88	5331.31	4215.03	19301.5	2985.01	3730.55	9682.87	17472	11232.4	4161.58
1042	tr|F1PRS3|F1PRS3_CANLF	3.7008e+06	1.83148e+06	1.9896e+06	3.92743e+06	2.54464e+06	1.50124e+06	4.91409e+07	3.59651e+07	7.22036e+07	3.88965e+06	2.42578e+06	1.58263e+06	1.91189e+07	9.87257e+06	1.98155e+07
1043	tr|W5QEE5|W5QEE5_SHEEP	1282.48	38901.7	3301.8	41017.1	23426	33314.8	16715	18702.5	63545.8	34394.6	26005.3	28312.6	4223.35	20528	33841.1
1044	tr|F1S0G4|F1S0G4_PIG	988.58	6300.48	3357.13	4104.87	1279.99	20520.7	75522.6	51577.7	73327.4	3585.49	2116.74	17660.1	10437.1	904.159	33842.5
1045	tr|W5NQP9|W5NQP9_SHEEP	41065.4	7097.75	46959.2	2418.99	18744.6	3281.96	33508.5	6105.83	48428.6	8860.06	16803.5	10561.5	56240.6	55018.2	61060.9
1046	tr|F7HXH1|F7HXH1_CALJA	9434.51	4866.25	1849.66	2445.28	4148.33	1874.3	467430	2456.16	7495.54	3610.15	4267.98	1870.2	3155.97	19839	15206.2
1047	tr|W5PR48|W5PR48_SHEEP	67056.2	44321	43065.6	61861.4	35977.5	74366.1	87767.4	43880.6	20323.8	62727.2	37368	69149.3	53411.6	32312.2	32925.9
1048	tr|Q1RLJ4|Q1RLJ4_PIG	24715.3	12612.2	18987.4	12424	5355.75	11931.9	133787	105501	169911	14472.6	6565.17	13107.8	74965	50188.4	46951
1049	tr|F1S7I1|F1S7I1_PIG	60675.9	49450.3	11655.2	16828.4	7931.13	23639.7	113291	108487	159728	24136.3	14851	21642.3	13463	67857.8	54959.6
1050	tr|E2R098|E2R098_CANLF	213750	105187	115873	288766	105544	25725.5	3.88911e+06	1.50407e+06	2.93743e+06	276264	105485	40750.1	849554	458393	1.37341e+06
1051	tr|S9XHE9|S9XHE9_CAMFR	2882.67	52384.1	4697.79	16158.1	11296.8	20920.1	12467.1	108561	230042	13945.5	18144.7	18216.4	69696.5	13306.8	53341
1052	tr|L5LYZ0|L5LYZ0_MYODS	5191.96	4545.68	51158.3	2324.58	3143.7	17261.3	35372.1	12057.7	14624	2802.47	3377.37	22910.8	32251.4	3564.76	34186.6
1053	tr|W5PRN8|W5PRN8_SHEEP	22773.9	23066.3	19763.6	24102	11941.8	1218.31	50965.3	46574.9	96527.3	23880.7	13795.9	4309.18	34241.8	30630.1	29729.8
1054	tr|K7DP34|K7DP34_PANTR	629170	216801	532130	245398	285366	78286.4	283774	343355	232622	309360	273939	153927	948264	586621	691720
1055	tr|F1SGC2|F1SGC2_PIG	99874.4	15527.4	56912.1	9719.8	20629.2	10500	168775	100502	237683	24745.6	19778.9	18235.3	141215	76540.3	138747
1056	tr|F1SU68|F1SU68_PIG	87068.8	109054	89382.1	79015.9	43411.6	26864.1	86786.4	65601.3	106491	80358.1	54352	37283.8	144158	88123.9	112151
1057	tr|L8HQY8|L8HQY8_9CETA	64196.4	27196.1	30460.6	33165.5	4520.77	49252.8	24176	25395.2	32561.7	38337.3	8299.99	46120.8	82527.2	17961.3	32169.8
1058	tr|H0VCJ8|H0VCJ8_CAVPO	168532	195594	145226	226166	131057	172266	6.20774e+06	4.28908e+06	9.78561e+06	216561	141813	167759	2.14053e+06	1.37789e+06	922534
1059	tr|G3VQ39|G3VQ39_SARHA	674565	327407	591733	585512	442603	580115	720434	689486	409655	600354	423404	582051	1.36376e+06	976668	1.15547e+06
1060	tr|Q95JU4|Q95JU4_MACFA	6329.39	13804.8	28016	6031.36	5355.45	7782.08	7447.35	71423.4	47937.2	6081.04	6763.67	11154.4	7598	8370.92	52910.5
1061	tr|H0WHA3|H0WHA3_OTOGA	11324.7	38581.5	3619.6	6509.63	14267	2977.32	53079.3	47163.1	2981.83	7312.13	18319.5	3084.36	2959.61	3016.78	5246.47
1062	tr|W5PLS0|W5PLS0_SHEEP	1161.06	2529.34	1208.81	1588.32	1841.2	9522.2	5216.93	12880.4	9105.52	1517.11	1955.89	8136.63	38373.8	21388.4	12513.6
1063	tr|L9KN10|L9KN10_TUPCH	1629.59	2849.09	35752.3	915.661	44531.9	13638.8	27417	4256.35	7128.65	1034.65	37584.7	17324.4	3845.94	37511.3	22134.5
1064	tr|Q9D3L3|Q9D3L3_MOUSE	2878.52	1070.29	506.63	12489.6	14053.8	3296.53	2574.49	4300.36	35330.2	10887.7	11889.9	2831.54	17220.8	9108.68	6814.88
1065	tr|F6PGP5|F6PGP5_CALJA	1294.7	129304	677267	284865	478023	174485	110391	2.78748e+06	175417	237603	419903	258282	199255	148147	102252
1066	tr|A0A286ZRK1|A0A286ZRK1_PIG	19149.2	38645.4	43077.2	55101.9	59854.9	72989.2	3165.78	7406.01	6910.07	49109.8	56320	68003.9	19138.9	2211.7	1243.83
1067	tr|W5P1C2|W5P1C2_SHEEP	1176.08	1184.68	1218.91	1681.9	3761.64	7631.8	388143	371847	164431	1597.6	3332.14	6562.99	1671.94	12491.3	1087.88
1068	tr|A0A287A6X5|A0A287A6X5_PIG	386915	145722	281804	190918	213502	246123	335018	268647	265556	223584	202205	252070	259163	290288	369282
1069	tr|F7D1M3|F7D1M3_MONDO	31932	1350.56	46634.9	39244.9	2529.16	2476.17	1421.68	44712	2502.29	38026.1	2332.73	9835.96	2709.5	1747.41	60402.4
1070	tr|U6D4P9|U6D4P9_NEOVI	16191.2	24007.8	11628.8	7294.02	3774.31	20703.9	182888	159926	106628	8776.88	7146.56	19191.4	33482.4	38113.1	29962.8
1071	tr|G5C6L3|G5C6L3_HETGA	50613	56755.6	2670.16	43879.4	41404.5	52213.2	61144.8	76297.3	102891	45001.7	43963.1	43956.1	55592.1	43861.8	40284.1
1072	tr|J7F3B7|J7F3B7_CAPHI	2266.86	1393.52	18783.6	2568.39	2199.41	2057.01	2275.45	99050.2	19105.9	2518.13	2065.09	4844.77	66238.6	75174	60339.9
1073	tr|F7I0M8|F7I0M8_CALJA	57458	59672.1	90331.1	64789.9	85552.8	114360	108149	8933.22	70488.3	63567.9	81239.3	110355	157900	163892	174793
1074	tr|F6QFU1|F6QFU1_ORNAN	13852.9	39591.8	8150.69	71317.5	8500.97	42565.8	20635.6	13773.1	112381	61740	13682.8	36829.9	36546.2	10957.4	16460.3
1075	tr|A0A287BHC0|A0A287BHC0_PIG	28965.2	8912.91	15246.3	22968.1	6137.28	11022.7	42201	35838.4	55031	23967.6	6599.89	11726.6	1779.39	34760.7	23716.3
1076	tr|H2Q607|H2Q607_PANTR	25738.4	1396.38	15629.4	1928.94	84341.3	980.068	7471.13	19171.1	7446.62	5897.18	70517.1	3421.62	17595.3	12856	29620.9
1077	tr|Q9R0T7|Q9R0T7_MOUSE	13067.7	131208	3108.92	81192.9	50866.3	36892.9	113501	4.29902e+06	97488.4	69838.7	64256.6	31262.2	70838.2	40353.9	83332.5
1078	tr|M0RAK5|M0RAK5_RAT	167600	116301	224980	85469	132109	126551	820.603	124804	18185.2	99157.5	129474	142956	173682	124933	98720.7
1079	tr|G3S061|G3S061_GORGO	6392.14	28085.7	75481.3	1372.69	24681.1	7632.04	1190.29	9015.9	1172.27	2209.27	25248.5	18940.2	1500.52	5439.06	1695.81
1080	tr|K7ESC8|K7ESC8_HUMAN	171316	248835	169045	234334	138621	157384	157485	136273	316467	223831	156990	159327	316403	213370	193437
1081	tr|L5JXX9|L5JXX9_PTEAL	105349	57029.1	79924.8	40824.4	68208	63953.2	70382.1	70593.5	40596.8	51578.5	66344.9	66615.1	70419	58039.3	59164.1
1082	tr|O35511|O35511_RAT	2488.23	1090.48	1388.15	8004.61	2337.19	31402	15388.9	29931.8	35185.3	7085.21	2129.4	26399.7	1615.06	35696.5	17750.1
1083	tr|A0A1U7U424|A0A1U7U424_TARSY	1808.54	5080.4	23187.8	10220.2	7276.9	6836.18	14281.1	40116.2	8982.4	8818.29	6910.81	9561.45	7085.66	14508.1	6722.27
1084	tr|H0XYP3|H0XYP3_OTOGA	1.0791e+06	475222	692481	750607	577673	189262	1.72683e+06	2.18134e+06	464992	805356	560598	273132	560505	1.20153e+06	922077
1085	tr|B4F449|B4F449_PIG	1637.87	2093.65	5920.73	1999.48	10475.8	3435.54	238414	229009	294127	1939.21	9078.78	3849.74	42251.9	48073.3	49385.5
1086	tr|W5PFV5|W5PFV5_SHEEP	112694	8838.59	19212.9	22223.2	17206.1	35636	12374.3	37557.6	20750.2	37301.6	15811.6	32898.8	26979.2	23838.8	14449.2
1087	tr|H2Q5G2|H2Q5G2_PANTR	6510.78	4486.72	9177.84	2784.75	1632.05	60341.8	13879.4	5602.94	9447.59	3405.76	2107.83	51814.5	6113.84	10499.5	7507.63
1088	tr|F1RT17|F1RT17_PIG	195944	59789.3	162793	33355.6	54306.1	112724	19212.4	103038	45525.1	60453.6	55219.9	121069	57639.4	66599.6	66200.7
1089	tr|W5QFS3|W5QFS3_SHEEP	993.247	8215.4	11135.3	4583.72	11925.4	27640.8	4388.84	14522.8	27096.9	3985.31	11307.1	24889.9	30312.8	28232.5	46282.6
1090	tr|A0A2G6HZB9|A0A2G6HZB9_9SPIR	189034	95245.6	246254	98737.6	100335	109892	26389.8	22260.6	117414	113787	99486.5	132619	218210	82395.8	119243
1091	tr|A0A287A2J3|A0A287A2J3_PIG	53795.1	46102	55392.8	18770.8	35969.9	2290.19	4638.06	6520.19	2746.98	24608.2	37658.6	11140.6	28351.2	48477.3	32915.2
1092	tr|G5B916|G5B916_HETGA	127228	224587	92492.8	139443	66525.9	84694.6	72437	57051	47589.2	137407	92869.4	85994.3	108878	82732.6	89376.2
1093	tr|G5CW84|G5CW84_DAUMA	10398.9	6133.34	8607.57	12758.4	6863.92	10972.6	58209.4	313334	190119	12365.2	6742.16	10578.4	159854	45197.9	114992
1094	tr|L9L5S1|L9L5S1_TUPCH	1002.41	650.729	6997.95	8195.03	4757.96	680.806	16386.7	372432	150234	6996.26	4073.42	1733.66	5710.77	35834	1328.72
SRF: Sperm-rich ejaculate fraction
EE: Entire ejaculate

## Sheet: Table S3
N	Accession	Protein names	Organism	Date of creation	Gene names	SRF_1	SRF_2	SRF_3	EE_1	EE_2	EE_3	SRF_mean	EE_mean	SRFvsEE	log2(O)
2	A0A286ZWH7	A-kinase anchoring protein 4	Sus scrofa (Pig)	2017-11-22	AKAP4	4.07744e+08	4.37093e+08	4.08956e+08	3.81604e+07	4.09506e+07	3.47995e+07	4.17931e+08	3.79702e+07	11.0068	3.46033
11	A0A286ZQX0	Uncharacterized protein	Sus scrofa (Pig)	2017-11-22	AKAP3	3.07834e+07	2.60655e+07	2.95924e+07	1.21362e+07	9.36776e+06	1.10529e+07	2.88138e+07	1.08523e+07	2.65509	1.40876
16	F1RYK8	Fibrous sheath interacting protein 2	Sus scrofa (Pig)	2011-05-03	FSIP2	6.11058e+06	6.38332e+06	7.58643e+06	1.21144e+06	1.22143e+06	1.28301e+06	6.69344e+06	1.23863e+06	5.40392	2.43401
57	A0A287AI93	Uncharacterized protein	Sus scrofa (Pig)	2017-11-22		4.37074e+06	5.828e+06	4.24196e+06	1.83209e+06	1.30735e+06	923604	4.81357e+06	1.35435e+06	3.55415	1.82951
68	F1SB63	Uncharacterized protein	Sus scrofa (Pig)	2011-05-03	TCP1	922337	872629	1.22812e+06	2.64003e+06	2.4341e+06	2.46377e+06	1.0077e+06	2.51263e+06	0.401052	-1.31814
97	A0A287BT68	Uncharacterized protein	Sus scrofa (Pig)	2017-11-22	LUZP2	2.02694e+07	1.55649e+07	2.15901e+07	3.76722e+07	3.44177e+07	4.00399e+07	1.91415e+07	3.73766e+07	0.512125	-0.965433
99	Q8WNW8	Nexin-1	Sus scrofa (Pig)	2002-03-01	PN-1	258881	210914	344852	5.4575e+06	6.51039e+06	6.29193e+06	271549	6.08661e+06	0.0446142	-4.48635
109	F1S2F6	Voltage-dependent anion-selective channel protein 2	Sus scrofa (Pig)	2011-05-03	VDAC2	2.82883e+07	2.4371e+07	2.72333e+07	5.62291e+06	7.27888e+06	6.92014e+06	2.66308e+07	6.60731e+06	4.03051	2.01096
119	F1SSA1	Chromosome 1 open reading frame 56	Sus scrofa (Pig)	2011-05-03	C1orf56	6.37193e+06	4.2307e+06	8.01741e+06	4.74929e+07	4.17483e+07	4.40072e+07	6.20668e+06	4.44161e+07	0.139739	-2.83919
126	I3LHM6	Alpha-mannosidase (EC 3.2.1.-)	Sus scrofa (Pig)	2012-07-11	MAN2B2	754073	757879	1.03213e+06	1.87289e+06	1.62008e+06	1.67688e+06	848027	1.72329e+06	0.492099	-1.02298
166	Q29092	Endoplasmin (94 kDa glucose-regulated protein) (GRP-94) (98 kDa protein kinase) (PPK 98) (ppk98) (Heat shock protein 90 kDa beta member 1) (gp96 homolog)	Sus scrofa (Pig)	1998-12-15	HSP90B1 GRP94 TRA1	350651	233107	299898	1.70606e+06	1.41554e+06	1.47051e+06	294552	1.5307e+06	0.192429	-2.3776
176	A0A2C9F3H7	Dipeptidyl peptidase 4	Sus scrofa (Pig)	2017-12-20	DPP4	71776	92546.3	94280.8	356269	397921	334727	86201	362972	0.237486	-2.07408
177	Q2I373	Fascin	Sus scrofa (Pig)	2006-03-07	FSCN3	2.38426e+06	2.58983e+06	2.44757e+06	347322	289241	361050	2.47389e+06	332538	7.43942	2.89519
187	F1RRD6	Programmed cell death 6 interacting protein	Sus scrofa (Pig)	2011-05-03	PDCD6IP	72262.9	71430.3	112113	732703	633737	581282	85268.6	649241	0.131336	-2.92867
204	P26322	Carbohydrate-binding protein AQN-1 (Spermadhesin AQN-1) (Zona pellucida-binding protein AQN-1)	Sus scrofa (Pig)	1992-05-01		4.34052e+06	5.71143e+06	7.53617e+06	7.65415e+07	7.98917e+07	8.78722e+07	5.86271e+06	8.14351e+07	0.0719923	-3.79601
232	F1SAS2	Acyl-CoA synthetase short chain family member 1	Sus scrofa (Pig)	2011-05-03	ACSS1	398473	406937	356560	266751	231415	279258	387323	259141	1.49464	0.579799
241	E1CAJ5	Protein disulfide-isomerase (EC 5.3.4.1)	Sus scrofa (Pig)	2010-11-30	grp-58	91558	90428.1	155479	656711	674142	688167	112488	673006	0.167143	-2.58084
256	I3L912	Family with sequence similarity 205 member A	Sus scrofa (Pig)	2012-07-11	FAM205A	3.6439e+06	3.76888e+06	4.29783e+06	1.23213e+06	1.01831e+06	1.04354e+06	3.90354e+06	1.09799e+06	3.55516	1.82991
303	I3LD34	Membrane spanning 4-domains A14	Sus scrofa (Pig)	2012-07-11	MS4A14	550416	674790	776037	1.35969e+06	1.26036e+06	1.23278e+06	667081	1.28428e+06	0.519422	-0.94502
308	F1RT83	Uncharacterized protein	Sus scrofa (Pig)	2011-05-03	SDCBP	53390.4	38922.6	86709.7	1.03038e+06	1.0577e+06	1.20797e+06	59674.2	1.09868e+06	0.0543143	-4.20252
324	A0A287AGL6	Radial spoke head 6 homolog A	Sus scrofa (Pig)	2017-11-22	RSPH6A	289364	179071	357040	747451	860121	786116	275159	797896	0.344855	-1.53594
331	Q4R0H6	Spermadhesin PSP-I	Sus scrofa (Pig)	2016-06-08	PSP-I	209407	199073	317325	2.33208e+06	2.38995e+06	2.62586e+06	241935	2.4493e+06	0.0987774	-3.33968
461	I3LTK6	Uncharacterized protein	Sus scrofa (Pig)	2012-07-11	OAZ3	2.02264e+06	1.69263e+06	1.80765e+06	651485	606148	467685	1.84098e+06	575106	3.20111	1.67857
480	F1SKK4	Transmembrane protein 89	Sus scrofa (Pig)	2011-05-03	TMEM89	934141	768392	809392	301866	192333	172153	837308	222118	3.76966	1.91444
516	A0A287A4D1	IQ motif containing F5	Sus scrofa (Pig)	2017-11-22	IQCF5	746612	737203	846414	174953	328312	198003	776743	233756	3.32288	1.73243
650	A0A286ZNI7	Protease, serine 8	Sus scrofa (Pig)	2017-11-22	PRSS8	23739.4	34939.2	63582.1	295467	262585	233059	40753.5	263704	0.154543	-2.69392
704	A0A287B423	Uncharacterized protein	Sus scrofa (Pig)	2017-11-22	SPESP1	310966	278837	526566	2.6317e+06	3.00261e+06	3.20851e+06	372123	2.94761e+06	0.126246	-2.98569
771	A7VK02	Transmembrane protease, serine 2	Sus scrofa (Pig)	2007-10-23	TMPRSS2	71966.2	63863.6	82897.6	155611	149088	171121	72909.1	158606	0.459686	-1.12128
772	I3LTX2	Uncharacterized protein	Sus scrofa (Pig)	2012-07-11	CEP70	120293	118702	167054	297349	302901	317108	135350	305786	0.442628	-1.17583
845	I3LBJ0	Leucine rich repeat and coiled-coil centrosomal protein 1	Sus scrofa (Pig)	2012-07-11	LRRCC1	62437.5	53858.1	49028.4	20187.4	16614.5	9776.93	55108	15526.3	3.54934	1.82755
883	F1SPK8	Tetraspanin	Sus scrofa (Pig)	2011-05-03	CD63	9907.44	9133.45	12513.3	38381.6	40085.7	37633.1	10518.1	38700.2	0.271783	-1.87947
897	K9J6M1	Ras GTPase-activating-like protein IQGAP2	Sus scrofa (Pig)	2013-02-06	IQGAP2	6608.82	4417.24	12679.1	37979.5	36644	31182.8	7901.71	35268.8	0.224043	-2.15815
915	A0A286ZN09	Uncharacterized protein	Sus scrofa (Pig)	2017-11-22		210449	195046	201370	82750.2	51593.4	37518.4	202288	57287.3	3.53112	1.82013
1085	B4F449	Complement factor D preproprotein (Fragment)	Sus scrofa (Pig)	2008-09-23	CFD	1939.21	9078.78	4422.33	42251.9	48073.3	49385.5	5146.77	46570.3	0.110516	-3.17767
SRF: Sperm-rich ejaculate fraction
EE: Entire ejaculate

## Sheet: Table S4
N	Accession	Protein names	Organism	Date of creation	Gene names	First 10mL of SRF_1	First 10mL of SRF_2	First 10mL of SRF_3	First 10mL of SRF_Mean	rest of SRF_1	rest of SRF_2	rest of SRF_3	rest of SRF_Mean	Post SRF_1	Post SRF_2	Post SRF_3	Post SRF_Mean	First 10mL of SRF vs rest of SRF	First 10mL of SRF vs Post SRF	rest of SRF vs Post SRF	Log2(S)	Log2(T)	Log2(U)
1	A0A286ZY95	Fibronectin 1	Sus scrofa (Pig)	2017-11-22	FN1	15019.2	6925.34	34304.8	18749.8	38365	25604.8	9652.67	24540.8	1.6838e+07	1.44089e+07	1.17209e+07	1.43226e+07	0.764024	0.00130911	0.00171344	-0.388311	-9.5772	-9.18889
2	A0A286ZWH7	A-kinase anchoring protein 4	Sus scrofa (Pig)	2017-11-22	AKAP4	6.25001e+07	3.40556e+08	8.30663e+07	1.62041e+08	4.76793e+08	4.564e+08	3.95112e+08	4.42768e+08	9.42041e+06	7.54459e+06	1.04678e+07	9.14428e+06	0.365972	17.7204	48.4202	-1.45019	4.14734	5.59754
4	A0A287BCE6	Uncharacterized protein	Sus scrofa (Pig)	2017-11-22	FCGBP	736601	1.42967e+06	716539	960936	904425	525102	815769	748432	1.69099e+07	1.81259e+07	1.88861e+07	1.7974e+07	1.28393	0.0534626	0.0416397	0.36057	-4.22533	-4.58589
5	F1RMX7	Zonadhesin	Sus scrofa (Pig)	2011-05-03	ZAN	9.71757e+07	1.33973e+08	1.07773e+08	1.12974e+08	1.14063e+08	1.05454e+08	9.19287e+07	1.03815e+08	6.33747e+07	5.10107e+07	6.70971e+07	6.04942e+07	1.08822	1.86752	1.71612	0.121971	0.901122	0.779151
6	I3LJA4	Uncharacterized protein	Sus scrofa (Pig)	2012-07-11		1.62836e+07	3.48095e+07	3.46949e+07	2.8596e+07	3.28e+07	3.92553e+07	4.7273e+07	3.97761e+07	1.62481e+06	1.44652e+06	1.45895e+06	1.5101e+06	0.718924	18.9365	26.3401	-0.476089	4.2431	4.71919
10	A0A0B8RTA5	Aconitate hydratase, mitochondrial (Aconitase) (EC 4.2.1.-)	Sus scrofa domesticus (domestic pig)	2015-04-01	ACO2	3.50816e+07	3.55255e+07	3.62837e+07	3.56303e+07	2.93188e+07	2.67229e+07	3.22596e+07	2.94338e+07	1.49926e+07	1.65583e+07	2.18879e+07	1.78129e+07	1.21052	2.00025	1.65238	0.27563	1.00018	0.724548
11	A0A286ZQX0	Uncharacterized protein	Sus scrofa (Pig)	2017-11-22	AKAP3	1.34942e+07	3.10984e+07	1.37022e+07	1.94316e+07	3.42412e+07	2.50589e+07	2.73087e+07	2.88696e+07	3.2471e+06	2.37811e+06	3.79768e+06	3.14096e+06	0.67308	6.1865	9.19132	-0.57115	2.62912	3.20027
13	F1RVR2	Dynein axonemal heavy chain 8	Sus scrofa (Pig)	2011-05-03	DNAH8	5.66092e+06	4.26931e+06	6.22674e+06	5.38566e+06	3.71398e+06	3.74901e+06	5.57031e+06	4.34443e+06	1.12248e+06	1.0007e+06	1.43289e+06	1.18536e+06	1.23967	4.54348	3.66508	0.309954	2.1838	1.87384
15	I3LD62	Acrosin (EC 3.4.21.10)	Sus scrofa (Pig)	2012-07-11	ACR	1.84558e+08	1.26522e+08	1.38851e+08	1.49977e+08	2.30835e+08	2.18889e+08	1.54883e+08	2.01536e+08	6.20702e+07	7.89988e+07	3.64056e+07	5.91582e+07	0.74417	2.53518	3.40673	-0.426296	1.34209	1.76839
16	F1RYK8	Fibrous sheath interacting protein 2	Sus scrofa (Pig)	2011-05-03	FSIP2	2.21045e+06	5.45897e+06	2.39083e+06	3.35342e+06	6.89061e+06	6.56819e+06	7.18796e+06	6.88225e+06	611957	550862	737144	633321	0.487256	5.29497	10.8669	-1.03725	2.40462	3.44187
19	F1ST87	Calicin	Sus scrofa (Pig)	2011-05-03	CCIN	4.72544e+07	5.31898e+07	4.94899e+07	4.9978e+07	4.73082e+07	3.66891e+07	4.18752e+07	4.19575e+07	8.07391e+06	6.84292e+06	1.48998e+07	9.93889e+06	1.19116	5.02853	4.22155	0.252366	2.33014	2.07777
20	F1SS26	Uncharacterized protein	Sus scrofa (Pig)	2011-05-03	THBS1	380649	446822	572742	466737	303872	392570	442414	379619	2.66064e+07	2.59119e+07	3.37974e+07	2.87719e+07	1.22949	0.016222	0.0131941	0.29806	-5.94591	-6.24397
23	K9IVI1	2-oxoglutarate dehydrogenase, mitochondrial (2-oxoglutarate dehydrogenase, mitochondrial isoform 1) (Oxoglutarate dehydrogenase)	Sus scrofa (Pig)	2013-02-06	OGDH	4.46278e+06	6.86271e+06	5.7024e+06	5.67596e+06	4.22327e+06	4.74585e+06	4.97039e+06	4.6465e+06	1.20053e+06	1.14562e+06	2.48411e+06	1.61009e+06	1.22156	3.52526	2.88587	0.288721	1.81773	1.52901
24	F1RRW5	Angiotensin-converting enzyme (EC 3.4.-.-)	Sus scrofa (Pig)	2011-05-03	ACE	7.51643e+06	9.51821e+06	8.3169e+06	8.45051e+06	7.94192e+06	7.85887e+06	9.08783e+06	8.29621e+06	2.16404e+07	2.33493e+07	2.89879e+07	2.46592e+07	1.0186	0.342692	0.336434	0.0265867	-1.54502	-1.5716
28	M3TYQ8	Glycerol-3-phosphate dehydrogenase (EC 1.1.5.3)	Sus scrofa (Pig)	2013-05-01	GPD2	7.42216e+06	7.98786e+06	8.86488e+06	8.09163e+06	6.64126e+06	6.61222e+06	8.81336e+06	7.35561e+06	2.97244e+06	2.86578e+06	2.97625e+06	2.93816e+06	1.10006	2.75398	2.50348	0.137585	1.46152	1.32393
30	I3L7T4	Lon protease homolog, mitochondrial (EC 3.4.21.53) (Lon protease-like protein) (LONP) (Mitochondrial ATP-dependent protease Lon) (Serine protease 15)	Sus scrofa (Pig)	2012-07-11	LONP1	3.5129e+06	4.28051e+06	4.42529e+06	4.0729e+06	2.86826e+06	3.24332e+06	3.97257e+06	3.36138e+06	967415	816653	1.80691e+06	1.19699e+06	1.21167	3.40261	2.80819	0.277001	1.76664	1.48964
34	F1RHU4	Amine oxidase (EC 1.4.3.-)	Sus scrofa (Pig)	2011-05-03	IL4I1	8.70155e+07	6.41866e+07	7.91572e+07	7.67864e+07	5.62529e+07	6.16089e+07	5.71954e+07	5.83524e+07	4.17723e+07	4.1471e+07	5.19847e+07	4.5076e+07	1.31591	1.70349	1.29453	0.396059	0.768491	0.372433
35	A0A287BLV7	NADH:ubiquinone oxidoreductase core subunit S1	Sus scrofa (Pig)	2017-11-22	NDUFS1	1.39829e+07	1.49356e+07	1.38707e+07	1.42631e+07	1.19223e+07	1.13839e+07	1.24962e+07	1.19341e+07	5.87497e+06	5.04599e+06	7.77592e+06	6.23229e+06	1.19515	2.28858	1.91489	0.25719	1.19445	0.93726
36	F1SJ68	Mannosidase alpha class 2C member 1	Sus scrofa (Pig)	2011-05-03	MAN2C1	2.34963e+06	1.55352e+06	2.48129e+06	2.12814e+06	1.65964e+06	1.78091e+06	2.26426e+06	1.9016e+06	4.65176e+06	5.3843e+06	5.6148e+06	5.21695e+06	1.11913	0.407929	0.364505	0.162381	-1.29361	-1.45599
37	F1RL08	Tektin 5	Sus scrofa (Pig)	2011-05-03	TEKT5	3.78095e+07	3.50817e+07	4.7031e+07	3.99741e+07	2.95839e+07	3.60918e+07	4.01482e+07	3.52746e+07	2.61636e+06	1.94848e+06	2.9375e+06	2.50078e+06	1.13322	15.9846	14.1055	0.180433	3.99861	3.81818
38	F1S605	Glutathione S-transferase (EC 2.5.1.18)	Sus scrofa (Pig)	2011-05-03	GSTM3	6.16936e+07	1.50121e+08	8.19258e+07	9.79134e+07	1.07405e+08	1.40962e+08	1.52441e+08	1.33603e+08	4.93671e+06	4.43068e+06	7.6967e+06	5.68803e+06	0.732871	17.2139	23.4884	-0.44837	4.1055	4.55387
40	F1SDE8	Tektin 3	Sus scrofa (Pig)	2011-05-03	TEKT3	1.57069e+07	1.53164e+07	2.17649e+07	1.75961e+07	1.34656e+07	1.30122e+07	1.47e+07	1.37259e+07	5.91012e+06	6.39588e+06	9.11277e+06	7.13959e+06	1.28196	2.46457	1.92251	0.358346	1.30134	0.942993
42	A0A287BF64	Mucin 5B, oligomeric mucus/gel-forming	Sus scrofa (Pig)	2017-11-22	MUC5B	329772	413182	236806	326586	259519	218420	314961	264300	8.23712e+06	7.6012e+06	1.03728e+07	8.73703e+06	1.23567	0.0373796	0.0302506	0.305288	-4.74161	-5.04689
44	F1SCU0	Uncharacterized protein	Sus scrofa (Pig)	2011-05-03	LOC100516797	4.21963e+07	4.05212e+07	4.11046e+07	4.1274e+07	3.46356e+07	2.74236e+07	2.78294e+07	2.99629e+07	1.05705e+07	8.62543e+06	1.23152e+07	1.05037e+07	1.37751	3.92947	2.8526	0.462059	1.97434	1.51228
45	F1RM74	Glyceraldehyde-3-phosphate dehydrogenase (EC 1.2.1.12)	Sus scrofa (Pig)	2011-05-03	GAPDHS	6.2799e+07	5.95936e+07	7.32612e+07	6.5218e+07	4.18362e+07	4.70838e+07	6.13909e+07	5.01036e+07	1.96565e+07	1.67948e+07	2.36183e+07	2.00232e+07	1.30166	3.25712	2.50228	0.380354	1.7036	1.32324
46	A0A287A3S5	Uncharacterized protein	Sus scrofa (Pig)	2017-11-22	LOC110259951	1.06706e+07	1.2853e+07	1.14082e+07	1.16439e+07	1.108e+07	8.45554e+06	9.44025e+06	9.6586e+06	2.29733e+06	2.25545e+06	3.97615e+06	2.84298e+06	1.20555	4.09568	3.39736	0.269689	2.0341	1.76441
49	I3LBP3	Maestro heat like repeat family member 2B	Sus scrofa (Pig)	2012-07-11	MROH2B	725949	796048	705656	742551	870016	1.02382e+06	1.27298e+06	1.0556e+06	1.51461e+06	1.35445e+06	1.76536e+06	1.54481e+06	0.703437	0.480675	0.683323	-0.507506	-1.05687	-0.549361
50	F1SMN4	Coiled-coil domain containing 136	Sus scrofa (Pig)	2011-05-03	CCDC136	2.42609e+06	4.47553e+06	3.17639e+06	3.35934e+06	4.4583e+06	3.25615e+06	4.76176e+06	4.15874e+06	773925	389796	770799	644840	0.807778	5.20957	6.44925	-0.307969	2.38116	2.68913
54	A0A288CFT0	Triosephosphate isomerase (EC 5.3.1.1)	Sus scrofa (Pig)	2017-11-22	TPI1	8.86963e+07	8.77826e+07	9.02611e+07	8.89134e+07	8.85639e+07	7.33144e+07	8.63937e+07	8.27573e+07	1.75592e+07	1.34526e+07	1.98382e+07	1.695e+07	1.07439	5.24563	4.88244	0.103513	2.39111	2.2876
55	K9IW70	Acetyltransferase component of pyruvate dehydrogenase complex (EC 2.3.1.12)	Sus scrofa (Pig)	2017-11-22	DLAT	1.33555e+07	1.29359e+07	1.58195e+07	1.4037e+07	8.73911e+06	1.05162e+07	1.29135e+07	1.07229e+07	6.9992e+06	6.98743e+06	5.23222e+06	6.40628e+06	1.30906	2.19113	1.67382	0.388532	1.13167	0.743141
58	F1SP29	Actin like 7A	Sus scrofa (Pig)	2011-05-03	ACTL7A	1.05387e+07	1.13169e+07	1.28632e+07	1.15729e+07	9.84278e+06	9.70512e+06	1.44979e+07	1.13486e+07	3.56998e+06	3.27419e+06	4.77578e+06	3.87332e+06	1.01977	2.98785	2.92994	0.0282383	1.57911	1.55087
59	F1RVC1	Glycerol kinase 2	Sus scrofa (Pig)	2011-05-03	GK2	3.846e+06	3.24394e+06	4.35579e+06	3.81525e+06	2.44365e+06	2.93867e+06	2.8741e+06	2.75214e+06	497844	403068	479387	460100	1.38629	8.29222	5.98161	0.471224	3.05176	2.58053
61	F1RVN1	NADH dehydrogenase [ubiquinone] flavoprotein 1, mitochondrial (EC 1.6.5.3) (EC 1.6.99.3)	Sus scrofa (Pig)	2011-05-03	NDUFV1	4.58273e+06	4.89406e+06	4.54909e+06	4.67529e+06	3.952e+06	3.39792e+06	4.12393e+06	3.82462e+06	1.82278e+06	1.64733e+06	3.00601e+06	2.15871e+06	1.22242	2.16578	1.77172	0.289741	1.11489	0.825147
62	I3LCI2	Pyruvate dehydrogenase E1 component subunit alpha (EC 1.2.4.1)	Sus scrofa (Pig)	2012-07-11	PDHA1	1.53733e+07	1.24894e+07	1.56581e+07	1.45069e+07	9.19822e+06	9.78365e+06	1.49334e+07	1.13051e+07	5.4686e+06	5.72191e+06	5.03239e+06	5.40763e+06	1.28322	2.68268	2.09058	0.35977	1.42367	1.0639
64	F1SN58	Uncharacterized protein	Sus scrofa (Pig)	2011-05-03	SQOR	7.09858e+06	8.46608e+06	7.20249e+06	7.58905e+06	6.84882e+06	6.13526e+06	5.8893e+06	6.29113e+06	2.71071e+06	2.79227e+06	4.94568e+06	3.48289e+06	1.20631	2.17895	1.8063	0.2706	1.12364	0.853035
65	A0A0B8RT86	Succinate dehydrogenase [ubiquinone] flavoprotein subunit, mitochondrial (EC 1.3.5.1)	Sus scrofa domesticus (domestic pig)	2015-04-01	SDHA	4.4428e+06	5.89726e+06	5.59818e+06	5.31275e+06	5.90899e+06	4.05656e+06	4.46277e+06	4.80944e+06	1.27078e+06	1.38717e+06	2.01383e+06	1.55726e+06	1.10465	3.4116	3.0884	0.143589	1.77045	1.62686
67	F1SKM0	Ubiquinol-cytochrome c reductase core protein I	Sus scrofa (Pig)	2011-05-03	UQCRC1	9.77991e+06	9.92705e+06	8.74172e+06	9.4829e+06	7.46297e+06	6.45741e+06	7.64895e+06	7.18977e+06	3.70804e+06	3.40798e+06	4.68813e+06	3.93472e+06	1.31894	2.41006	1.82727	0.399381	1.26907	0.869687
68	F1SB63	Uncharacterized protein	Sus scrofa (Pig)	2011-05-03	TCP1	1.32394e+06	857968	1.47661e+06	1.2195e+06	842016	875561	982022	899866	4.85045e+06	4.31305e+06	5.55918e+06	4.90756e+06	1.35521	0.248495	0.183363	0.438512	-2.00871	-2.44722
69	F1RGJ3	Uncharacterized protein	Sus scrofa (Pig)	2011-05-03	HSPA9	5.77051e+06	4.78539e+06	6.49997e+06	5.68529e+06	4.09651e+06	3.73745e+06	3.94148e+06	3.92515e+06	2.63769e+06	2.87474e+06	3.29965e+06	2.93736e+06	1.44843	1.93551	1.33628	0.534488	0.952715	0.418227
71	F1ST43	Acyl-CoA dehydrogenase, very long chain	Sus scrofa (Pig)	2011-05-03	ACADVL	2.69105e+06	2.56907e+06	3.01468e+06	2.75827e+06	1.81088e+06	2.1113e+06	2.71582e+06	2.21267e+06	1.43882e+06	1.45822e+06	1.48867e+06	1.4619e+06	1.24658	1.88677	1.51356	0.317975	0.915916	0.597941
72	F1RJB0	Actin related protein T2	Sus scrofa (Pig)	2011-05-03	ACTRT2	1.31728e+07	1.82854e+07	1.2697e+07	1.47184e+07	1.97264e+07	1.03256e+07	1.32525e+07	1.44348e+07	2.45408e+06	1.85329e+06	3.74868e+06	2.68535e+06	1.01965	5.481	5.3754	0.0280677	2.45444	2.42637
73	I7HJH6	Seminal plasma sperm motility inhibitor (Spermadhesin AQN-3)	Sus scrofa (Pig)	2012-10-03	AQN-3 SPMI	8.90983e+07	4.90358e+07	6.6094e+07	6.8076e+07	6.4606e+07	6.68409e+07	5.69326e+07	6.27932e+07	1.98898e+08	2.52293e+08	2.84112e+08	2.45101e+08	1.08413	0.277747	0.256193	0.116539	-1.84816	-1.9647
76	A0A0B8RZH9	Huntingtin interacting protein 1	Sus scrofa domesticus (domestic pig)	2015-04-01	HIP1	368490	342101	652454	454348	315589	265822	424511	335308	1.1223e+06	974417	1.27884e+06	1.12518e+06	1.35502	0.403799	0.298003	0.438313	-1.30829	-1.7466
77	F1S8P1	Uncharacterized protein	Sus scrofa (Pig)	2011-05-03	SCCPDH	1.31983e+07	1.62035e+07	1.35499e+07	1.43172e+07	1.39461e+07	1.16195e+07	1.32626e+07	1.29427e+07	4.2138e+06	4.44548e+06	8.32692e+06	5.66207e+06	1.1062	2.52862	2.28587	0.145609	1.33835	1.19274
78	F1SQZ1	Capping actin protein of muscle Z-line alpha subunit 3	Sus scrofa (Pig)	2011-05-03	CAPZA3	1.4161e+07	1.72149e+07	1.79384e+07	1.64381e+07	1.57753e+07	1.40066e+07	1.38117e+07	1.45312e+07	2.61024e+06	2.67837e+06	4.83655e+06	3.37505e+06	1.13123	4.87048	4.30548	0.177889	2.28406	2.10617
79	F1RQD7	Family with sequence similarity 71 member B	Sus scrofa (Pig)	2011-05-03	FAM71B	3.13468e+07	2.76025e+07	2.75217e+07	2.88237e+07	2.52781e+07	2.00285e+07	2.86704e+07	2.4659e+07	4.28523e+06	3.70728e+06	5.79289e+06	4.59513e+06	1.16889	6.27266	5.36633	0.22514	2.64908	2.42394
81	D0G0C8	Chaperonin containing TCP1, subunit 2 (Beta)	Sus scrofa (Pig)	2009-12-15	CCT2	892934	555467	1.0704e+06	839601	628084	615972	733899	659318	2.57615e+06	2.20962e+06	3.55621e+06	2.78066e+06	1.27344	0.301943	0.237109	0.348728	-1.72765	-2.07638
83	A0A287AQA6	Uncharacterized protein	Sus scrofa (Pig)	2017-11-22		1.52901e+06	2.69803e+06	1.89111e+06	2.03938e+06	3.84481e+06	2.16781e+06	3.53553e+06	3.18272e+06	238289	208220	488932	311814	0.640768	6.54039	10.2071	-0.642126	2.70938	3.3515
84	F1SF28	Zona pellucida-binding protein 1	Sus scrofa (Pig)	2011-05-03	ZPBP	4.08726e+07	4.99471e+07	3.9672e+07	4.34972e+07	3.76951e+07	3.33957e+07	3.65232e+07	3.58713e+07	2.88112e+07	2.55479e+07	2.6578e+07	2.6979e+07	1.21259	1.61226	1.3296	0.278092	0.689085	0.410993
85	F1SEB3	Chromosome 9 open reading frame 24	Sus scrofa (Pig)	2011-05-03	C9orf24	6.7404e+06	6.1305e+06	6.40281e+06	6.42457e+06	5.75654e+06	5.22179e+06	5.64889e+06	5.54241e+06	3.19508e+06	2.73161e+06	4.56321e+06	3.49664e+06	1.15917	1.83736	1.58507	0.213087	0.877632	0.664545
87	F1RPD2	Ubiquinol-cytochrome c reductase core protein II	Sus scrofa (Pig)	2011-05-03	UQCRC2	1.6166e+07	1.42466e+07	1.65527e+07	1.56551e+07	1.21317e+07	1.20054e+07	1.15369e+07	1.18913e+07	6.6266e+06	6.20108e+06	9.02193e+06	7.2832e+06	1.31651	2.14948	1.63271	0.396721	1.10399	0.707266
88	F1SGH5	Uncharacterized protein	Sus scrofa (Pig)	2011-05-03	PDHB	2.49024e+07	2.14956e+07	2.38253e+07	2.34078e+07	1.63979e+07	1.4946e+07	2.0278e+07	1.72073e+07	1.0506e+07	9.27213e+06	1.2743e+07	1.08404e+07	1.36034	2.15931	1.58734	0.443965	1.11057	0.666607
90	I3LP41	Malate dehydrogenase (EC 1.1.1.37)	Sus scrofa (Pig)	2012-07-11	MDH2	1.00912e+07	1.10964e+07	1.16216e+07	1.09364e+07	7.87981e+06	7.66279e+06	9.02546e+06	8.18935e+06	7.23726e+06	6.09699e+06	7.67224e+06	7.00216e+06	1.33544	1.56186	1.16955	0.417315	0.643264	0.225949
91	D0G6X8	Beta-hexosaminidase (EC 3.2.1.52)	Sus scrofa (Pig)	2009-12-15	HEXB	718605	1.12212e+06	905516	915413	737544	747029	721564	735379	7.56549e+06	5.42983e+06	1.21369e+07	8.37741e+06	1.24482	0.109272	0.0877812	0.315935	-3.19401	-3.50994
96	F1S8J6	RAB2B, member RAS oncogene family	Sus scrofa (Pig)	2011-05-03	RAB2B	6.37283e+06	6.81905e+06	4.98732e+06	6.05973e+06	6.85277e+06	4.32934e+06	5.32451e+06	5.50221e+06	1.99588e+06	1.46414e+06	2.63432e+06	2.03145e+06	1.10133	2.98296	2.70852	0.139244	1.57675	1.4375
97	A0A287BT68	Uncharacterized protein	Sus scrofa (Pig)	2017-11-22	LUZP2	2.71029e+07	1.48067e+07	2.38577e+07	2.19224e+07	1.89027e+07	1.57166e+07	1.76138e+07	1.7411e+07	4.86813e+07	3.39559e+07	4.15332e+07	4.13901e+07	1.25911	0.529654	0.420656	0.332407	-0.916879	-1.24929
98	F1SH89	Choline dehydrogenase (EC 1.1.99.1)	Sus scrofa (Pig)	2011-05-03	CHDH	3.35096e+06	4.2025e+06	4.07788e+06	3.87712e+06	3.15932e+06	3.20085e+06	4.00412e+06	3.45476e+06	1.35239e+06	1.31405e+06	2.47131e+06	1.71258e+06	1.12225	2.2639	2.01728	0.166398	1.17881	1.01241
99	Q8WNW8	Nexin-1	Sus scrofa (Pig)	2002-03-01	PN-1	189710	150322	284410	208148	272715	223032	297451	264399	2.01156e+07	1.7064e+07	2.33627e+07	2.01807e+07	0.787247	0.0103142	0.0131016	-0.345111	-6.59923	-6.25412
100	P41367	Medium-chain specific acyl-CoA dehydrogenase, mitochondrial (MCAD) (EC 1.3.8.7)	Sus scrofa (Pig)	1995-11-01	ACADM	7.34164e+06	7.62423e+06	7.36889e+06	7.44492e+06	5.30548e+06	3.25776e+06	5.62305e+06	4.72877e+06	3.81778e+06	3.49464e+06	4.67601e+06	3.99614e+06	1.57439	1.86303	1.18333	0.654793	0.897649	0.242856
103	F1SEF3	Chromosome 2 open reading frame 16	Sus scrofa (Pig)	2011-05-03	C2orf16	1.38582e+06	1.08665e+06	1.78014e+06	1.41754e+06	1.33472e+06	1.00065e+06	1.85432e+06	1.39656e+06	181841	232379	311822	242014	1.01502	5.85725	5.77058	0.0215057	2.55022	2.52872
104	A0A287AMZ2	T-complex protein 1 subunit gamma	Sus scrofa (Pig)	2017-11-22	CCT3	1.12864e+06	914186	1.31896e+06	1.1206e+06	872198	756683	1.1977e+06	942194	4.14858e+06	3.75141e+06	5.23928e+06	4.37976e+06	1.18935	0.255858	0.215125	0.25017	-1.96658	-2.21675
105	P00506	Aspartate aminotransferase, mitochondrial (mAspAT) (EC 2.6.1.1) (EC 2.6.1.7) (Fatty acid-binding protein) (FABP-1) (Glutamate oxaloacetate transaminase 2) (Kynurenine aminotransferase 4) (Kynurenine aminotransferase IV) (Kynurenine--oxoglutarate transaminase 4) (Kynurenine--oxoglutarate transaminase IV) (Plasma membrane-associated fatty acid-binding protein) (FABPpm) (Transaminase A)	Sus scrofa (Pig)	1986-07-21	GOT2	3.03954e+06	2.99348e+06	3.65868e+06	3.23057e+06	2.50419e+06	2.19382e+06	2.79746e+06	2.49849e+06	1.22358e+06	1.10785e+06	1.39258e+06	1.24133e+06	1.29301	2.6025	2.01275	0.370731	1.3799	1.00917
106	Q4R0H8	Spermadhesin AWN	Sus scrofa (Pig)	2012-10-03	AWN	4.9929e+07	3.96156e+07	6.53386e+07	5.16277e+07	3.93231e+07	5.05166e+07	4.66806e+07	4.55068e+07	1.04832e+08	1.55914e+08	9.88585e+07	1.19868e+08	1.13451	0.430704	0.37964	0.182065	-1.21523	-1.3973
111	A0A287BPI1	Electron transfer flavoprotein-ubiquinone oxidoreductase, mitochondrial	Sus scrofa (Pig)	2017-11-22	ETFDH	1.35709e+06	2.21816e+06	1.92803e+06	1.83443e+06	1.59581e+06	1.59816e+06	1.57775e+06	1.59057e+06	455060	497405	840628	597698	1.15331	3.06916	2.66116	0.205784	1.61784	1.41206
112	A0A287BJP9	Uncharacterized protein	Sus scrofa (Pig)	2017-11-22	SPATA31D1	1.44001e+06	1.69229e+06	1.58245e+06	1.57158e+06	1.48022e+06	1.21982e+06	1.38451e+06	1.36152e+06	575660	646922	847780	690121	1.15429	2.27726	1.97287	0.207002	1.1873	0.980296
115	I3LR32	Uncharacterized protein	Sus scrofa (Pig)	2012-07-11	CCT5	353815	247973	431967	344585	332322	241696	369074	314364	1.26647e+06	971860	1.78891e+06	1.34241e+06	1.09613	0.25669	0.234178	0.132423	-1.9619	-2.09432
116	A0A287B2H7	L-lactate dehydrogenase (EC 1.1.1.27)	Sus scrofa (Pig)	2017-11-22	LDHA	4.53957e+06	3.04545e+06	4.70723e+06	4.09741e+06	2.98249e+06	2.78989e+06	4.33453e+06	3.36897e+06	550085	547626	950467	682726	1.21622	6.00155	4.93458	0.282407	2.58534	2.30293
119	F1SSA1	Chromosome 1 open reading frame 56	Sus scrofa (Pig)	2011-05-03	C1orf56	6.68154e+06	2.644e+06	4.83976e+06	4.72177e+06	6.31001e+06	4.54803e+06	7.21078e+06	6.02294e+06	5.73253e+07	4.45802e+07	4.37848e+07	4.85634e+07	0.783963	0.0972289	0.124022	-0.351142	-3.36247	-3.01133
120	I3LK59	Uncharacterized protein	Sus scrofa (Pig)	2012-07-11	ENO1	965902	570600	1.41195e+06	982816	487855	503738	479233	490276	2.02798e+06	1.84929e+06	1.69166e+06	1.85631e+06	2.00462	0.529446	0.264113	1.00333	-0.917445	-1.92077
121	D5K8A9	Sperm acrosome membrane-associated protein 1	Sus scrofa (Pig)	2018-02-28	SPACA1	6.9887e+07	6.6667e+07	6.52495e+07	6.72678e+07	5.83933e+07	4.03334e+07	5.30934e+07	5.06067e+07	8.42691e+07	7.30392e+07	7.72905e+07	7.81996e+07	1.32923	0.860207	0.647148	0.410588	-0.217245	-0.627833
122	C1PIG4	cAMP-dependent protein kinase regulatory subunit type II alpha (cAMP-dependent protein kinase type II-alpha regulatory subunit)	Sus scrofa (Pig)	2009-06-16	PRKAR2A	2.1366e+06	1.53405e+06	2.48221e+06	2.05095e+06	801704	789490	1.60946e+06	1.06688e+06	1.05215e+07	1.10465e+07	9.96428e+06	1.05108e+07	1.92238	0.195129	0.101504	0.942891	-2.3575	-3.30039
125	F1RPA7	Glycoprotein 2 (Pancreatic secretory granule membrane major glycoprotein GP2 isoform 1)	Sus scrofa (Pig)	2011-05-03	GP2	261707	249363	265850	258973	240464	164475	263207	222715	3.26367e+06	2.64383e+06	3.33658e+06	3.08136e+06	1.1628	0.0840452	0.0722782	0.217604	-3.57269	-3.7903
131	I3L9J4	Uncharacterized protein	Sus scrofa (Pig)	2012-07-11	CCT6A	257922	178684	411079	282562	168013	168619	345032	227221	1.95201e+06	1.54703e+06	2.60756e+06	2.03553e+06	1.24355	0.138815	0.111627	0.314468	-2.84877	-3.16324
133	A0A0A8IK66	Heparin-binding protein WGA16	Sus scrofa (Pig)	2015-03-04	wga16 LOC110259943	5.8026e+06	4.25644e+06	7.24402e+06	5.76768e+06	4.02261e+06	3.11487e+06	2.79025e+06	3.30924e+06	1.66994e+08	1.82886e+08	1.40982e+08	1.63621e+08	1.7429	0.0352503	0.0202251	0.801491	-4.82622	-5.62771
135	F1SQN1	T-complex protein 1 subunit delta	Sus scrofa (Pig)	2011-05-03	CCT4	589698	378337	720252	562763	474205	431821	229613	378546	1.3641e+06	1.51428e+06	1.68313e+06	1.5205e+06	1.48664	0.370116	0.248961	0.572056	-1.43395	-2.00601
137	A0A287BF29	Glycerol-3-phosphate dehydrogenase [NAD(+)] (EC 1.1.1.8)	Sus scrofa (Pig)	2017-11-22		3.64428e+06	3.13251e+06	3.87861e+06	3.5518e+06	2.67851e+06	2.28964e+06	2.63596e+06	2.53471e+06	2.09474e+06	1.5637e+06	2.33642e+06	1.99828e+06	1.40127	1.77743	1.26844	0.486734	0.82979	0.343056
141	F1SA46	Actin like 9	Sus scrofa (Pig)	2011-05-03	ACTL9	3.26699e+06	2.4786e+06	3.12491e+06	2.95683e+06	3.12773e+06	2.51706e+06	2.98173e+06	2.87551e+06	1.37594e+06	1.38529e+06	2.05498e+06	1.60541e+06	1.02828	1.8418	1.79114	0.0402367	0.881115	0.840879
145	F1RQP0	Uncharacterized protein	Sus scrofa (Pig)	2011-05-03	PRDX5	8.53899e+06	4.72404e+06	8.63416e+06	7.29906e+06	3.79719e+06	4.52927e+06	6.31106e+06	4.87917e+06	1.91314e+07	1.92189e+07	1.66536e+07	1.83346e+07	1.49596	0.398102	0.266118	0.581074	-1.32879	-1.90986
148	F1SL07	Uncharacterized protein	Sus scrofa (Pig)	2011-05-03	NDUFA9	2.91558e+06	4.34988e+06	4.61423e+06	3.9599e+06	3.00925e+06	3.01918e+06	3.61786e+06	3.21543e+06	1.02533e+06	1.11797e+06	1.74093e+06	1.29474e+06	1.23153	3.05844	2.48345	0.300451	1.6128	1.31235
154	F1S0N2	ATP-citrate synthase (EC 2.3.3.8) (ATP-citrate (pro-S-)-lyase) (Citrate cleavage enzyme)	Sus scrofa (Pig)	2011-05-03	ACLY	372873	307331	475899	385368	254778	296161	349309	300083	887722	959363	1.09722e+06	981436	1.28421	0.392657	0.305758	0.360876	-1.34866	-1.70954
156	A0A0K0KW08	L-lactate dehydrogenase (EC 1.1.1.27)	Sus scrofa (Pig)	2015-11-11	LDHAL6B	1.31576e+07	1.34313e+07	1.27584e+07	1.31157e+07	1.06793e+07	8.53453e+06	8.13981e+06	9.11789e+06	2.79916e+06	2.54495e+06	6.02229e+06	3.7888e+06	1.43846	3.46171	2.40654	0.524527	1.79149	1.26696
157	F1SCI9	Syntaxin-binding protein 2	Sus scrofa (Pig)	2011-05-03	STXBP2	284409	153091	347165	261555	290992	192820	214182	232665	1.20261e+06	795776	1.34028e+06	1.11289e+06	1.12417	0.235023	0.209064	0.168861	-2.08912	-2.25798
164	A0A287AA21	Uncharacterized protein	Sus scrofa (Pig)	2017-11-22	ECHS1	3.6733e+06	3.23301e+06	3.60969e+06	3.50534e+06	1.85784e+06	1.99803e+06	2.94649e+06	2.26745e+06	2.12672e+06	1.59694e+06	2.12073e+06	1.94813e+06	1.54594	1.79933	1.16391	0.628481	0.847462	0.218981
166	Q29092	Endoplasmin (94 kDa glucose-regulated protein) (GRP-94) (98 kDa protein kinase) (PPK 98) (ppk98) (Heat shock protein 90 kDa beta member 1) (gp96 homolog)	Sus scrofa (Pig)	1998-12-15	HSP90B1 GRP94 TRA1	382029	247390	507023	378814	344376	230250	215394	263340	1.82868e+06	1.54858e+06	3.12272e+06	2.16666e+06	1.4385	0.174837	0.121542	0.524563	-2.51591	-3.04048
167	B0LY44	Mitochondrial ornithine aminotransferase	Sus scrofa (Pig)	2008-03-18		1.44087e+06	1.17566e+06	1.78921e+06	1.46858e+06	976983	1.10326e+06	1.23068e+06	1.10364e+06	666550	478797	486840	544063	1.33067	2.69929	2.02852	0.412152	1.43258	1.02043
168	F1RT97	Uncharacterized protein	Sus scrofa (Pig)	2011-05-03	SPATA20	1.48749e+06	2.30699e+06	2.07264e+06	1.95571e+06	1.80099e+06	1.5085e+06	2.03878e+06	1.78276e+06	356024	373779	478748	402850	1.09701	4.85467	4.42537	0.133576	2.27937	2.1458
170	A0A287BPA2	Uncharacterized protein	Sus scrofa (Pig)	2017-11-22	TOMM34	1.24374e+06	1.42831e+06	1.49281e+06	1.38829e+06	1.50619e+06	1.51787e+06	1.9829e+06	1.66899e+06	403488	233900	593881	410423	0.831813	3.38258	4.06651	-0.265669	1.75812	2.02379
173	F1RX00	Amine oxidase (EC 1.4.3.-)	Sus scrofa (Pig)	2011-05-03	MAOA	2.82568e+06	3.27077e+06	3.0553e+06	3.05058e+06	3.06123e+06	2.2029e+06	2.06597e+06	2.44337e+06	955418	1.04576e+06	1.57213e+06	1.19111e+06	1.24852	2.56114	2.05134	0.320216	1.35678	1.03657
174	F1SE68	Mitochondria-eating protein	Sus scrofa (Pig)	2011-05-03	SPATA18	1.94848e+06	2.61336e+06	2.21865e+06	2.26016e+06	2.14884e+06	2.03723e+06	2.77951e+06	2.32186e+06	3.71409e+06	3.43565e+06	3.44648e+06	3.53207e+06	0.973428	0.639897	0.657364	-0.0388531	-0.644089	-0.605236
176	A0A2C9F3H7	Dipeptidyl peptidase 4	Sus scrofa (Pig)	2017-12-20	DPP4	65735.9	147607	60529.3	91290.6	72984	81534.2	84192.6	79570.2	2.17907e+06	1.99908e+06	2.22192e+06	2.13335e+06	1.1473	0.0427921	0.0372982	0.198238	-4.54651	-4.74475
178	B2ZF47	Mitochondrial aldehyde dehydrogenase 2	Sus scrofa (Pig)	2008-07-01	ALDH2	1.87932e+06	1.90619e+06	2.01829e+06	1.9346e+06	1.384e+06	1.23616e+06	1.30578e+06	1.30864e+06	546654	788403	711160	682073	1.47832	2.83636	1.91863	0.563962	1.50404	0.940076
182	F1RVJ6	Threonine synthase like 1	Sus scrofa (Pig)	2011-05-03	THNSL1	627573	722339	748623	699511	566185	495317	584449	548651	174941	158160	319208	217436	1.27497	3.21709	2.52327	0.35046	1.68576	1.3353
185	I3LQN4	Uncharacterized protein	Sus scrofa (Pig)	2012-07-11	PHB2	6.81129e+06	4.82474e+06	6.35305e+06	5.99636e+06	4.44316e+06	4.16197e+06	5.03609e+06	4.54707e+06	2.63628e+06	2.5859e+06	3.77642e+06	2.99953e+06	1.31873	1.9991	1.51593	0.399149	0.99935	0.6002
187	F1RRD6	Programmed cell death 6 interacting protein	Sus scrofa (Pig)	2011-05-03	PDCD6IP	72502.1	127077	78175.7	92584.8	72215.1	60301.1	99083.3	77199.8	1.44159e+06	1.38787e+06	1.69802e+06	1.50916e+06	1.19929	0.0613485	0.0511541	0.262178	-4.02683	-4.28901
190	A0A287BLC7	Uncharacterized protein	Sus scrofa (Pig)	2017-11-22	ACSL6	1.28637e+06	1.54027e+06	1.3747e+06	1.40045e+06	898111	622137	1.17094e+06	897063	359265	134280	346816	280120	1.56115	4.99945	3.20242	0.642606	2.32177	1.67916
195	F1SP30	Actin like 7B	Sus scrofa (Pig)	2011-05-03	ACTL7B	3.54702e+06	3.77428e+06	3.91235e+06	3.74455e+06	3.5069e+06	2.79859e+06	3.69022e+06	3.3319e+06	1.58909e+06	1.46892e+06	2.32085e+06	1.79296e+06	1.12385	2.08848	1.85833	0.168445	1.06245	0.894006
196	F1RRH7	Radial spoke head 9 homolog	Sus scrofa (Pig)	2011-05-03	RSPH9	1.80453e+06	848734	1.84972e+06	1.50099e+06	847898	911535	1.41892e+06	1.05945e+06	2.81726e+06	2.2817e+06	3.1292e+06	2.74272e+06	1.41677	0.547264	0.386277	0.502601	-0.86969	-1.37229
198	K7GSU4	EF-hand domain containing 2	Sus scrofa (Pig)	2013-01-09	EFHC2	1.53003e+06	1.45453e+06	1.61767e+06	1.53408e+06	1.41265e+06	740815	1.1011e+06	1.08485e+06	394034	284915	230445	303131	1.41408	5.06077	3.57883	0.499868	2.33936	1.83949
200	A0A286ZMB2	Gamma-glutamyl hydrolase	Sus scrofa (Pig)	2017-11-22	GGH	2.21556e+06	2.18744e+06	2.84588e+06	2.41629e+06	2.01938e+06	1.76295e+06	1.78707e+06	1.85646e+06	932557	788421	1.36327e+06	1.02808e+06	1.30156	2.35029	1.80575	0.380238	1.23284	0.852601
201	F1RH80	Hormone-sensitive lipase	Sus scrofa (Pig)	2011-05-03	LIPE	308102	201683	384019	297935	177841	173825	316982	222883	1.51087e+06	1.21914e+06	1.52344e+06	1.41781e+06	1.33673	0.210137	0.157202	0.418711	-2.2506	-2.66931
203	F1S574	Alpha-amylase (EC 3.2.1.1)	Sus scrofa (Pig)	2011-05-03	AMY2	2.7375e+06	1.75201e+06	3.00995e+06	2.49982e+06	1.03277e+06	1.43721e+06	1.57766e+06	1.34921e+06	957013	872746	830366	886708	1.8528	2.81921	1.5216	0.889705	1.49529	0.605586
204	P26322	Carbohydrate-binding protein AQN-1 (Spermadhesin AQN-1) (Zona pellucida-binding protein AQN-1)	Sus scrofa (Pig)	1992-05-01		6.34892e+06	3.90628e+06	7.12371e+06	5.79297e+06	3.93884e+06	6.07246e+06	6.34889e+06	5.4534e+06	2.29932e+08	2.71945e+08	2.04421e+08	2.35433e+08	1.06227	0.0246056	0.0231633	0.0871479	-5.34487	-5.43202
206	A0A286ZNN4	Uncharacterized protein	Sus scrofa (Pig)	2017-11-22	NDUFS3	4.82055e+06	4.15563e+06	6.01042e+06	4.99553e+06	2.73572e+06	3.40473e+06	4.26727e+06	3.46924e+06	1.18894e+06	1.21253e+06	1.22965e+06	1.21037e+06	1.43995	4.12727	2.86626	0.526019	2.04519	1.51917
211	G9F6X8	Protein disulfide-isomerase (EC 5.3.4.1)	Sus scrofa (Pig)	2012-02-22	P4HB	73331.8	120201	120393	104642	135596	80284	170687	128856	1.15675e+06	1.10228e+06	1.21973e+06	1.15958e+06	0.812087	0.0902411	0.111122	-0.300293	-3.47007	-3.16978
212	F1SIP5	Fibrous sheath CABYR binding protein	Sus scrofa (Pig)	2011-05-03	FSCB	82096.7	97901.5	270691	150230	64143.7	109210	146271	106542	2.74275e+06	1.91214e+06	2.67743e+06	2.44411e+06	1.41006	0.0614661	0.0435912	0.495755	-4.02407	-4.51982
213	A0A287BMQ2	Actin related protein T3	Sus scrofa (Pig)	2017-11-22	ACTRT3	3.04537e+06	3.55825e+06	3.42987e+06	3.3445e+06	2.9239e+06	2.56645e+06	2.94867e+06	2.81301e+06	1.75357e+06	1.66839e+06	1.19018e+06	1.53738e+06	1.18894	2.17545	1.82974	0.249677	1.12132	0.87164
214	F1SN95	Nucleoporin 155	Sus scrofa (Pig)	2011-05-03	NUP155	1.16052e+06	1.24192e+06	1.3765e+06	1.25965e+06	836464	861080	957936	885160	290217	244645	476142	337002	1.42307	3.7378	2.62657	0.509008	1.90219	1.39318
215	A0A287BBB5	VAMP associated protein A	Sus scrofa (Pig)	2017-11-22	VAPA	3.77387e+06	3.07508e+06	4.41716e+06	3.75537e+06	2.46535e+06	2.54919e+06	1.64407e+06	2.21954e+06	840543	652893	912191	801876	1.69196	4.68324	2.76793	0.758697	2.22751	1.46881
217	A0A2C9F3A3	ATP synthase subunit O, mitochondrial	Sus scrofa (Pig)	2017-12-20	ATP5O	5.51707e+06	4.50269e+06	5.06255e+06	5.02744e+06	3.89781e+06	3.49515e+06	3.70907e+06	3.70068e+06	3.47843e+06	2.91525e+06	3.15243e+06	3.18203e+06	1.35852	1.57994	1.16299	0.442034	0.659874	0.217839
218	A0A2C9F357	Seminal plasma protein pB1	Sus scrofa (Pig)	2017-12-20		3.46009e+07	3.49863e+07	4.23577e+06	2.46077e+07	4.07575e+07	2.81595e+07	2.41005e+07	3.10058e+07	1.43773e+08	1.0639e+08	1.10076e+08	1.2008e+08	0.793646	0.204928	0.258211	-0.333432	-2.28681	-1.95338
219	A0A287A9I8	ATP synthase subunit gamma	Sus scrofa (Pig)	2017-11-22	ATP5C1	4.20322e+06	4.19011e+06	4.14073e+06	4.17802e+06	3.64325e+06	2.99695e+06	2.73097e+06	3.12372e+06	1.58954e+06	1.62414e+06	2.37703e+06	1.86357e+06	1.33751	2.24194	1.6762	0.419552	1.16475	0.745197
221	A0A287AAP0	Uncharacterized protein	Sus scrofa (Pig)	2017-11-22	LOC100522130	3.59238e+06	2.63318e+06	3.70233e+06	3.3093e+06	2.04091e+06	2.26417e+06	3.00899e+06	2.43803e+06	1.15807e+06	1.16132e+06	1.13927e+06	1.15288e+06	1.35737	2.87045	2.11472	0.440811	1.52128	1.08047
224	A0A287A6Q0	Protein S (alpha)	Sus scrofa (Pig)	2017-11-22	PROS1	61928.1	235131	322490	206516	338005	220185	89620.6	215937	5.00153e+06	4.48468e+06	7.00258e+06	5.49626e+06	0.956373	0.0375739	0.039288	-0.0643551	-4.73412	-4.66977
232	F1SAS2	Acyl-CoA synthetase short chain family member 1	Sus scrofa (Pig)	2011-05-03	ACSS1	331094	345881	502659	393211	411948	419149	272784	367960	97843.3	77008	170066	114972	1.06862	3.42005	3.20042	0.0957554	1.77402	1.67826
237	K7GND8	Clusterin	Sus scrofa (Pig)	2013-01-09	CLU	1.79962e+06	1.41473e+06	1.65056e+06	1.62164e+06	1.22576e+06	834635	1.10921e+06	1.05653e+06	7.11285e+06	5.93182e+06	6.60732e+06	6.55066e+06	1.53487	0.247553	0.161286	0.618113	-2.01419	-2.6323
238	Q6UAQ8	Electron transfer flavoprotein subunit beta (Beta-ETF)	Sus scrofa (Pig)	2006-04-04	ETFB	2.74032e+06	2.50116e+06	2.63519e+06	2.62556e+06	2.19648e+06	1.54786e+06	1.98387e+06	1.9094e+06	1.4461e+06	1.3591e+06	1.73167e+06	1.51229e+06	1.37507	1.73615	1.26259	0.459504	0.795888	0.336384
239	I3LRS5	Aldehyde dehydrogenase 1 family member A1	Sus scrofa (Pig)	2012-07-11	ALDH1A1	151279	144221	139799	145099	95753.6	123985	106006	108582	160407	155277	159951	158545	1.33632	0.915193	0.684862	0.418263	-0.127852	-0.546114
241	E1CAJ5	Protein disulfide-isomerase (EC 5.3.4.1)	Sus scrofa (Pig)	2010-11-30	grp-58	214330	87500.6	130208	144013	67003.6	91013.6	133778	97265	1.09457e+06	875089	1.2332e+06	1.06762e+06	1.48062	0.134892	0.0911047	0.566205	-2.89013	-3.45633
242	F1RII7	Hemoglobin subunit beta	Sus scrofa (Pig)	2011-05-03	HBB	222631	277227	231717	243858	237947	182032	167949	195976	4.94993e+06	4.86455e+06	5.34645e+06	5.05364e+06	1.24433	0.048254	0.0387792	0.315367	-4.37321	-4.68857
243	Q5S3G4	Cytochrome c oxidase subunit 5B, mitochondrial (Cytochrome c oxidase polypeptide Vb)	Sus scrofa (Pig)	2006-10-17	COX5B	5.11648e+06	4.47108e+06	4.93843e+06	4.842e+06	3.2657e+06	2.79477e+06	3.30505e+06	3.12184e+06	2.97415e+06	2.59087e+06	2.94808e+06	2.8377e+06	1.55101	1.70631	1.10013	0.633206	0.77088	0.137674
244	I3LC61	Cylicin 2	Sus scrofa (Pig)	2012-07-11	CYLC2	568230	207850	321238	365773	138116	156127	299295	197846	819151	741157	1.08963e+06	883312	1.84877	0.414092	0.223982	0.886567	-1.27198	-2.15854
245	I3LUR5	Acyl-CoA dehydrogenase family member 9	Sus scrofa (Pig)	2012-07-11	ACAD9	585915	924672	849144	786577	670331	642108	588812	633751	292265	214307	300875	269149	1.24115	2.92246	2.35464	0.311673	1.54718	1.23551
247	F1SIS9	NADH dehydrogenase [ubiquinone] 1 alpha subcomplex subunit 10, mitochondrial	Sus scrofa (Pig)	2011-05-03	NDUFA10	2.47435e+06	2.55963e+06	2.88396e+06	2.63931e+06	1.82837e+06	1.761e+06	1.74359e+06	1.77765e+06	793582	763143	872181	809635	1.48472	3.25988	2.19562	0.570189	1.70482	1.13463
250	I3LQN8	Keratin 4	Sus scrofa (Pig)	2012-07-11	KRT4	57680.6	106812	100447	88313.2	55663.9	75475.9	39796.5	56978.8	214537	171067	155408	180337	1.54993	0.489711	0.315957	0.632205	-1.03	-1.6622
256	I3L912	Family with sequence similarity 205 member A	Sus scrofa (Pig)	2012-07-11	FAM205A	2.63515e+06	4.98598e+06	2.70332e+06	3.44148e+06	3.84565e+06	3.52546e+06	3.84728e+06	3.73946e+06	249656	341183	375711	322183	0.920315	10.6818	11.6066	-0.1198	3.41708	3.53688
257	F1S7R5	Chromosome 19 open reading frame 71	Sus scrofa (Pig)	2011-05-03	C19orf71	3.58564e+06	2.87136e+06	3.44931e+06	3.3021e+06	2.99683e+06	2.71957e+06	3.27973e+06	2.99871e+06	1.39703e+06	1.46881e+06	2.14055e+06	1.6688e+06	1.10117	1.97874	1.79693	0.139044	0.984579	0.845535
260	A0A287ARR1	Ferritin	Sus scrofa (Pig)	2017-11-22	FTH1	345254	229749	303445	292816	243071	297754	349479	296768	739451	771138	964974	825188	0.986683	0.354847	0.359637	-0.0193422	-1.49473	-1.47539
261	Q1G1L0	Isocitrate dehydrogenase [NAD] subunit, mitochondrial	Sus scrofa (Pig)	2006-06-27	IDH3B	1.13677e+06	1.48749e+06	1.29097e+06	1.30508e+06	1.01944e+06	944699	1.13648e+06	1.03354e+06	562565	781075	833026	725555	1.26273	1.79873	1.42448	0.336541	0.846978	0.510438
265	A0A287BHE0	Radial spoke head 1 homolog	Sus scrofa (Pig)	2017-11-22	RSPH1	793656	549835	708187	683892	549061	257724	538614	448467	2.269e+06	1.65937e+06	2.91199e+06	2.28012e+06	1.52496	0.299937	0.196685	0.608769	-1.73727	-2.34604
267	I3LNH3	Neutral alpha-glucosidase AB	Sus scrofa (Pig)	2012-07-11	GANAB	74516.9	46874.1	99443.9	73611.6	60468.7	85878.2	49219.9	65188.9	367945	541791	530232	479990	1.1292	0.153361	0.135813	0.175307	-2.705	-2.8803
269	D3KVS6	16kDa secretory protein	Sus scrofa domesticus (domestic pig)	2010-04-20	NPC2	361158	243978	308235	304457	171570	143392	252327	189096	592072	616857	393375	534101	1.61006	0.570036	0.354046	0.687118	-0.810874	-1.49799
270	F1RID8	Uncharacterized protein	Sus scrofa (Pig)	2011-05-03	CFAP161	1.05323e+06	829969	1.19143e+06	1.02488e+06	694349	453593	884461	677468	337732	316147	366314	340065	1.5128	3.01377	1.99217	0.597224	1.59157	0.994343
277	F1SJQ2	Septin 3	Sus scrofa (Pig)	2011-05-03	SEPT3	2.70453e+06	1.82288e+06	2.49264e+06	2.34002e+06	1.89232e+06	1.75041e+06	1.66868e+06	1.77047e+06	804415	955827	717376	825873	1.32169	2.83339	2.14376	0.402385	1.50253	1.10014
278	F1RJB2	Ubiquilin like	Sus scrofa (Pig)	2011-05-03	UBQLNL	655593	1.30754e+06	757120	906752	1.21988e+06	1.06274e+06	1.53708e+06	1.27323e+06	82885.4	76859	52810.7	70851.7	0.712166	12.7979	17.9704	-0.489715	3.67783	4.16755
279	F1RLC5	Ferritin	Sus scrofa (Pig)	2011-05-03	FTMT	2.69449e+06	3.41372e+06	2.45001e+06	2.85274e+06	2.5815e+06	1.74171e+06	2.262e+06	2.19507e+06	365393	489521	1.2421e+06	699005	1.29961	4.08114	3.14028	0.37808	2.02897	1.65089
282	A0A287ANM8	Uncharacterized protein	Sus scrofa (Pig)	2017-11-22	C13H21orf33	2.42895e+06	2.1771e+06	2.30912e+06	2.30506e+06	1.44667e+06	1.39693e+06	1.86984e+06	1.57115e+06	1.47852e+06	1.07291e+06	1.68474e+06	1.41206e+06	1.46712	1.63241	1.11267	0.552983	0.707006	0.154022
284	A0A2C9F3F5	Sperm-associated acrosin inhibitor	Sus scrofa (Pig)	2017-12-20		6.71351e+06	6.63482e+06	5.11325e+06	6.15386e+06	2.66505e+07	1.41774e+07	6.22346e+06	1.56838e+07	1.50472e+08	1.11234e+08	9.85512e+07	1.20086e+08	0.392371	0.0512455	0.130605	-1.34971	-4.28643	-2.93672
285	I3LH70	Collagen type XVIII alpha 1 chain	Sus scrofa (Pig)	2012-07-11	COL18A1	80476.3	96133.8	90537.1	89049.1	73319.5	103677	58655.1	78550.5	3.07146e+06	2.46383e+06	4.56765e+06	3.36765e+06	1.13365	0.0264425	0.0233251	0.180979	-5.241	-5.42198
286	Q5D144	Transcription factor A, mitochondrial (mtTFA)	Sus scrofa (Pig)	2007-01-09	TFAM	1.51841e+06	1.82544e+06	1.26582e+06	1.53656e+06	1.63316e+06	1.51844e+06	2.14812e+06	1.76657e+06	456451	303904	297062	352472	0.869797	4.35937	5.01194	-0.201249	2.12412	2.32537
291	A0A287AL53	Abhydrolase domain containing 10	Sus scrofa (Pig)	2017-11-22	ABHD10	1.5511e+06	1.2569e+06	1.6412e+06	1.48307e+06	1.04532e+06	962205	1.34117e+06	1.11623e+06	800230	783421	898357	827336	1.32863	1.79258	1.34919	0.409942	0.842037	0.432095
299	I3LPE2	Tubulin polymerization promoting protein family member 2	Sus scrofa (Pig)	2012-07-11	TPPP2	928280	592987	780574	767280	483688	386231	383994	417971	1.4573e+06	1.03233e+06	1.55021e+06	1.34661e+06	1.83573	0.569785	0.310387	0.87635	-0.811511	-1.68786
303	I3LD34	Membrane spanning 4-domains A14	Sus scrofa (Pig)	2012-07-11	MS4A14	752672	424257	795042	657323	509965	724897	643530	626131	1.47593e+06	1.37228e+06	1.41552e+06	1.42124e+06	1.04982	0.462499	0.440552	0.0701392	-1.11248	-1.18262
304	D3K5J4	LY6/PLAUR domain containing 4	Sus scrofa (Pig)	2010-03-23	LYPD4	4.61706e+06	2.62567e+06	4.42503e+06	3.88925e+06	2.32116e+06	3.93242e+06	4.14936e+06	3.46764e+06	1.05935e+07	9.2532e+06	7.25839e+06	9.03504e+06	1.12158	0.430463	0.383799	0.165537	-1.21604	-1.38158
305	F1RUN2	Serum albumin	Sus scrofa (Pig)	2011-05-03	ALB	43819.2	70384.4	41159.2	51787.6	19382.3	49546.5	40670.5	36533.1	253506	185752	145334	194864	1.41755	0.265763	0.18748	0.503404	-1.91179	-2.41519
306	Q0R678	DJ-1 protein	Sus scrofa (Pig)	2006-09-05	PARK7	434625	300596	434055	389759	277475	182819	258453	239583	760117	712821	882699	785213	1.62682	0.496374	0.305118	0.702059	-1.0105	-1.71256
308	F1RT83	Uncharacterized protein	Sus scrofa (Pig)	2011-05-03	SDCBP	37817	69757	90890.7	66154.9	56505.1	32755.7	71561.3	53607.3	4.00222e+06	6.25365e+06	3.99023e+06	4.7487e+06	1.23406	0.0139312	0.0112888	0.303417	-6.16554	-6.46896
309	F1SA43	Family with sequence similarity 71 member D	Sus scrofa (Pig)	2011-05-03	FAM71D	1.73848e+06	2.28302e+06	2.53808e+06	2.18653e+06	1.49409e+06	1.98542e+06	3.03508e+06	2.17153e+06	361980	62807	136657	187148	1.00691	11.6834	11.6033	0.00992966	3.54639	3.53646
315	U3R8H0	Aminopeptidase (EC 3.4.11.-)	Sus scrofa (Pig)	2013-12-11	APN	625377	425900	49338.7	366872	31443.9	34563.1	79032.8	48346.6	1.22058e+06	915496	1.33567e+06	1.15725e+06	7.58837	0.317021	0.0417772	2.92379	-1.65735	-4.58114
317	F1S764	Uncharacterized protein	Sus scrofa (Pig)	2011-05-03	CPT2	325127	348660	438313	370700	299678	318640	233673	283997	99113.2	165024	203734	155957	1.3053	2.37694	1.821	0.384376	1.2491	0.864728
319	A0A287BJ16	Uncharacterized protein	Sus scrofa (Pig)	2017-11-22	VPS26B	2.20904e+06	2.33706e+06	2.09828e+06	2.21479e+06	1.75466e+06	1.61856e+06	1.87778e+06	1.75033e+06	692273	614670	1.33741e+06	881449	1.26536	2.51267	1.98574	0.339545	1.32922	0.989678
322	A0A287BA45	Succinate--CoA ligase [GDP-forming] subunit beta, mitochondrial (EC 6.2.1.4) (GTP-specific succinyl-CoA synthetase subunit beta) (G-SCS) (GTPSCS) (Succinyl-CoA synthetase beta-G chain) (SCS-betaG)	Sus scrofa (Pig)	2017-11-22	SUCLG2	516563	531350	460331	502748	374469	329128	409413	371004	251285	271949	259665	260966	1.3551	1.92649	1.42165	0.438401	0.945972	0.50757
324	A0A287AGL6	Radial spoke head 6 homolog A	Sus scrofa (Pig)	2017-11-22	RSPH6A	467451	267637	298807	344632	253747	161358	307239	240781	1.04919e+06	1.30815e+06	1.66217e+06	1.33984e+06	1.4313	0.257219	0.17971	0.51733	-1.95893	-2.47626
329	A0A287A9I6	SAMM50 sorting and assembly machinery component	Sus scrofa (Pig)	2017-11-22	SAMM50	355544	376646	363072	365087	275317	335311	394411	335013	56358.7	58464.2	23258.5	46027.1	1.08977	7.93201	7.2786	0.124025	2.98769	2.86366
331	Q4R0H6	Spermadhesin PSP-I	Sus scrofa (Pig)	2016-06-08	PSP-I	200421	101713	154589	152241	211205	218545	291561	240437	1.22597e+07	1.32371e+07	1.46799e+07	1.33922e+07	0.633185	0.0113679	0.0179535	-0.659302	-6.4589	-5.79959
333	E7D6R2	Betaine homocysteine methyltransferase (Betaine--homocysteine S-methyltransferase 1) (Homocysteine methyltransferase splice variant 10) (Homocysteine methyltransferase splice variant 2) (Homocysteine methyltransferase splice variant 4) (Homocysteine methyltransferase splice variant 5) (Homocysteine methyltransferase splice variant 7) (Homocysteine methyltransferase splice variant 8) (Homocysteine…	Sus scrofa (Pig)	2011-03-08	bhmt BHMT	160447	180945	221364	187585	219173	206066	276533	233924	738878	746269	856396	780515	0.801905	0.240335	0.299705	-0.318496	-2.05688	-1.73838
340	E2IUK7	DNAJB13	Sus scrofa (Pig)	2010-11-30	DNAJB13	193025	90807.6	166730	150188	223988	43959.3	94936.5	120961	550743	570351	847775	656290	1.24162	0.228844	0.184311	0.312224	-2.12757	-2.43979
346	K7GNL4	Uncharacterized protein	Sus scrofa (Pig)	2013-01-09	HSDL2	767729	816753	1.04049e+06	874992	473011	609968	550459	544479	225321	282455	340350	282709	1.60703	3.09503	1.92594	0.684393	1.62995	0.945561
352	A0A2C9F352	Dehydrogenase/reductase SDR family member 4	Sus scrofa (Pig)	2017-12-20	DHRS4	1.07481e+06	867957	1.06859e+06	1.00378e+06	765415	642176	766643	724745	283040	467289	244277	331535	1.38502	3.02769	2.18603	0.469904	1.59822	1.12831
353	F1SB33	Uncharacterized protein	Sus scrofa (Pig)	2011-05-03	SYPL1	1.28553e+06	1.87549e+06	1.43645e+06	1.53249e+06	1.37359e+06	1.64346e+06	2.08504e+06	1.7007e+06	4.46635e+06	4.12845e+06	3.47915e+06	4.02465e+06	0.901094	0.380776	0.42257	-0.150251	-1.39299	-1.24274
369	F1SK95	Uncharacterized protein	Sus scrofa (Pig)	2011-05-03	CPOX	906421	827140	819460	851007	839363	1.09333e+06	1.26796e+06	1.06688e+06	214698	292775	153922	220465	0.797657	3.86005	4.83924	-0.32616	1.94862	2.27478
370	A0A287AP64	Short-chain-specific acyl-CoA dehydrogenase, mitochondrial	Sus scrofa (Pig)	2017-11-22	ACADS	1.53975e+06	1.35089e+06	1.67241e+06	1.52102e+06	849971	1.01807e+06	1.33908e+06	1.06904e+06	676788	486076	576075	579646	1.42279	2.62404	1.84429	0.508723	1.39179	0.883069
372	B0LY42	CD147	Sus scrofa (Pig)	2008-03-18	BSG	51661.8	175459	66802.6	97974.6	132220	28037.6	71115.7	77124.3	1.04095e+06	666045	1.51422e+06	1.07374e+06	1.27035	0.0912464	0.0718279	0.345222	-3.45409	-3.79931
379	F1S0Q1	Heat shock protein family B (small) member 9	Sus scrofa (Pig)	2011-05-03	HSPB9	2.02904e+06	2.95477e+06	2.05461e+06	2.34614e+06	3.58308e+06	2.56419e+06	2.92741e+06	3.02489e+06	804899	500471	1.17919e+06	828187	0.775612	2.83286	3.65243	-0.366593	1.50226	1.86885
380	F1RX66	Glutathione reductase (EC 1.8.1.7)	Sus scrofa (Pig)	2011-05-03	GSR	492131	558556	505307	518665	429548	392934	259718	360733	169085	252502	190114	203900	1.43781	2.54372	1.76917	0.523869	1.34694	0.823071
381	Q9GLE7	Ferritin (Fragment)	Sus scrofa (Pig)	2001-03-01		269429	322220	261527	284392	266504	334371	397886	332920	132861	62076.1	26167.6	73701.6	0.854235	3.8587	4.51714	-0.227295	1.94811	2.17541
383	A0A287BCT2	Acyl-CoA thioesterase 4	Sus scrofa (Pig)	2017-11-22	ACOT4	343041	427489	424189	398239	272391	217365	296767	262174	113099	176965	132551	140872	1.51899	2.82697	1.86109	0.60311	1.49925	0.896144
384	A0A287AY47	Uncharacterized protein	Sus scrofa (Pig)	2017-11-22	RANGRF	996611	1.10229e+06	1.36401e+06	1.1543e+06	1.04473e+06	1.21388e+06	1.66544e+06	1.30802e+06	467758	373251	380444	407151	0.882483	2.83508	3.21261	-0.180359	1.50339	1.68375
385	F1SK58	Heat shock protein family A (Hsp70) member 13	Sus scrofa (Pig)	2011-05-03	HSPA13	73368.2	70917.8	62080.1	68788.7	54388.1	44337.2	36540.6	45088.7	3.50747e+06	3.21826e+06	2.58589e+06	3.10388e+06	1.52563	0.0221622	0.0145266	0.609407	-5.49576	-6.10516
396	F1RSP5	Alanine aminotransferase 1	Sus scrofa (Pig)	2011-05-03	GPT	308216	334558	440793	361189	285428	291981	417382	331597	76638.3	103370	137499	105836	1.08924	3.41273	3.13313	0.123323	1.77093	1.6476
400	I3LDJ2	Uncharacterized protein	Sus scrofa (Pig)	2012-07-11	SPATA19	1.73998e+06	2.79871e+06	2.51125e+06	2.34998e+06	2.16046e+06	1.88328e+06	2.09218e+06	2.04531e+06	163363	120675	164096	149378	1.14896	15.7318	13.6921	0.200332	3.97561	3.77528
404	P79274	Long-chain specific acyl-CoA dehydrogenase, mitochondrial (LCAD) (EC 1.3.8.8)	Sus scrofa (Pig)	1997-11-01	ACADL	603644	628628	603537	611936	531243	331757	504652	455884	91376.4	120405	371191	194324	1.34231	3.14905	2.346	0.424715	1.65492	1.2302
407	F1RMW6	Testis expressed 101	Sus scrofa (Pig)	2011-05-03	TEX101	3.16365e+06	2.38533e+06	3.12671e+06	2.89189e+06	2.7044e+06	2.19202e+06	3.1386e+06	2.67834e+06	6.76421e+06	6.11755e+06	5.49659e+06	6.12612e+06	1.07973	0.47206	0.437201	0.110675	-1.08296	-1.19363
410	F1RR24	Spermatogenesis associated 32	Sus scrofa (Pig)	2011-05-03	SPATA32	221192	209479	148692	193121	218675	135815	116990	157160	2.44095e+06	1.72899e+06	3.04656e+06	2.4055e+06	1.22882	0.0802831	0.0653337	0.29727	-3.63876	-3.93603
411	I3L8W8	Phospholipase A2 group VI	Sus scrofa (Pig)	2012-07-11	PLA2G6	404005	430858	410599	415154	283483	336704	447109	355765	20262.6	153449	103252	92321	1.16693	4.49686	3.85357	0.222723	2.16892	1.94619
415	K9IWD4	Hypoxia up-regulated protein 1	Sus scrofa (Pig)	2013-02-06	HYOU1_tv1	12019	6333.5	25052.6	14468.4	20221.4	33673.1	33645	29179.8	398736	391541	249568	346615	0.495834	0.0417419	0.0841852	-1.01207	-4.58236	-3.57029
417	A0A287B620	Uncharacterized protein	Sus scrofa (Pig)	2017-11-22		2.38752e+06	2.68625e+06	2.86001e+06	2.6446e+06	1.96561e+06	2.33222e+06	2.36395e+06	2.22059e+06	1.49258e+06	1.69422e+06	1.98105e+06	1.72262e+06	1.19094	1.53522	1.28908	0.252103	0.618447	0.366344
429	A0A287BQ99	Uncharacterized protein	Sus scrofa (Pig)	2017-11-22	LOC110258345	652720	599117	494652	582163	452284	719837	784003	652041	111125	132027	179054	140735	0.892831	4.13658	4.6331	-0.163541	2.04844	2.21198
430	I3LTC6	Inositol-1-monophosphatase (EC 3.1.3.25)	Sus scrofa (Pig)	2012-07-11	IMPA1	92542.2	83930.1	18626.2	65032.8	66916.5	64139	103571	78209	362092	287594	174934	274873	0.831526	0.236592	0.284527	-0.266166	-2.07953	-1.81336
432	F1RH55	Vaccinia related kinase 3	Sus scrofa (Pig)	2011-05-03	VRK3	667022	570432	530750	589401	538833	535334	947012	673726	33385.5	50616.3	58700.1	47567.3	0.874839	12.3909	14.1636	-0.192911	3.63121	3.82412
439	F1S7L6	UBX domain protein 6	Sus scrofa (Pig)	2011-05-03	UBXN6	379242	450987	496686	442305	338172	416818	471252	408747	53623.8	66221.2	62938.6	60927.9	1.0821	7.25949	6.7087	0.113834	2.85987	2.74603
447	Q8MI70	Epididymal secretory protein E3 (Fragment)	Sus scrofa (Pig)	2002-10-01	E3 EDDM3B	383809	382354	434925	400363	350306	289507	417578	352464	1.69074e+06	1.42752e+06	2.35202e+06	1.82342e+06	1.1359	0.219566	0.193298	0.183833	-2.18727	-2.3711
448	F1SIK7	Dpy-19 like 2	Sus scrofa (Pig)	2011-05-03	DPY19L2	2.65484e+06	2.00583e+06	1.85576e+06	2.17214e+06	1.80072e+06	2.61844e+06	1.58001e+06	1.99972e+06	59328.1	135887	116784	104000	1.08622	20.886	19.2281	0.119321	4.38447	4.26515
449	J9JIM2	Glutathione hydrolase 1 proenzyme	Sus scrofa (Pig)	2012-10-31	GGT1	22125.2	14942.6	12325.3	16464.4	10070.8	18270	11955.2	13432	116156	134769	73006.2	107977	1.22576	0.15248	0.124397	0.293674	-2.71331	-3.00698
461	I3LTK6	Uncharacterized protein	Sus scrofa (Pig)	2012-07-11	OAZ3	588396	1.67406e+06	810615	1.02436e+06	2.30949e+06	1.69635e+06	1.67255e+06	1.8928e+06	49666	43152.5	81846.9	58221.8	0.541187	17.5941	32.5101	-0.8858	4.13702	5.02282
470	K7GM40	Apolipoprotein A-I	Sus scrofa (Pig)	2013-01-09	APOA1	22850.5	36455.5	13221.9	24176	11854.7	12834.2	51482.8	25390.6	698087	688147	258394	548209	0.952164	0.0440999	0.0463155	-0.0707187	-4.50308	-4.43236
472	B8XH67	Na(+)/H(+) exchange regulatory cofactor NHE-RF	Sus scrofa (Pig)	2009-03-03	SLC9A3R1	14812.1	31265.9	12074.9	19384.3	39860.7	11015.1	36977.4	29284.4	547311	396452	803900	582554	0.661932	0.0332746	0.050269	-0.595245	-4.90943	-4.31419
477	I3L812	Tripeptidyl peptidase 1	Sus scrofa (Pig)	2012-07-11	TPP1	71981.9	85448.3	50771.1	69400.4	76889.2	30835.3	146576	84766.7	981555	786350	1.15761e+06	975172	0.818723	0.0711674	0.0869249	-0.288553	-3.81264	-3.52409
493	F1S031	NADH dehydrogenase [ubiquinone] iron-sulfur protein 6, mitochondrial	Sus scrofa (Pig)	2011-05-03	NDUFS6	211335	210469	210756	210853	73655.5	122903	108562	101707	262910	226122	233178	240737	2.07315	0.875866	0.42248	1.05183	-0.191218	-1.24304
496	F1RL96	Synaptogyrin	Sus scrofa (Pig)	2011-05-03	SYNGR4	697357	1.04136e+06	1.14996e+06	962893	598830	1.54352e+06	2.32884e+06	1.4904e+06	5.9218e+06	5.62093e+06	3.21316e+06	4.91863e+06	0.646064	0.195764	0.303011	-0.630252	-2.35281	-1.72256
501	F1S3H1	Aldehyde dehydrogenase 6 family member A1	Sus scrofa (Pig)	2011-05-03	ALDH6A1	453699	452272	387068	431013	371840	201826	358963	310877	44330.6	65848	66844	59007.5	1.38644	7.30437	5.26842	0.471389	2.86876	2.39737
502	A0A287AEH4	Uncharacterized protein	Sus scrofa (Pig)	2017-11-22		674570	935996	697135	769233	1.11874e+06	742888	1.19913e+06	1.02025e+06	192967	142100	149946	161671	0.753963	4.75801	6.31066	-0.407434	2.25036	2.65779
514	F1RTM7	Profilin	Sus scrofa (Pig)	2011-05-03	LOC102159063	1.83905e+06	2.75125e+06	1.76247e+06	2.11759e+06	2.13393e+06	1.59915e+06	1.98678e+06	1.90662e+06	144919	156753	212033	171235	1.11065	12.3666	11.1345	0.151404	3.62837	3.47697
516	A0A287A4D1	IQ motif containing F5	Sus scrofa (Pig)	2017-11-22	IQCF5	493027	1.02926e+06	622600	714964	797329	678791	742647	739589	23903.8	21367.8	63171.2	36147.6	0.966704	19.779	20.4603	-0.0488542	4.3059	4.35475
520	F1RGX4	Uncharacterized protein	Sus scrofa (Pig)	2011-05-03	LOC100737768	34608.7	48549.1	23822.9	35660.3	19779.9	17675	18586.4	18680.4	1.10824e+06	1.46854e+06	1.12815e+06	1.23498e+06	1.90897	0.0288752	0.0151261	0.932791	-5.11402	-6.04682
522	F1SRV4	Glutathione S-transferase kappa (EC 2.5.1.18)	Sus scrofa (Pig)	2011-05-03	GSTK1	357600	343036	316837	339158	232641	266097	223611	240783	146016	168204	237932	184051	1.40856	1.84274	1.30824	0.494223	0.881852	0.387629
523	A0A287BSC3	Alkaline phosphatase (EC 3.1.3.1)	Sus scrofa (Pig)	2017-11-22	ALPL	24088.1	149976	34362.3	69475.4	215402	30787	24362.8	90184	351489	352358	454632	386160	0.770374	0.179914	0.233541	-0.376369	-2.47462	-2.09826
537	F1SNF6	MICOS complex subunit	Sus scrofa (Pig)	2011-05-03	CHCHD3	158039	104760	119543	127448	168534	80403.2	119601	122846	577650	467177	888848	644559	1.03746	0.197728	0.19059	0.0530502	-2.33841	-2.39146
541	I3LE93	Protease, serine 37	Sus scrofa (Pig)	2012-07-11	PRSS37	510529	505109	513466	509702	495671	454631	614109	521470	134636	327555	169131	210441	0.977432	2.42207	2.47799	-0.0329321	1.27624	1.30917
544	I3LTE3	Protease, serine 54	Sus scrofa (Pig)	2012-07-11	PRSS54	1.32051e+06	1.03827e+06	1.34693e+06	1.23524e+06	669996	699311	921747	763685	1.6259e+06	1.44101e+06	1.22664e+06	1.43118e+06	1.61747	0.863088	0.533604	0.693739	-0.21242	-0.906159
546	A0A286ZVQ0	Acyl-CoA thioesterase 4	Sus scrofa (Pig)	2017-11-22	ACOT4	247881	170806	204742	207810	123546	172764	107377	134562	56683.6	25771.6	75148.2	52534.5	1.54434	3.95568	2.5614	0.626992	1.98393	1.35693
548	A0A287AQV0	Uncharacterized protein	Sus scrofa (Pig)	2017-11-22	ZG16B	59600.8	41214.8	69999.9	56938.5	84593.2	43840.4	42007	56813.5	6.47848e+06	4.89643e+06	6.35486e+06	5.90992e+06	1.0022	0.00963439	0.00961325	0.00316943	-6.69759	-6.70076
554	F1SD28	Uncharacterized protein	Sus scrofa (Pig)	2011-05-03		61191.5	85241.3	36969.4	61134	25315.3	6405.78	38672.3	23464.5	157328	162176	271768	197091	2.60539	0.310182	0.119054	1.3815	-1.68881	-3.07031
560	I3LL86	Uncharacterized protein	Sus scrofa (Pig)	2012-07-11		126023	165169	124446	138546	143089	132777	164730	146866	659605	506762	800883	655750	0.943353	0.211279	0.223966	-0.0841304	-2.24278	-2.15865
562	K7GLN4	Peroxiredoxin 4	Sus scrofa (Pig)	2013-01-09	PRDX4	30054.5	57628.4	13370.7	33684.5	7487.75	19357.4	42784.1	23209.8	227942	177953	182734	196209	1.45131	0.171676	0.118291	0.537353	-2.54224	-3.07959
563	C7C1I8	WAP four-disulfide core domain 10A-like (Fragment)	Sus scrofa (Pig)	2009-09-22	WFDC10AL	321057	182229	185405	229564	304047	203888	135947	214627	1.32847e+06	1.37618e+06	1.54337e+06	1.41601e+06	1.06959	0.16212	0.151572	0.0970624	-2.62486	-2.72193
565	F1RWZ8	Dual specificity phosphatase 21	Sus scrofa (Pig)	2012-07-11	DUSP21	541263	607080	631658	593334	423315	434135	619057	492169	127786	105210	8616.14	80537.2	1.20555	7.3672	6.11108	0.26969	2.88112	2.61143
574	F1RQI1	Uncharacterized protein	Sus scrofa (Pig)	2011-05-03	COX7A2	5.5541e+06	3.65996e+06	4.23241e+06	4.48216e+06	2.95464e+06	2.96282e+06	3.22517e+06	3.04754e+06	1.34822e+06	1.63125e+06	2.34405e+06	1.77451e+06	1.47074	2.52586	1.7174	0.556546	1.33678	0.78023
576	A5D9P1	Estradiol 17-beta-dehydrogenase 8 (Hydroxysteroid (17-beta) dehydrogenase 8)	Sus scrofa (Pig)	2007-06-12	HSD17B8 SBAB-279G2.1-001	439932	393971	335337	389747	327545	255929	317694	300389	181249	146253	247271	191591	1.29747	2.03426	1.56787	0.375703	1.02451	0.648803
579	A0A287A8P0	OS9, endoplasmic reticulum lectin	Sus scrofa (Pig)	2017-11-22	OS9	5132.83	11821.7	4286.09	7080.2	12592	14296.7	10752.5	12547.1	345265	440566	302277	362703	0.564292	0.0195207	0.0345932	-0.825486	-5.67885	-4.85337
585	I3LNF2	Dynein axonemal heavy chain 1	Sus scrofa (Pig)	2012-07-11	DNAH1	227335	163683	148856	179958	96651.7	135157	139925	123911	25240	26639.4	32052.2	27977.2	1.45231	6.43231	4.42902	0.538349	2.68534	2.14699
587	F1SMS8	Lectin, mannose binding 1	Sus scrofa (Pig)	2011-05-03	LMAN1	29060.3	16599.4	23288	22982.6	11249.3	13162.3	19506.9	14639.5	255313	309155	213156	259208	1.5699	0.0886646	0.0564778	0.650675	-3.4955	-4.14617
588	F1S5N5	Cilia and flagella associated protein 58	Sus scrofa (Pig)	2011-05-03	CFAP58	218574	95352.8	125224	146384	87143.2	97376.5	101899	95472.8	370389	329996	483297	394561	1.53325	0.371005	0.241972	0.616595	-1.43049	-2.04709
596	O02826	Beta-microseminoprotein (Prostate secreted seminal plasma protein) (Prostate secretory protein of 94 amino acids) (PSP-94) (PSP94) (TS507)	Sus scrofa (Pig)	1997-11-01	MSMB PSP94	4226.24	5832.58	3833.22	4630.68	9374.1	15776.6	15666.3	13605.7	538713	525206	878487	647469	0.340349	0.00715197	0.0210137	-1.55491	-7.12744	-5.57253
602	I3LT90	Methylcrotonoyl-CoA carboxylase 1	Sus scrofa (Pig)	2012-07-11	MCCC1	110965	123338	96624.5	110309	29508.1	53114.5	14423.2	32348.6	30279.5	13775.7	26311.2	23455.4	3.41002	4.70293	1.37915	1.76978	2.23356	0.463781
607	A0A287B2P1	Chloride intracellular channel protein	Sus scrofa (Pig)	2017-11-22	CLIC1	177807	61098.2	72137.1	103681	95625	49272.8	74123.3	73007	461601	341510	555227	452779	1.42015	0.228988	0.161242	0.506042	-2.12666	-2.6327
611	A0A287AQS7	Uncharacterized protein	Sus scrofa (Pig)	2017-11-22	SCO2	328060	246179	308087	294109	359270	238529	237756	278518	42654.4	82712.8	146791	90719.4	1.05598	3.24196	3.0701	0.0785792	1.69687	1.61829
612	A0A287B4A9	Myeloid leukemia factor 1	Sus scrofa (Pig)	2017-11-22	MLF1	267614	227941	269872	255142	197122	142146	173789	171019	518080	432356	649905	533447	1.4919	0.47829	0.320592	0.577147	-1.06404	-1.64119
617	F1RXC2	Carbonic anhydrase 2	Sus scrofa (Pig)	2011-05-03	CA2	205640	123781	124666	151362	109703	52940.3	84149.3	82264.1	346922	299504	256682	301036	1.83996	0.502805	0.27327	0.879673	-0.99193	-1.8716
621	M1TFP4	GAS6	Sus scrofa (Pig)	2013-05-01	GAS6	6016.85	17479.4	5606.55	9700.93	26389.9	8542.97	44218.1	26383.7	369227	268515	277456	305066	0.367687	0.0317994	0.0864851	-1.44345	-4.97486	-3.53141
636	F1SAQ8	Adenylate kinase 7	Sus scrofa (Pig)	2011-05-03	AK7	117080	50156	105862	91032.5	38167.8	43064.2	89670.8	56967.6	276147	419929	211532	302536	1.59797	0.300898	0.1883	0.676241	-1.73265	-2.40889
638	I3L9V2	Vesicle amine transport 1	Sus scrofa (Pig)	2012-07-11	VAT1	56697.4	9619.29	89336.4	51884.3	42588.6	47702.6	9244.45	33178.5	277381	251688	470771	333280	1.56379	0.155678	0.0995515	0.645049	-2.68336	-3.32841
643	Q864B5	PDJA1 chaperone	Sus scrofa (Pig)	2003-06-01	DNAJA4	175801	151785	167811	165133	186281	117362	98810.6	134151	332890	274511	453386	353596	1.23094	0.467009	0.379392	0.299764	-1.09848	-1.39824
645	F1RHJ8	Uncharacterized protein	Sus scrofa (Pig)	2011-05-03		2.43417e+06	2.34095e+06	2.45953e+06	2.41155e+06	1.16128e+06	1.97534e+06	2.32165e+06	1.81942e+06	929665	779073	778148	828962	1.32545	2.90912	2.19482	0.40648	1.54058	1.1341
650	A0A286ZNI7	Protease, serine 8	Sus scrofa (Pig)	2017-11-22	PRSS8	55628.9	35161	24366	38385.3	17361.5	34894.8	59521.1	37259.1	975742	902005	798777	892175	1.03023	0.0430244	0.0417621	0.0429601	-4.5387	-4.58166
653	F1SJ46	Secretory carrier-associated membrane protein (Secretory carrier membrane protein)	Sus scrofa (Pig)	2011-05-03	SCAMP2	40698.7	18388.7	58788.6	39292	56677.7	47080.8	46682.5	50147	713027	561719	981416	752054	0.783536	0.0522462	0.06668	-0.351928	-4.25853	-3.9066
658	I3L9E5	Uncharacterized protein	Sus scrofa (Pig)	2012-07-11	CEACAM1	12526.5	32455.9	19976.5	21653	32455.3	18277	12747.7	21160	321985	268968	296434	295796	1.0233	0.0732024	0.0715359	0.033224	-3.77196	-3.80519
659	A0A287BM88	Lipocalin 8	Sus scrofa (Pig)	2017-11-22	LCN8	39574.4	58079.6	51262.4	49638.8	14017.6	19017.2	21666.7	18233.8	558858	512025	845271	638718	2.72235	0.0777163	0.0285475	1.44485	-3.68564	-5.13049
666	I3LDF4	Adenosine deaminase	Sus scrofa (Pig)	2012-07-11	ADA	142922	11597.5	8297.93	54272.5	62050.3	51494.6	101029	71524.8	490245	427840	502445	473510	0.758793	0.114617	0.151052	-0.398222	-3.1251	-2.72688
668	A1IU54	Carboxypeptidase E	Sus scrofa (Pig)	2007-02-06	CPE	149581	80896.7	50449.5	93642.5	119057	31072.4	119929	90019.4	445072	384075	505200	444782	1.04025	0.210535	0.20239	0.0569262	-2.24786	-2.30479
679	F1S682	Sulfhydryl oxidase (EC 1.8.3.2)	Sus scrofa (Pig)	2011-05-03	QSOX1	15803.8	8978.41	16493.6	13758.6	16009.1	2726.77	18429.6	12388.5	42757.5	36886.1	59870.6	46504.7	1.1106	0.295854	0.266392	0.151336	-1.75704	-1.90838
692	F1RF77	Procollagen-lysine,2-oxoglutarate 5-dioxygenase 1	Sus scrofa (Pig)	2011-05-03	PLOD1	8408.02	9135.31	4825.68	7456.34	3243.75	6918.3	13258.2	7806.76	180178	144337	153132	159216	0.955113	0.0468317	0.0490326	-0.0662573	-4.41637	-4.35011
698	Q38JF6	Procollagen-lysine 2-oxoglutarate 5-dioxygenase 2 (Fragment)	Sus scrofa (Pig)	2005-11-22	Plod2	9046.12	5040.18	7396.89	7161.06	5432.22	6578.93	10767.7	7592.93	127733	140619	142117	136823	0.943122	0.0523383	0.0554947	-0.0844835	-4.25599	-4.17151
700	F1SAR7	Uncharacterized protein	Sus scrofa (Pig)	2011-05-03	CLMN	12911.9	8856.47	3455.42	8407.95	23044.5	4762.92	4596.65	10801.3	144674	107115	260450	170746	0.778416	0.0492423	0.0632596	-0.361386	-4.34396	-3.98257
704	A0A287B423	Uncharacterized protein	Sus scrofa (Pig)	2017-11-22	SPESP1	524070	190650	343275	352665	268345	296474	469353	344724	5.16739e+06	5.20373e+06	2.93108e+06	4.43407e+06	1.02304	0.0795353	0.0777444	0.0328568	-3.65226	-3.68512
706	F1SBB1	Uncharacterized protein	Sus scrofa (Pig)	2011-05-03	CABYR	362710	294916	431446	363024	70875.3	63695.2	261698	132089	1.7236e+06	1.59109e+06	916522	1.41041e+06	2.74832	0.25739	0.0936535	1.45855	-1.95797	-3.41652
721	D5K8A4	Spermatogenesis associated 3	Sus scrofa (Pig)	2010-06-15	SPATA3	291783	560975	346150	399636	494988	868223	886580	749931	23795	7103.84	13627.9	14842.2	0.532898	26.9256	50.5267	-0.90807	4.75091	5.65898
740	P11708	Malate dehydrogenase, cytoplasmic (EC 1.1.1.37) (Cytosolic malate dehydrogenase)	Sus scrofa (Pig)	1989-10-01	MDH1	236456	167992	203156	202535	65609.2	108427	157064	110367	469178	349929	549804	456304	1.83511	0.443859	0.241871	0.875864	-1.17183	-2.04769
751	F1SD73	Uncharacterized protein	Sus scrofa (Pig)	2011-05-03		216865	193260	216003	208709	180889	105919	130612	139140	31547.9	35293.7	34404.2	33748.6	1.49999	6.18423	4.12284	0.584957	2.62859	2.04364
752	F1S430	Pyruvate dehydrogenase phosphatase regulatory subunit	Sus scrofa (Pig)	2011-05-03	PDPR	93480.5	88459.4	98950.9	93630.3	60307.6	63934.3	65788.2	63343.4	50866.9	8745.58	23625.7	27746.1	1.47814	3.37454	2.28297	0.563782	1.75469	1.19091
766	A0A287B773	Methylcrotonoyl-CoA carboxylase 2	Sus scrofa (Pig)	2017-11-22	MCCC2	161014	175698	196946	177886	125536	123329	153140	134002	104808	46441.9	66640.4	72630.1	1.32749	2.4492	1.84499	0.408702	1.29231	0.88361
771	A7VK02	Transmembrane protease, serine 2	Sus scrofa (Pig)	2007-10-23	TMPRSS2	75336.1	78761.7	41221.6	65106.5	71292.2	60884	76027.3	69401.2	379092	357606	474973	403891	0.938118	0.161198	0.171832	-0.092159	-2.63309	-2.54093
772	I3LTX2	Uncharacterized protein	Sus scrofa (Pig)	2012-07-11	CEP70	243921	155838	194559	198106	95567.6	111274	134628	113823	22973.2	51191.6	35641.2	36602	1.74047	5.41244	3.10975	0.79948	2.43628	1.6368
796	I3LVG5	Pro-epidermal growth factor	Sus scrofa (Pig)	2012-07-11	EGF	25071.4	12236.7	49064.9	28791	9082.94	17462.4	32433.7	19659.7	271701	234521	243114	249779	1.46447	0.115266	0.0787083	0.550378	-3.11696	-3.66734
828	F1SED5	Proline rich 30	Sus scrofa (Pig)	2011-05-03	PRR30	88947.2	45131.3	88929.4	74336	138821	159668	200551	166347	22086.8	8923.39	7929.13	12979.8	0.446874	5.72706	12.8158	-1.16206	2.5178	3.67986
[truncated: 14 more rows]

## Sheet: Table S5
								Fold Change
Index	Peak Name	Accession	Protein names	Organism	Date of creation	Gene names	First 10 mL of SRF vs rest of SRF	First 10 mL of SRF vs post-SRF	Rest of SRF vs post-SRF
[truncated: 188 more rows]
